# Supplementary material for: Optimizing clinical exome design and parallel gene-testing for recessive genetic conditions in preconception carrier screening: Translational research genomic data from 14,125 exomes
Source: PLoS Genet. 2019 Oct 7;15(10):e1008409. doi: 10.1371/journal.pgen.1008409 (PMC6797235; doi:10.1371/journal.pgen.1008409)
Supplement: S1 Table — (XLSX) [file pgen.1008409.s001.xlsx]

## Sheet: P_LP Variants
cHGVS	Gene_Name	pHGVS	Annotation	DB	ID	CHROM	POS	REF	ALT	AF	CLNSIG	hets_female_patients	hets_female_donors	homs_female_patients	homs_female_donors	hets_male_patients	hets_male_donors	homs_male_patients	homs_male_donors
NM_000492.3:c.1521_1523delCTT	CFTR	p.Phe508del	disruptive_inframe_deletion	rs113993960	CD890142;7105	7	117199644	ATCT	A	0.00846018	Pathogenic	28	85	0	0	120	4	1	0
NM_000350.2:c.5882G>A	ABCA4	p.Gly1961Glu	missense_variant	rs1800553	CM970016;7888	1	94473807	C	T	0.00484956	Pathogenic/Likely_pathogenic,_risk_factor	18	44	0	0	69	4	1	0
NM_000301.3:c.112A>G	PLG	p.Lys38Glu	missense_variant	rs73015965	CM991050;13583	6	161127501	A	G	0.00467257	Pathogenic	8	52	0	0	68	4	0	0
NM_000372.4:c.1217C>T	TYR	p.Pro406Leu	missense_variant	rs104894313	CM910385;3777	11	89017973	C	T	0.00456637	Pathogenic/Likely_pathogenic	17	52	0	0	53	5	1	0
NM_000552.4:c.2561G>A	VWF	p.Arg854Gln	missense_variant	rs41276738	CM910395;296	12	6143978	C	T	0.00442478	Pathogenic	11	57	0	1	53	2	0	0
NM_014080.4:c.2895_2898delGTTC	DUOX2	p.Phe966fs	frameshift_variant	rs530719719	CD021412;189229	15	45393425	TGAAC	T	0.00435398	Pathogenic/Likely_pathogenic	11	59	0	1	49	2	0	0
NM_001163817.1:c.964-1G>C	DHCR7	NA	splice_acceptor_variant&intron_variant	rs138659167	CS982160;93725	11	71146886	C	G	0.0040354	Pathogenic/Likely_pathogenic	13	46	0	0	49	6	0	0
NM_000035.3:c.448G>C	ALDOB	p.Ala150Pro	missense_variant	rs1800546	CM880004;464	9	104189856	C	G	0.0039292	Pathogenic	17	41	0	0	51	2	0	0
NM_001309193.1:c.2032G>A	EPHB2	NA	structural_interaction_variant	.	8534	1	23233346	G	A	0.00371681	Pathogenic	16	36	0	0	52	1	0	0
NM_024570.3:c.529G>A	RNASEH2B	p.Ala177Thr	missense_variant	rs75184679	CM063100;1262	13	51519581	G	A	0.00368142	Pathogenic/Likely_pathogenic	18	34	1	0	46	4	0	0
NM_001256282.1:c.268G>T	KRT8	p.Gly90Cys	missense_variant	rs11554495	CM011797;14630	12	53298582	C	A	0.00353982	Pathogenic,_risk_factor	7	44	0	0	46	3	0	0
NR_002328.4:n.*1987C>G	GNRHR2	NA	downstream_gene_variant	rs201779890	CR123024;30465	1	145507765	G	C	0.00350442	Pathogenic/Likely_pathogenic	13	40	0	0	45	1	0	0
NM_000519.3:c.82G>T	HBD	p.Ala28Ser	missense_variant	rs35152987	CM130411;15070	11	5255582	C	A	0.00343363	Pathogenic	11	35	0	0	48	1	1	0
NM_000303.2:c.422G>A	PMM2	NA	structural_interaction_variant	rs28936415	CM971228;7706	16	8905010	G	A	0.00336283	Pathogenic	15	27	0	0	51	2	0	0
NM_000350.2:c.3386G>T	ABCA4	p.Arg1129Leu	missense_variant	rs1801269	CM970009;99224	1	94506901	C	A	0.00332743	Likely_pathogenic	10	43	0	1	36	3	0	0
NM_015506.2:c.271dupA	MMACHC	p.Arg91fs	frameshift_variant	rs398124292	CI055013;1421	1	45973216	T	TA	0.00332743	Pathogenic	11	38	0	0	45	0	0	0
NM_000350.2:c.3113C>T	ABCA4	p.Ala1038Val	missense_variant	rs61751374	CM970006;7894	1	94508969	G	A	0.00329204	Pathogenic/Likely_pathogenic	7	49	0	0	36	1	0	0
NM_000406.2:c.317A>G	GNRHR	p.Gln106Arg	missense_variant	rs104893836	CM970686;16023	4	68619737	T	C	0.00329204	Pathogenic/Likely_pathogenic	16	35	0	0	38	4	0	0
NM_024022.2:c.1276G>A	TMPRSS3	p.Ala426Thr	missense_variant	rs56264519	CM116227;46102	21	43795896	C	T	0.00325664	Likely_pathogenic	11	30	0	0	46	3	1	0
NM_004771.3:c.954-2A>T	MMP20	NA	splice_acceptor_variant&intron_variant	rs140213840	CS050811;5428	11	102465490	T	A	0.00322124	Pathogenic	8	42	0	0	37	4	0	0
NM_005609.3:c.148C>T	PYGM	p.Arg50*	stop_gained	rs116987552	CM930629;2298	11	64527223	G	A	0.00322124	Pathogenic	10	40	0	0	41	0	0	0
NM_004562.2:c.823C>T	PARK2	NA	structural_interaction_variant	rs34424986	CM991007;7050	6	162206852	G	A	0.00318584	Pathogenic	10	31	0	0	45	4	0	0
NM_021133.3:c.793G>T	RNASEL	p.Glu265*	stop_gained	rs74315364	CM020300;13004	1	182555149	C	A	0.00315044	Pathogenic	16	39	0	0	33	1	0	0
NM_016038.2:c.258+2T>C	SBDS	NA	splice_donor_variant&intron_variant	rs113993993	CS030125;3196	7	66459197	A	G	0.00307965	Pathogenic	15	24	0	1	41	5	0	0
NM_001126335.1:c.544G>A	SLC7A9	p.Ala182Thr	missense_variant	rs79389353	CM992220;5782	19	33353427	C	T	0.00297345	Pathogenic/Likely_pathogenic	9	36	0	1	36	1	0	0
NM_000112.3:c.835C>T	SLC26A2	p.Arg279Trp	missense_variant	rs104893915	CM960498;4089	5	149359991	C	T	0.00297345	Pathogenic	15	29	0	0	37	3	0	0
NM_138413.3:c.700+5G>T	HOGA1	NA	splice_region_variant&intron_variant	rs185803104	CS1010023;204285	10	99359925	G	T	0.00297345	Pathogenic	8	42	0	0	33	1	0	0
NM_178172.5:c.523G>C	GPIHBP1	p.Gly175Arg	missense_variant	rs145844329	CM118146;144016	8	144297361	G	C	0.00286726	Pathogenic	10	43	1	0	24	2	0	0
NM_000066.3:c.1282C>T	C8B	p.Arg428*	stop_gained	rs41286844	CM930076;17038	1	57406638	G	A	0.00283186	Pathogenic	11	29	0	0	39	1	0	0
NM_001286043.1:c.1084A>G	ACADM	p.Lys362Glu	missense_variant	rs77931234	CM900001;3586	1	76226846	A	G	0.00283186	Pathogenic	11	34	0	0	32	3	0	0
NM_001089.2:c.875A>T	ABCA3	p.Glu292Val	missense_variant&splice_region_variant	rs149989682	CM057311;203381	16	2367764	T	A	0.00279646	Pathogenic/Likely_pathogenic	3	37	0	0	38	1	0	0
NM_001010848.3:c.1951G>A	NRG3	p.Glu651Lys	missense_variant	.	599415	10	84745221	G	A	0.00269027	Likely_pathogenic	12	32	0	0	30	2	0	0
NM_000961.3:c.824G>A	PTGIS	NA	structural_interaction_variant	.	208402	20	48140626	C	T	0.00265487	Likely_pathogenic	14	27	0	0	34	0	0	0
NM_000055.3:c.635C>T	BCHE	p.Ala212Val	missense_variant	rs114706984	CM952422;370854	3	165548187	G	A	0.00258407	Likely_pathogenic	7	29	0	0	36	1	0	0
NM_001297590.1:c.850A>G	CD3EAP	p.Thr284Ala	missense_variant	.	235480	19	45912070	A	G	0.00254867	Pathogenic	5	28	0	1	33	4	0	0
NM_007098.3:c.988G>A	CLTCL1	p.Glu330Lys	missense_variant	rs199652160	CM157354;372327	22	19222211	C	T	0.00254867	Likely_pathogenic	7	32	0	0	30	3	0	0
NM_015480.2:c.886A>C	NECTIN3	p.Asn296His	missense_variant	.	CM1720285;252951	3	110841054	A	C	0.00247788	Likely_pathogenic	8	17	0	0	41	4	0	0
NM_000262.2:c.973G>A	NAGA	p.Glu325Lys	missense_variant	rs121434529	CM900169;18162	22	42457056	C	T	0.00244248	Pathogenic	8	23	0	0	36	2	0	0
NM_000358.2:c.1998G>C	TGFBI	p.Arg666Ser	missense_variant	rs121909217	CM062013;7878	5	135398363	G	C	0.00244248	Pathogenic	8	30	0	0	29	2	0	0
NM_000587.2:c.1561C>A	C7	p.Arg521Ser	missense_variant	rs121964920	CM960235;12105	5	40959622	C	A	0.00244248	Pathogenic	7	32	0	0	29	1	0	0
NM_213599.2:c.692G>T	ANO5	p.Gly231Val	missense_variant	rs137854523	CM101058;2165	11	22257752	G	T	0.00240708	Pathogenic/Likely_pathogenic	7	32	0	0	22	5	1	0
NM_002335.3:c.4488+2T>G	LRP5	NA	splice_donor_variant&intron_variant	rs80358322	CS041125;6287	11	68207386	T	G	0.00240708	Pathogenic	9	20	0	0	38	1	0	0
NM_005475.2:c.622G>C	SH2B3	p.Glu208Gln	missense_variant	rs202080221	CM165942;30445	12	111856571	G	C	0.00240708	Pathogenic	11	22	0	0	35	0	0	0
NM_014845.5:c.122T>C	FIG4	p.Ile41Thr	missense_variant	rs121908287	CM073163;1721	6	110036336	T	C	0.00240708	Pathogenic	5	30	0	0	31	2	0	0
NM_000098.2:c.338C>T	CPT2	p.Ser113Leu	missense_variant&splice_region_variant	rs74315294	CM930171;8953	1	53668099	C	T	0.00237168	Pathogenic	9	25	0	0	29	2	1	0
NM_001289862.1:c.1243C>G	PER3	p.Pro415Ala	missense_variant&splice_region_variant	rs150812083	CM164808;242410	1	7869953	C	G	0.00237168	Pathogenic	13	23	0	0	28	1	1	0
NM_001289862.1:c.1250A>G	PER3	p.His417Arg	missense_variant	rs139315125	CM164809;242411	1	7869960	A	G	0.00237168	Pathogenic	13	22	0	0	29	1	1	0
NM_002281.3:c.846T>A	KRT81	p.Tyr282*	stop_gained	.	561048	12	52681822	A	T	0.00226549	Pathogenic	9	27	0	0	25	3	0	0
NM_021150.3:c.160G>A	GRIP1	p.Val54Ile	missense_variant	rs199768740	CM112032;402210	12	66935707	C	T	0.00226549	Likely_pathogenic	6	20	0	0	36	2	0	0
NM_203290.3:c.836G>A	POLR1C	p.Arg279Gln	missense_variant	rs191582628	CM108867;30811	6	43488700	G	A	0.00223009	Pathogenic/Likely_pathogenic	5	26	0	0	26	4	0	1
NM_001319206.1:c.830C>T	MEF2A	p.Pro277Leu	missense_variant	rs121918529	CM043300;8949	15	100230605	C	T	0.00223009	Pathogenic	6	22	0	0	35	0	0	0
NM_003126.2:c.6421C>T	SPTA1	p.Arg2141Trp	missense_variant	rs41273519	CM1611733;544821	1	158589121	G	A	0.00223009	Likely_pathogenic	5	32	0	0	26	0	0	0
NM_001142459.1:c.619G>C	ASB10	p.Val207Leu	missense_variant	rs104886474	CM121524;50953	7	150878511	C	G	0.00219469	Pathogenic	3	32	0	0	26	1	0	0
NM_001174096.1:c.233A>C	ZEB1	p.Asn78Thr	missense_variant	.	12633	10	31750140	A	C	0.00219469	Pathogenic	11	31	0	0	19	1	0	0
NM_001193311.1:c.1006C>T	SUGCT	p.Arg336Trp	missense_variant&splice_region_variant	rs137852860	CM085298;1849	7	40498796	C	T	0.00219469	Pathogenic	6	21	0	0	34	1	0	0
NM_001297778.1:c.769G>A	NMNAT1	p.Glu257Lys	missense_variant	rs150726175	CM127755;37134	1	10042688	G	A	0.00219469	Pathogenic/Likely_pathogenic	9	29	0	0	21	3	0	0
NM_000083.2:c.1453A>G	CLCN1	p.Met485Val	missense_variant	rs146457619	CM950273;280101	7	143036397	A	G	0.00212389	Pathogenic	5	31	0	0	22	2	0	0
NM_004525.2:c.6160G>A	LRP2	p.Asp2054Asn	missense_variant	rs138269726	CM1212901;39974	2	170068598	C	T	0.00212389	Pathogenic	12	23	0	0	24	1	0	0
NM_015717.4:c.790T>C	CD207	p.Trp264Arg	missense_variant	rs200837270	CM050544;5337	2	71058878	A	G	0.00212389	Pathogenic	8	22	0	0	28	2	0	0
NM_000341.3:c.1400T>C	SLC3A1	p.Met467Thr	missense_variant	rs121912691	CM941281;18115	2	44539792	T	C	0.0020885	Pathogenic	9	26	0	0	24	0	0	0
NM_004004.5:c.617A>G	GJB2	p.Asn206Ser	missense_variant	rs111033294	CM013726;44763	13	20763104	T	C	0.0020885	Pathogenic	7	33	0	0	18	1	0	0
NM_004130.3:c.304G>C	GYG1	NA	structural_interaction_variant	rs143137713	CM1412048;162663	3	148714249	G	C	0.0020885	Pathogenic/Likely_pathogenic	6	21	0	0	28	4	0	0
NM_002016.1:c.7339C>T	FLG	p.Arg2447*	stop_gained	rs138726443	CM071765;50932	1	152280023	G	A	0.0020177	Pathogenic	8	16	0	0	31	2	0	0
NM_005921.1:c.1846G>A	MAP3K1	p.Gly616Arg	missense_variant	rs143853590	CM108514;30145	5	56171018	G	A	0.0019469	Pathogenic	9	21	0	0	24	1	0	0
NM_007055.3:c.1909+22G>A	POLR3A	NA	intron_variant	rs191875469	CS164873;445922	10	79769273	C	T	0.0019469	Pathogenic/Likely_pathogenic	6	26	0	0	22	1	0	0
NM_000250.1:c.1705C>T	MPO	p.Arg569Trp	missense_variant	rs119468010	CM941061;3626	17	56350196	G	A	0.00187611	Pathogenic	10	16	0	0	25	2	0	0
NM_004628.4:c.1001C>A	XPC	p.Pro334His	missense_variant	rs74737358	CM930747;253	3	14200382	G	T	0.00187611	Pathogenic	7	22	0	0	23	1	0	0
NM_022166.3:c.1588-3C>T	XYLT1	NA	splice_region_variant&intron_variant	rs201818754	CS142005;127238	16	17232391	G	A	0.00187611	Pathogenic	7	19	0	0	25	2	0	0
NM_024649.4:c.1169T>G	BBS1	p.Met390Arg	missense_variant	rs113624356	CM021489;12143	11	66293652	T	G	0.00187611	Pathogenic	4	21	0	0	27	1	0	0
NM_000065.3:c.2381+2T>C	C6	NA	splice_donor_variant&intron_variant	rs76202909	CS951368;379370	5	41150035	A	G	0.00184071	Pathogenic	5	26	0	0	20	1	0	0
NM_001271208.1:c.20467-1G>T	NEB	NA	splice_acceptor_variant&intron_variant	.	551884	2	152402513	C	A	0.00184071	Likely_pathogenic	6	23	0	0	22	1	0	0
NM_001287489.1:c.2485C>T	OTOF	p.Gln829*	stop_gained	rs80356593	CM021652;6137	2	26700078	G	A	0.00176991	Pathogenic	7	26	0	0	14	1	1	0
NM_000040.1:c.55+1G>A	APOC3	NA	splice_donor_variant&intron_variant	rs138326449	CS138510;139560	11	116701354	G	A	0.00176991	Pathogenic,_protective	7	26	0	0	16	1	0	0
NM_000295.4:c.187C>T	SERPINA1	p.Arg63Cys	missense_variant	rs28931570	CM890095;17974	14	94849388	G	A	0.00176991	Pathogenic/Likely_pathogenic,_other	5	20	0	0	24	1	0	0
NM_020041.2:c.374C>T	SLC2A9	p.Thr125Met	missense_variant	rs181509591	CM116413;217421	4	9998441	G	A	0.00176991	Pathogenic	6	26	0	0	17	1	0	0
NM_206933.2:c.3327C>A	USH2A	p.Tyr1109*	stop_gained	rs758705873	CM1613835;236538	1	216373453	G	T	0.00176991	Likely_pathogenic	10	18	0	0	22	0	0	0
NM_001171.5:c.1540G>A	ABCC6	p.Val514Ile	missense_variant	rs59157279	CM1710202;433236	16	16284116	C	T	0.00169912	Pathogenic	9	14	0	0	25	0	0	0
NM_001013836.1:c.175C>T	MAD1L1	p.Arg59Cys	missense_variant	.	6920	7	2265161	G	A	0.00166372	Pathogenic	4	20	0	0	23	0	0	0
NM_001128425.1:c.536A>G	MUTYH	p.Tyr179Cys	missense_variant	rs34612342	CM020286;5293	1	45798475	T	C	0.00166372	Pathogenic	6	17	0	0	24	0	0	0
NM_001486.3:c.307G>A	GCKR	p.Val103Met	missense_variant	rs146175795	CM120204;225370	2	27721143	G	A	0.00166372	Likely_pathogenic	14	23	0	0	10	0	0	0
NM_016327.2:c.917-1G>A	UPB1	NA	splice_acceptor_variant&intron_variant	rs143493067	CS004673;445946	22	24919586	G	A	0.00166372	Pathogenic	7	19	0	0	21	0	0	0
NM_000782.4:c.1226T>C	CYP24A1	p.Leu409Ser	missense_variant	rs6068812	CM116569;29680	20	52774635	A	G	0.00162832	Pathogenic	4	20	0	0	19	1	0	1
NM_000431.3:c.1129G>A	MVK	NA	structural_interaction_variant	rs28934897	CM990890;11929	12	110034320	G	A	0.00159292	Pathogenic	5	22	0	1	15	1	0	0
NM_000781.2:c.940G>A	CYP11A1	p.Glu314Lys	missense_variant	rs6161	CM158728;372354	15	74635368	C	T	0.00159292	Likely_pathogenic	1	20	0	0	24	0	0	0
NM_002944.2:c.1094G>C	ROS1	p.Gly365Ala	missense_variant	rs61743088	CM1512569;402166	6	117715395	C	G	0.00159292	Likely_pathogenic	6	23	0	0	16	0	0	0
NM_000236.2:c.1214C>T	LIPC	p.Thr405Met	missense_variant	rs113298164	CM910258;14451	15	58855748	C	T	0.00155752	Pathogenic	4	20	0	1	18	0	0	0
NM_000336.2:c.1688G>A	SCNN1B	p.Arg563Gln	missense_variant	rs149868979	CM034834;561264	16	23391887	G	A	0.00155752	Likely_pathogenic	5	18	0	0	19	2	0	0
NM_001126335.1:c.368C>T	SLC7A9	p.Thr123Met	missense_variant	rs79987078	CM010444;5793	19	33355112	G	A	0.00155752	Pathogenic	9	16	0	0	16	3	0	0
NM_178452.5:c.1698+1G>A	DNAAF1	NA	splice_donor_variant&intron_variant	rs139519641	CS148639;242159	16	84208329	G	A	0.00152212	Likely_pathogenic	7	20	0	0	13	3	0	0
NM_012144.3:c.389-1G>C	DNAI1	NA	splice_acceptor_variant&intron_variant	rs200488444	CS1716991;454836	9	34490009	G	C	0.00148673	Likely_pathogenic	1	22	1	0	16	1	0	0
NM_021870.2:c.323C>G	FGG	p.Ala108Gly	missense_variant	rs148685782	CM000383;547969	4	155533035	G	C	0.00148673	Pathogenic	6	15	0	0	21	0	0	0
NM_000428.2:c.1295C>T	LTBP2	p.Pro432Leu	missense_variant	rs137854861	CM1310403;126949	14	75018994	G	A	0.00145133	Likely_pathogenic	4	11	0	0	26	0	0	0
NM_012434.4:c.918T>G	SLC17A5	p.Tyr306*	stop_gained	rs201284672	CM003478;440272	6	74331587	A	C	0.00145133	Pathogenic	6	17	0	0	16	2	0	0
NM_201631.3:c.337G>T	TGM5	p.Gly113Cys	missense_variant	rs112292549	CM054150;6039	15	43552349	C	A	0.00145133	Pathogenic	8	14	0	0	18	1	0	0
NM_000250.1:c.1555_1568delATGGAACCCAACCC	MPO	p.Met519fs	frameshift_variant	rs536522394	CD972845;3629	17	56350827	GGGGTTGGGTTCCAT	G	0.00141593	Pathogenic/Likely_pathogenic	7	14	0	0	17	2	0	0
NM_000275.2:c.1327G>A	OCA2	p.Val443Ile	missense_variant	rs121918166	CM941111;955	15	28230247	C	T	0.00141593	Pathogenic	4	12	0	0	22	2	0	0
NM_024700.3:c.331C>T	SNIP1	p.Arg111Cys	missense_variant	.	433084	1	38006353	G	A	0.00141593	Pathogenic	4	16	0	0	20	0	0	0
NM_032504.1:c.1806G>C	UNC80	p.Gln602His	missense_variant	.	268207	2	210683829	G	C	0.00141593	Likely_pathogenic	7	13	0	0	20	0	0	0
NM_000483.4:c.122A>C	APOC2	p.Lys41Thr	missense_variant	rs120074114	CM910036;2581	19	45452024	A	C	0.00138053	Pathogenic	3	16	0	0	19	1	0	0
NM_000787.3:c.339+2T>C	DBH	NA	splice_donor_variant&intron_variant	rs74853476	CS020326;1750	9	136501834	T	C	0.00138053	Pathogenic	3	21	0	0	14	1	0	0
NM_001171.5:c.*38G>A	ABCC6	NA	3_prime_UTR_variant	.	433370	16	16243952	C	T	0.00138053	Pathogenic	3	24	0	0	10	2	0	0
NM_001041.3:c.1730T>G	SI	p.Val577Gly	missense_variant	rs121912615	CM060473;1418	3	164764786	A	C	0.00134513	Pathogenic/Likely_pathogenic	5	13	0	0	18	2	0	0
NM_198578.3:c.6055G>A	LRRK2	p.Gly2019Ser	missense_variant	rs34637584	CM050659;1940	12	40734202	G	A	0.00134513	Pathogenic	3	18	0	0	17	0	0	0
NM_000040.1:c.55C>T	APOC3	p.Arg19*	stop_gained&splice_region_variant	rs76353203	CM086325;17904	11	116701353	C	T	0.00130973	Pathogenic	6	13	0	0	15	3	0	0
NM_000182.4:c.1528G>C	HADHA	p.Glu510Gln	missense_variant	rs137852769	CM940884;100085	2	26418053	C	G	0.00130973	Pathogenic	3	15	0	0	18	1	0	0
NM_001030311.2:c.847C>T	CERKL	p.Arg283*	stop_gained	rs121909398	CM040509;2364	2	182423344	G	A	0.00130973	Pathogenic	5	13	0	0	18	1	0	0
NM_001041.3:c.3218G>A	SI	p.Gly1073Asp	missense_variant	rs121912616	CM060472;1419	3	164739053	C	T	0.00130973	Pathogenic/Likely_pathogenic	4	14	0	0	18	1	0	0
NM_178012.4:c.743C>T	TUBB2B	p.Ala248Val	missense_variant	rs777598117	CM140831;381699	6	3225580	G	A	0.00130973	Likely_pathogenic	3	20	0	0	14	0	0	0
NM_000055.3:c.812C>T	BCHE	p.Thr271Met	missense_variant	rs28933389	CM920124;13218	3	165548010	G	A	0.00127434	Pathogenic	8	10	0	0	17	1	0	0
NM_000071.2:c.1330G>A	CBS	p.Asp444Asn	missense_variant	rs28934891	CM960249;126	21	44478972	C	T	0.00123894	Pathogenic/Likely_pathogenic	3	17	0	0	13	2	0	0
NM_000369.2:c.202C>T	TSHR	p.Pro68Ser	missense_variant	rs142063461	CM092614;437071	14	81528523	C	T	0.00123894	Likely_pathogenic	9	13	0	0	13	0	0	0
NM_001171.5:c.3421C>T	ABCC6	p.Arg1141*	stop_gained	rs72653706	CM001043;6559	16	16256935	G	A	0.00123894	Pathogenic	7	11	0	0	16	1	0	0
NM_003907.2:c.338G>A	EIF2B5	p.Arg113His	missense_variant	rs113994049	CM013534;5945	3	183855425	G	A	0.00123894	Pathogenic	3	16	0	0	15	1	0	0
NM_012452.2:c.260T>A	TNFRSF13B	p.Ile87Asn	missense_variant	rs72553877	CM091122;618436	17	16852237	A	T	0.00123894	Likely_pathogenic	4	7	0	0	21	3	0	0
NM_148960.2:c.59G>A	CLDN19	p.Gly20Asp	missense_variant	rs118203979	CM065087;1361	1	43205676	C	T	0.00123894	Pathogenic	6	13	0	0	15	1	0	0
NM_000036.2:c.567G>T	AMPD1	p.Gln189His	missense_variant	rs139582106	CM021485;197620	1	115226899	C	A	0.00116814	Likely_pathogenic	7	11	0	0	15	0	0	0
NM_000094.3:c.4373C>T	COL7A1	p.Pro1458Leu	missense_variant	rs79378857	CM071634;372333	3	48621017	G	A	0.00116814	Pathogenic	4	10	0	0	19	0	0	0
NM_000518.4:c.20A>T	HBB	p.Glu7Val	missense_variant	rs334	CM880038;15333	11	5248232	T	A	0.00116814	Pathogenic	10	15	0	0	7	1	0	0
NM_001002755.2:c.622G>T	NFU1	p.Gly208Cys	missense_variant	rs374514431	CM119273;30700	2	69627594	C	A	0.00116814	Pathogenic	3	13	0	0	16	1	0	0
NM_002016.1:c.9740C>A	FLG	p.Ser3247*	stop_gained	rs150597413	CM071767;50930	1	152277622	G	T	0.00116814	Pathogenic	5	11	0	0	17	0	0	0
NM_002225.3:c.941C>T	IVD	p.Ala314Val	missense_variant	rs28940889	CM983435;100060	15	40707653	C	T	0.00116814	Pathogenic	4	14	0	0	14	1	0	0
NM_004562.2:c.155delA	PARK2	p.Asn52fs	frameshift_variant	rs754809877	CD991831;536457	6	162864357	AT	A	0.00116814	Pathogenic	4	14	0	0	15	0	0	0
NM_012193.3:c.766A>G	FZD4	p.Ile256Val	missense_variant	rs104894223	CM050620;5489	11	86663032	T	C	0.00113274	Pathogenic	3	12	0	0	14	1	1	0
NM_000053.3:c.3207C>A	ATP7B	p.His1069Gln	missense_variant	rs76151636	CM930059;3848	13	52518281	G	T	0.00113274	Pathogenic	3	19	0	0	10	0	0	0
NM_005689.2:c.2168G>A	ABCB6	NA	structural_interaction_variant	rs148211042	CM1412787;218181	2	220075521	C	T	0.00113274	Pathogenic	4	7	0	0	21	0	0	0
NM_024312.4:c.3503_3504delTC	GNPTAB	p.Leu1168fs	frameshift_variant	rs34002892	CD060604;2771	12	102147247	TGA	T	0.00113274	Pathogenic	5	12	0	0	15	0	0	0
NM_000018.3:c.848T>C	ACADVL	NA	structural_interaction_variant	rs113994167	CM960004;21025	17	7125591	T	C	0.00109735	Pathogenic	4	12	0	0	14	1	0	0
NM_000155.3:c.563A>G	GALT	p.Gln188Arg	missense_variant&splice_region_variant	rs75391579	CM910169;3614	9	34648167	A	G	0.00109735	Pathogenic	3	15	0	0	13	0	0	0
NM_000185.3:c.623G>A	SERPIND1	p.Arg208His	missense_variant	rs5907	CM890060;14952	22	21134223	G	A	0.00109735	Pathogenic	0	9	0	0	20	2	0	0
NM_000243.2:c.2177T>C	MEFV	NA	structural_interaction_variant	rs28940579	CM970914;2540	16	3293310	A	G	0.00109735	Pathogenic/Likely_pathogenic	2	10	0	0	18	1	0	0
NM_000277.1:c.688G>A	PAH	p.Val230Ile	missense_variant	rs62516152	CM930546;102784	12	103248932	C	T	0.00109735	Pathogenic/Likely_pathogenic	4	12	0	0	14	1	0	0
NM_000782.4:c.428_430delAAG	CYP24A1	p.Glu143del	disruptive_inframe_deletion	rs777676129	CD116574;29677	20	52789466	CCTT	C	0.00109735	Pathogenic	8	9	0	0	14	0	0	0
NM_001077197.1:c.20_21delGA	PDE11A	p.Arg7fs	frameshift_variant	.	225432	2	178969169	GTC	G	0.00109735	Likely_pathogenic	2	12	0	0	15	2	0	0
NM_001301071.1:c.1124_1127dupTGCC	DOK7	p.Ala378fs	frameshift_variant	rs1272260765	CI064686;1273	4	3494833	A	AGCCT	0.00109735	Pathogenic	5	11	0	0	14	1	0	0
NM_004628.4:c.103+2T>G	XPC	NA	splice_donor_variant&intron_variant	.	554399	3	14219964	A	C	0.00109735	Likely_pathogenic	4	14	0	0	12	1	0	0
NM_000235.3:c.894G>A	LIPA	p.Gln298Gln	splice_region_variant&synonymous_variant	rs116928232	CS951467;203361	10	90982268	C	T	0.00106195	Pathogenic/Likely_pathogenic	3	12	0	0	15	0	0	0
NM_000392.4:c.3196C>T	ABCC2	p.Arg1066*	stop_gained	rs72558199	CM973223;31603	10	101591826	C	T	0.00106195	Pathogenic/Likely_pathogenic	2	13	0	0	14	1	0	0
NM_001163817.1:c.452G>A	DHCR7	p.Trp151*	stop_gained	rs11555217	CM980546;21273	11	71152447	C	T	0.00106195	Pathogenic	3	16	0	0	10	1	0	0
NM_002389.4:c.1148C>T	CD46	p.Thr383Ile	missense_variant	rs146803767	CM1110317;444193	1	207963618	C	T	0.00106195	Likely_pathogenic	5	11	0	0	13	1	0	0
NM_024022.2:c.413C>A	TMPRSS3	p.Ala138Glu	missense_variant	rs147231991	CM054159;46119	21	43808545	G	T	0.00106195	Pathogenic/Likely_pathogenic	3	10	0	0	14	3	0	0
NM_000048.3:c.35G>A	ASL	p.Arg12Gln	missense_variant	rs145138923	CM014813;92360	7	65546812	G	A	0.00102655	Pathogenic/Likely_pathogenic	3	13	0	0	13	0	0	0
NM_000277.1:c.1208C>T	PAH	p.Ala403Val	missense_variant	rs5030857	CM930567;92731	12	103234285	G	A	0.00102655	Pathogenic	1	14	0	0	14	0	0	0
NM_001177316.1:c.756G>A	SLC34A3	p.Gln252Gln	splice_region_variant&synonymous_variant	rs121918239	CS065620;1434	9	140127856	G	A	0.00102655	Pathogenic	6	7	0	0	16	0	0	0
NM_001756.3:c.1165G>A	SERPINA6	p.Asp389Asn	missense_variant	rs28929488	CM003873;16975	14	94770808	C	T	0.00102655	Pathogenic	4	13	0	0	12	0	0	0
NM_181840.1:c.414_415delCT	KCNK18	p.Phe139fs	frameshift_variant	rs869025175	CD106770;18398	10	118969064	GCT	G	0.00102655	Likely_pathogenic	2	11	0	0	16	0	0	0
NM_000277.1:c.898G>T	PAH	p.Ala300Ser	missense_variant	rs5030853	CM920555;92751	12	103245479	C	A	0.00099115	Pathogenic	6	11	0	0	10	1	0	0
NM_001080413.3:c.271G>T	NOBOX	p.Gly91Trp	missense_variant	rs77587352	CM118407;167874	7	144098983	C	A	0.00099115	Pathogenic	4	14	0	0	9	1	0	0
NM_001099287.1:c.527C>A	NIPAL4	p.Ala176Asp	missense_variant	rs199422217	CM043780;1731	5	156895736	C	A	0.00099115	Pathogenic	3	10	0	0	15	0	0	0
NM_001142459.1:c.215G>A	ASB10	p.Arg72His	missense_variant	.	50954	7	150884003	C	T	0.00099115	Pathogenic	2	7	0	0	18	1	0	0
NM_013251.3:c.248A>G	TAC3	p.His83Arg	missense_variant	rs143862988	CM183503;180150	12	57406650	T	C	0.00099115	Likely_pathogenic	6	10	0	0	11	1	0	0
NM_138694.3:c.9689delA	PKHD1	p.Asp3230fs	frameshift_variant	rs398124502	CD032488;96444	6	51612724	AT	A	0.00099115	Pathogenic	2	16	0	0	9	1	0	0
NM_001142633.2:c.1885C>T	PIK3R5	p.Pro629Ser	missense_variant	rs61761068	CM121030;48651	17	8790433	G	A	0.000955752	Pathogenic	2	14	0	1	9	0	0	0
NM_000159.3:c.1198G>A	GCDH	p.Val400Met	missense_variant	rs121434372	CM960718;2088	19	13008632	G	A	0.000955752	Pathogenic/Likely_pathogenic	6	12	0	0	9	0	0	0
NM_000339.2:c.37G>C	SLC12A3	p.Ala13Pro	missense_variant	rs147200024	CM127055;562448	16	56899184	G	C	0.000955752	Likely_pathogenic	3	8	0	0	14	2	0	0
NM_001265587.1:c.373C>T	INSL3	p.Pro125Ser	missense_variant	rs104894697	CM002797;14830	19	17927781	G	A	0.000955752	Pathogenic	4	7	0	0	15	1	0	0
NM_001715.2:c.391C>T	BLK	p.Arg131Trp	missense_variant	.	619201	8	11407690	C	T	0.000955752	Pathogenic	3	12	0	0	11	1	0	0
NM_000518.4:c.118C>T	HBB	p.Gln40*	stop_gained	rs11549407	CM810001;15402	11	5248004	G	A	0.000920354	Pathogenic	4	5	0	0	17	0	0	0
NM_000902.3:c.1342C>T	MME	p.Arg448*	stop_gained	rs149905705	CM042749;504903	3	154862172	C	T	0.000920354	Pathogenic	7	11	0	0	7	1	0	0
NM_001286414.2:c.1749G>T	TUBGCP4	p.Leu583Leu	synonymous_variant	rs200092283	CS152602;190123	15	43695895	G	T	0.000920354	Pathogenic	3	13	0	0	10	0	0	0
NM_016042.3:c.395A>C	EXOSC3	p.Asp132Ala	missense_variant	rs141138948	CM125758;31688	9	37783990	T	G	0.000920354	Pathogenic/Likely_pathogenic	4	5	0	0	17	0	0	0
NM_207346.2:c.919G>T	TSEN54	p.Ala307Ser	missense_variant	rs113994152	CM085933;2120	17	73518081	G	T	0.000920354	Pathogenic/Likely_pathogenic	3	13	0	0	10	0	0	0
NM_000339.2:c.2576T>C	SLC12A3	p.Leu859Pro	missense_variant	rs121909379	CM961301;8584	16	56928470	T	C	0.000884956	Likely_pathogenic	2	9	0	0	13	1	0	0
NM_000492.3:c.617T>G	CFTR	p.Leu206Trp	missense_variant	rs121908752	CM930102;7190	7	117175339	T	G	0.000884956	Pathogenic,_drug_response	2	6	0	0	17	0	0	0
NM_000784.3:c.1183C>T	CYP27A1	p.Arg395Cys	missense_variant&splice_region_variant	rs121908096	CM910105;4255	2	219678909	C	T	0.000884956	Pathogenic/Likely_pathogenic	3	14	0	0	7	1	0	0
NM_001195129.1:c.1400G>T	PRSS56	p.Arg467Leu	missense_variant	rs554826646	CM1618519;191153	2	233389065	G	T	0.000884956	Likely_pathogenic	7	6	0	0	12	0	0	0
NM_017946.3:c.362dupC	FKBP14	p.Glu122fs	frameshift_variant	rs542489955	CI121196;279809	7	30058726	T	TG	0.000884956	Pathogenic/Likely_pathogenic	2	10	0	0	12	1	0	0
NM_000277.1:c.1066-11G>A	PAH	NA	intron_variant	rs5030855	CS910455;607	12	103237568	C	T	0.000849558	Pathogenic	3	6	0	0	14	1	0	0
NM_000295.4:c.839A>T	SERPINA1	p.Asp280Val	missense_variant	rs121912714	CM890096;17975	14	94847286	T	A	0.000849558	Pathogenic/Likely_pathogenic,_other	4	7	0	0	13	0	0	0
NM_000483.4:c.229A>C	APOC2	p.Lys77Gln	missense_variant	.	2573	19	45452429	A	C	0.000849558	Pathogenic	2	14	0	0	7	1	0	0
NM_001737.4:c.162C>A	C9	p.Cys54*	stop_gained	rs34000044	CM970206;17041	5	39342214	G	T	0.000849558	Pathogenic/Likely_pathogenic	2	9	0	0	12	1	0	0
NM_001807.4:c.2181delT	CEL	p.Val728fs	frameshift_variant	.	290893	9	135947060	CT	C	0.000849558	Likely_pathogenic	3	12	0	0	8	1	0	0
NM_004004.5:c.269T>C	GJB2	p.Leu90Pro	missense_variant	rs80338945	CM990691;17016	13	20763452	A	G	0.000849558	Pathogenic/Likely_pathogenic	2	11	0	0	11	0	0	0
NM_000050.4:c.1168G>A	ASS1	p.Gly390Arg	missense_variant	rs121908641	CM900037;6329	9	133374932	G	A	0.000814159	Pathogenic/Likely_pathogenic	6	8	0	0	9	0	0	0
NM_000051.3:c.1236-2A>T	ATM	NA	splice_acceptor_variant&intron_variant	rs80159221	CS1411617;375249	11	108121426	A	T	0.000814159	Pathogenic	1	7	0	0	14	1	0	0
NM_000085.4:c.610G>A	CLCNKB	p.Ala204Thr	missense_variant	rs121909132	CM970321;7592	1	16375032	G	A	0.000814159	Pathogenic	3	11	0	0	8	1	0	0
NM_000243.2:c.2080A>G	MEFV	NA	structural_interaction_variant	rs61752717	CM970913;2538	16	3293407	T	C	0.000814159	Pathogenic/Likely_pathogenic	2	6	0	0	14	1	0	0
NM_000492.3:c.350G>A	CFTR	p.Arg117His	missense_variant	rs78655421	CM900043;7109	7	117171029	G	A	0.000814159	Pathogenic	3	7	0	0	13	0	0	0
NM_001256282.1:c.244T>C	KRT8	p.Tyr82His	missense_variant	rs57749775	CM011796;14631	12	53298606	A	G	0.000814159	Pathogenic	3	16	0	0	4	0	0	0
NM_001281723.2:c.1374A>C	BTD	p.Gln458His	missense_variant	rs80338685	CM970190;1902	3	15686731	A	C	0.000814159	Pathogenic	2	2	0	0	19	0	0	0
NM_001282871.1:c.329T>C	RHD	p.Leu110Pro	missense_variant	rs121912762	CM951132;17712	1	25611244	T	C	0.000814159	Pathogenic	5	6	0	0	12	0	0	0
NM_005560.4:c.10322C>T	LAMA5	p.Thr3441Met	missense_variant	.	599494	20	60885845	G	A	0.000814159	Likely_pathogenic	4	12	0	0	5	2	0	0
NM_006249.5:c.145C>T	PRB3	p.Arg49Cys	missense_variant	rs71455367	CM900188;13733	12	11421038	G	A	0.000814159	Pathogenic	2	8	0	0	12	1	0	0
NM_006885.3:c.10142_10165delGGCAACTACAGCAGCAGCAGCAGC	ZFHX3	p.Arg3381_Gln3388del	disruptive_inframe_deletion	.	18167	16	72822009	TGCTGCTGCTGCTGCTGTAGTTGCC	T	0.000814159	Pathogenic	2	11	0	0	8	2	0	0
NM_018972.2:c.487C>T	GDAP1	p.Gln163*	stop_gained&splice_region_variant	rs104894077	CM020376;4193	8	75274121	C	T	0.000814159	Pathogenic	2	8	0	0	12	1	0	0
NM_019112.3:c.4208delT	ABCA7	p.Leu1403fs	frameshift_variant&splice_region_variant	rs538591288	CD166824;374415	19	1055907	CT	C	0.000814159	Likely_pathogenic	3	6	0	0	14	0	0	0
NM_194318.3:c.660+1G>A	B3GLCT	NA	splice_donor_variant&intron_variant	rs80338851	CS064369;1264	13	31843415	G	A	0.000814159	Pathogenic	3	13	0	0	7	0	0	0
NM_000104.3:c.182G>A	CYP1B1	p.Gly61Glu	missense_variant	rs28936700	CM980497;7730	2	38302350	C	T	0.000778761	Pathogenic	3	12	0	0	7	0	0	0
NM_000152.4:c.2238G>C	GAA	p.Trp746Cys	missense_variant	rs1800312	CM083516;265160	17	78090815	G	C	0.000778761	Pathogenic/Likely_pathogenic	4	5	0	0	13	0	0	0
NM_000261.1:c.1102C>T	MYOC	p.Gln368*	stop_gained	rs74315329	CM971023;7949	1	171605478	G	A	0.000778761	Likely_pathogenic	1	10	0	0	11	0	0	0
NM_000277.1:c.734T>C	PAH	NA	structural_interaction_variant	rs76212747	CM941133;632	12	103246701	A	G	0.000778761	Pathogenic	2	8	0	0	10	2	0	0
NM_000492.3:c.1624G>T	CFTR	p.Gly542*	stop_gained	rs113993959	CM900049;7115	7	117227832	G	T	0.000778761	Pathogenic	4	6	0	0	11	1	0	0
NM_000541.4:c.577C>T	SAG	p.Arg193*	stop_gained	rs201153410	CM981785;41895	2	234237188	C	T	0.000778761	Pathogenic	3	7	0	0	11	1	0	0
NM_001002029.3.2:c.*3804C>G	C4B	NA	downstream_gene_variant	rs6467	CS880069;12155	6	32006858	C	G	0.000778761	Pathogenic	4	6	0	0	11	1	0	0
NM_014249.3:c.119-2A>C	NR2E3	NA	splice_acceptor_variant&intron_variant	rs2723341	CS000589;191059	15	72103821	A	C	0.000778761	Pathogenic	3	6	0	0	12	1	0	0
NM_000035.3:c.524C>A	ALDOB	p.Ala175Asp	missense_variant	rs76917243	CM900012;465	9	104189780	G	T	0.000743363	Pathogenic	4	7	0	0	10	0	0	0
NM_000071.2:c.572C>T	CBS	NA	structural_interaction_variant	rs121964973	CM990340;132	21	44485591	G	A	0.000743363	Pathogenic	0	9	0	0	12	0	0	0
NM_000094.3:c.6527dupC	COL7A1	p.Gly2177fs	frameshift_variant	rs768128088	CI972584;372345	3	48611297	A	AG	0.000743363	Pathogenic	1	10	0	0	9	1	0	0
NM_001079866.1:c.166C>T	BCS1L	p.Arg56*	stop_gained	rs121908576	CM022763;6169	2	219525876	C	T	0.000743363	Pathogenic/Likely_pathogenic	3	6	0	0	12	0	0	0
NM_001146006.1:c.941A>G	IGFALS	p.Asn314Ser	missense_variant	rs551618643	CM081662;318251	16	1841592	T	C	0.000743363	Likely_pathogenic	1	10	0	0	10	0	0	0
NM_001324036.1:c.217T>C	UROS	p.Cys73Arg	missense_variant	rs121908012	CM900225;3750	10	127503630	A	G	0.000743363	Pathogenic	2	9	0	0	9	1	0	0
NM_003356.3:c.208C>T	UCP3	p.Arg70Trp	missense_variant	rs17848368	CM994358;7579	11	73717343	G	A	0.000743363	Pathogenic	5	6	0	0	10	0	0	0
NM_004004.5:c.94C>A	GJB2	p.Arg32Ser	missense_variant	.	CM108184;550195	13	20763627	G	T	0.000743363	Likely_pathogenic	3	7	0	0	10	1	0	0
NM_005609.3:c.2392T>C	PYGM	p.Trp798Arg	missense_variant	rs119103258	CM001321;2312	11	64514268	A	G	0.000743363	Pathogenic/Likely_pathogenic	1	12	0	0	6	2	0	0
NM_014336.4:c.1053_1064delTGCAGAGCCACC	AIPL1	p.Ala352_Pro355del	disruptive_inframe_deletion	rs281865195	CD003288;5568	17	6328870	GGGTGGCTCTGCA	G	0.000743363	Pathogenic	3	6	0	0	12	0	0	0
NM_016097.4:c.*58T>C	IER3IP1	NA	3_prime_UTR_variant	.	433137	18	44682490	A	G	0.000743363	Pathogenic	4	10	0	0	7	0	0	0
NM_016616.4:c.1277T>A	NME8	p.Leu426*	stop_gained	rs121918300	CM071118;3256	7	37927908	T	A	0.000743363	Pathogenic	3	10	0	0	8	0	0	0
NM_203447.3:c.54-1G>T	DOCK8	NA	splice_acceptor_variant&intron_variant	.	265359	9	271626	G	T	0.000743363	Pathogenic/Likely_pathogenic	6	5	0	0	10	0	0	0
NM_206933.2:c.2299delG	USH2A	p.Glu767fs	frameshift_variant	rs80338903	CD982997;2351	1	216420436	TC	T	0.000743363	Pathogenic/Likely_pathogenic	1	12	0	0	8	0	0	0
NM_031955.5:c.848G>A	SPATA16	p.Arg283Gln	missense_variant&splice_region_variant	rs137853118	CM074574;1411	3	172737276	C	T	0.000707965	Pathogenic	2	8	0	0	8	0	1	0
NM_000083.2:c.180+3A>T	CLCN1	NA	splice_region_variant&intron_variant	rs202217420	CS971660;289967	7	143013488	A	T	0.000707965	Pathogenic	5	10	0	0	5	0	0	0
NM_000137.2:c.554-1G>T	FAH	NA	splice_acceptor_variant&intron_variant	rs80338895	CS961577;11874	15	80460605	G	T	0.000707965	Pathogenic	3	8	0	0	8	1	0	0
NM_000243.2:c.2082G>A	MEFV	NA	structural_interaction_variant	rs28940578	CM970912;2539	16	3293405	C	T	0.000707965	Pathogenic	0	9	0	0	10	1	0	0
NM_001127464.2:c.6095C>A	ZNF469	p.Ser2032Tyr	missense_variant	rs273585623	CM149227;126928	16	88500057	C	A	0.000707965	Pathogenic	4	8	0	0	8	0	0	0
NM_003235.4:c.886C>T	TG	p.Arg296*	stop_gained	rs121912648	CM994511;12695	8	133894854	C	T	0.000707965	Pathogenic	2	6	0	0	10	2	0	0
NM_007103.3:c.1162+4A>C	NDUFV1	NA	splice_region_variant&intron_variant	rs199683937	CS012499;372716	11	67379453	A	C	0.000707965	Likely_pathogenic	3	8	0	0	8	1	0	0
NM_015282.2:c.196-567G>A	CLASP1	NA	intron_variant	rs559979281	CR1512533;218083	2	122288468	C	T	0.000707965	Pathogenic	3	11	0	0	6	0	0	0
NM_031433.3:c.498delC	MFRP	p.Asn167fs	frameshift_variant	rs587776596	CD052468;4476	11	119216272	TG	T	0.000707965	Pathogenic	3	7	0	0	10	0	0	0
NM_213599.2:c.191dupA	ANO5	p.Asn64fs	frameshift_variant	rs137854521	CI101059;2164	11	22242646	C	CA	0.000707965	Pathogenic/Likely_pathogenic	1	8	0	0	7	4	0	0
NM_000303.2:c.470T>C	PMM2	p.Phe157Ser	missense_variant	rs190521996	CM993360;188763	16	8905517	T	C	0.000672566	Pathogenic/Likely_pathogenic	3	9	0	0	7	0	0	0
NM_000782.4:c.1186C>T	CYP24A1	p.Arg396Trp	missense_variant	rs114368325	CM116570;29679	20	52774675	G	A	0.000672566	Pathogenic	4	5	0	0	9	1	0	0
NM_001002294.2:c.458C>T	FMO3	p.Pro153Leu	missense_variant	rs72549326	CM970532;16308	1	171076952	C	T	0.000672566	Pathogenic	2	7	0	0	10	0	0	0
NM_005677.3:c.1289A>C	COLQ	p.Tyr430Ser	missense_variant	rs121908923	CM980418;6654	3	15495345	T	G	0.000672566	Pathogenic	1	6	0	0	11	1	0	0
NM_017890.4:c.9406-1G>T	VPS13B	NA	splice_acceptor_variant&intron_variant	rs386834119	CS041523;56699	8	100844596	G	T	0.000672566	Pathogenic	2	5	0	0	10	2	0	0
NM_174923.2:c.-432T>C	CCDC107	NA	upstream_gene_variant	rs199476103	CR011576;14208	9	35657945	T	C	0.000672566	Pathogenic	3	7	0	0	9	0	0	0
NM_000055.3:c.428G>A	BCHE	p.Gly143Asp	missense_variant	rs201820739	CM973394;344097	3	165548394	C	T	0.000637168	Pathogenic/Likely_pathogenic	1	11	0	0	6	0	0	0
NM_000350.2:c.6089G>A	ABCA4	p.Arg2030Gln	missense_variant	rs61750641	CM990070;99428	1	94471055	C	T	0.000637168	Pathogenic/Likely_pathogenic	3	8	0	0	6	1	0	0
NM_000406.2:c.785G>A	GNRHR	p.Arg262Gln	missense_variant	rs104893837	CM970687;16024	4	68606400	C	T	0.000637168	Pathogenic	1	6	0	0	10	1	0	0
NM_000521.3:c.1250C>T	HEXB	p.Pro417Leu	missense_variant	rs28942073	CM952224;3878	5	74014629	C	T	0.000637168	Pathogenic/Likely_pathogenic	1	6	0	0	11	0	0	0
NM_000547.5:c.1978C>G	TPO	p.Gln660Glu	missense_variant	rs121908088	CM991195;4053	2	1497783	C	G	0.000637168	Likely_pathogenic	2	9	0	0	6	1	0	0
NM_001003841.2:c.517G>A	SLC6A19	p.Asp173Asn	missense_variant	rs121434346	CM042478;2019	5	1212453	G	A	0.000637168	Pathogenic/Likely_pathogenic	4	5	0	0	9	0	0	0
NM_001039885.2:c.826C>A	FKRP	p.Leu276Ile	missense_variant	rs28937900	CM013805;4221	19	47259533	C	A	0.000637168	Pathogenic	4	6	0	0	8	0	0	0
NM_001199771.1:c.712G>T	RDH5	p.Gly238Trp	missense_variant	rs62638191	CM991095;8003	12	56117812	G	T	0.000637168	Pathogenic	2	11	0	0	5	0	0	0
NM_001242376.1:c.667G>C	GFAP	p.Glu223Gln	missense_variant	rs56679084	CM034656;66494	17	42990750	C	G	0.000637168	Pathogenic	2	7	0	0	8	1	0	0
NM_006364.3:c.2104A>G	SEC23A	p.Met702Val	missense_variant	rs138568622	CM115493;39521	14	39509974	T	C	0.000637168	Pathogenic	1	7	0	0	10	0	0	0
NM_014495.3:c.363_367delCTCAA	ANGPTL3	p.Asn121fs	frameshift_variant	rs398122988	CD1110133;91866	1	63063592	GAACTC	G	0.000637168	Pathogenic	2	5	0	0	11	0	0	0
NM_015506.2:c.440G>C	MMACHC	NA	structural_interaction_variant	rs140522266	CM060070;203828	1	45974478	G	C	0.000637168	Pathogenic/Likely_pathogenic	1	9	0	0	8	0	0	0
NM_022437.2:c.1083G>A	ABCG8	p.Trp361*	stop_gained	rs137852987	CM003582;4967	2	44099233	G	A	0.000637168	Pathogenic	2	7	0	0	9	0	0	0
NM_000552.4:c.3797C>A	VWF	p.Pro1266Gln	missense_variant	rs61749370	CM090294;100279	12	6128787	G	T	0.00060177	Pathogenic	2	6	0	0	7	0	1	0
NM_000030.2:c.508G>A	AGXT	p.Gly170Arg	missense_variant	rs121908529	CM910016;40166	2	241810850	G	A	0.00060177	Pathogenic/Likely_pathogenic	2	3	0	0	11	1	0	0
NM_000243.2:c.1958G>A	MEFV	NA	structural_interaction_variant	rs104895085	CM014209;2553	16	3293529	C	T	0.00060177	Pathogenic	2	9	0	0	6	0	0	0
NM_001171.5:c.1108A>G	ABCC6	p.Asn370Asp	missense_variant	rs72653760	CM053082;433220	16	16295926	T	C	0.00060177	Pathogenic	1	5	0	0	10	1	0	0
NM_001199042.1:c.1078A>C	STRA6	p.Thr360Pro	missense_variant	rs118203962	CM071107;1138	15	74481585	T	G	0.00060177	Pathogenic	3	5	0	0	8	1	0	0
NM_001199771.1:c.839G>A	RDH5	p.Arg280His	missense_variant	rs62638193	CM993460;8005	12	56118211	G	A	0.00060177	Pathogenic	1	11	0	0	5	0	0	0
NM_001302688.1:c.538C>A	APOE	p.Arg180Ser	missense_variant	rs121918393	CM880007;17850	19	45412013	C	A	0.00060177	Pathogenic	1	5	0	0	11	0	0	0
NM_001329595.1:c.647A>C	KLHL10	p.Gln216Pro	missense_variant	rs116420871	CM066109;40008	17	39998527	A	C	0.00060177	Pathogenic	1	13	0	0	3	0	0	0
NM_004315.5:c.35G>C	ASAH1	p.Arg12Pro	missense_variant	.	433108	8	17942276	C	G	0.00060177	Pathogenic	0	9	0	0	8	0	0	0
NM_004366.5:c.1795G>A	CLCN2	p.Asp599Asn	missense_variant	.	217794	3	184071510	C	T	0.00060177	Pathogenic	2	7	0	0	8	0	0	0
NM_012073.4:c.440A>G	CCT5	p.His147Arg	missense_variant	rs118203986	CM061676;1327	5	10256175	A	G	0.00060177	Likely_pathogenic	1	6	0	0	8	2	0	0
NM_014249.3:c.932G>A	NR2E3	p.Arg311Gln	missense_variant	.	5532	15	72105913	G	A	0.00060177	Pathogenic	3	6	0	0	6	2	0	0
NM_016327.2:c.105-2A>G	UPB1	NA	splice_acceptor_variant&intron_variant	rs138081800	CS004672;4147	22	24896073	A	G	0.00060177	Pathogenic/Likely_pathogenic	2	10	0	0	5	0	0	0
NM_016529.5:c.2333G>A	ATP8A2	p.Arg778Gln	missense_variant	.	522654	13	26273432	G	A	0.00060177	Likely_pathogenic	2	5	0	0	9	1	0	0
NM_017866.5:c.317-2A>G	TMEM70	NA	splice_acceptor_variant&intron_variant	rs183973249	CS084884;540	8	74893388	A	G	0.00060177	Pathogenic	4	6	0	0	5	2	0	0
NM_019105.6:c.6074A>T	TNXB	p.Asp2025Val	missense_variant	rs201397168	CM169683;217018	6	32036313	T	A	0.00060177	Likely_pathogenic	1	7	0	0	9	0	0	0
NM_023073.3:c.493delA	C5orf42	p.Ile165fs	frameshift_variant	rs606231259	CD141800;157513	5	37244553	AT	A	0.00060177	Pathogenic	1	3	0	0	13	0	0	0
NM_000091.4:c.345delG	COL4A3	p.Pro116fs	frameshift_variant	rs749390823	CD150451;554004	2	228110687	CG	C	0.000566372	Pathogenic	2	8	0	0	5	1	0	0
NM_000506.4:c.598G>A	F2	p.Glu200Lys	missense_variant	rs62623459	CM830036;13302	11	46747447	G	A	0.000566372	Pathogenic	1	6	0	0	9	0	0	0
NM_001015878.1:c.145delC	AURKC	p.Leu49fs	frameshift_variant	rs397515619	CD072344;6306	19	57743437	TC	T	0.000566372	Pathogenic	3	6	0	0	7	0	0	0
NM_001142564.1:c.301C>T	CNGA1	p.Arg101*	stop_gained	rs199636364	CM023350;548707	4	47954625	G	A	0.000566372	Pathogenic	5	5	0	0	6	0	0	0
NM_001165963.1:c.2177-1G>T	SCN1A	NA	splice_acceptor_variant&intron_variant	.	CS1817950;206937	2	166897980	C	A	0.000566372	Pathogenic	1	8	0	0	7	0	0	0
NM_001171.5:c.1553G>A	ABCC6	p.Arg518Gln	missense_variant	rs72653772	CM022303;265018	16	16284103	C	T	0.000566372	Pathogenic	2	6	0	0	7	1	0	0
NM_001265587.1:c.400G>A	INSL3	p.Ala134Thr	missense_variant	rs121912556	CM036014;14832	19	17927754	C	T	0.000566372	Pathogenic	0	7	0	0	7	2	0	0
NM_001265592.1:c.677-2A>G	PLEKHG5	NA	splice_acceptor_variant&intron_variant	.	423836	1	6534226	T	C	0.000566372	Likely_pathogenic	2	5	0	0	9	0	0	0
NM_001288608.1:c.767_786delAGGCCTCTGGCACAGAGCCC	ADAMTSL4	p.Gln256fs	frameshift_variant	rs199473693	CD104803;39555	1	150526225	CCAGAGCCCAGGCCTCTGGCA	C	0.000566372	Pathogenic	2	9	0	0	5	0	0	0
NM_001302688.1:c.565C>T	APOE	p.Arg189Cys	missense_variant	rs769455	CM880008;17851	19	45412040	C	T	0.000566372	Pathogenic	1	10	0	0	5	0	0	0
NM_001715.2:c.1075C>T	BLK	p.Arg359Cys	missense_variant	.	619205	8	11418856	C	T	0.000566372	Pathogenic	3	4	0	0	8	1	0	0
NM_002772.2:c.2135C>G	TMPRSS15	p.Ser712*	stop_gained	rs77200626	CM020047;4164	21	19685292	G	C	0.000566372	Pathogenic	0	7	0	0	9	0	0	0
NM_015282.2:c.196-605C>T	CLASP1	NA	intron_variant	rs188343279	CR112395;30178	2	122288506	G	A	0.000566372	Pathogenic	5	5	0	0	6	0	0	0
NM_024577.3:c.2860C>T	SH3TC2	p.Arg954*	stop_gained	rs80338933	CM033084;2482	5	148406435	G	A	0.000566372	Pathogenic/Likely_pathogenic	2	4	0	0	10	0	0	0
NM_080605.3:c.588dupG	B3GALT6	p.Arg197fs	frameshift_variant	.	427130	1	1168239	C	CG	0.000566372	Pathogenic	3	5	0	0	8	0	0	0
NM_144612.6:c.4480C>T	LOXHD1	p.Arg1494*	stop_gained	rs201587138	CM1211193;178396	18	44109190	G	A	0.000566372	Pathogenic/Likely_pathogenic	2	5	0	0	8	1	0	0
NM_000402.4:c.1058T>C	G6PD	p.Leu353Pro	missense_variant	rs76723693	CM890053;10388	X	153761240	A	G	0.000535906	Pathogenic	1	7	0	0	0	0	0	0
NM_000035.3:c.911G>A	ALDOB	p.Arg304Gln	missense_variant	rs145078268	CM002216;417929	9	104187213	C	T	0.000530973	Likely_pathogenic	3	5	0	0	7	0	0	0
NM_000072.3:c.1254+1G>A	CD36	NA	splice_donor_variant&intron_variant	.	417926	7	80302726	G	A	0.000530973	Likely_pathogenic	2	7	0	0	5	1	0	0
NM_000104.3:c.1159G>A	CYP1B1	NA	structural_interaction_variant	rs55989760	CM980502;7735	2	38298338	C	T	0.000530973	Pathogenic	1	3	0	0	11	0	0	0
NM_000151.3:c.247C>T	G6PC	p.Arg83Cys	missense_variant	rs1801175	CM930261;11998	17	41055964	C	T	0.000530973	Pathogenic	2	5	0	0	7	1	0	0
NM_000159.3:c.680G>C	GCDH	p.Arg227Pro	missense_variant	rs121434373	CM960711;2089	19	13007063	G	C	0.000530973	Pathogenic/Likely_pathogenic	4	7	0	0	4	0	0	0
NM_000487.5:c.465+1G>A	ARSA	NA	splice_donor_variant&intron_variant	rs80338815	CS910416;3051	22	51065593	C	T	0.000530973	Pathogenic	0	5	0	0	9	1	0	0
NM_000543.4:c.1829_1831delGCC	SMPD1	p.Arg610del	disruptive_inframe_deletion	rs120074118	CD910554;198093	11	6415766	TGCC	T	0.000530973	Pathogenic	2	9	0	0	3	1	0	0
NM_001041.3:c.3370C>T	SI	p.Arg1124*	stop_gained	rs200451408	CM1210571;432014	3	164737443	G	A	0.000530973	Pathogenic/Likely_pathogenic	2	7	0	0	6	0	0	0
NM_001164278.1:c.1108_1109delCT	SLC37A4	p.Leu370fs	frameshift_variant	rs80356491	CD982664;6926	11	118895980	CAG	C	0.000530973	Pathogenic/Likely_pathogenic	3	4	0	0	8	0	0	0
NM_001195129.1:c.904G>T	PRSS56	p.Val302Phe	missense_variant	rs74703359	CM115372;183171	2	233388180	G	T	0.000530973	Pathogenic	2	3	0	0	9	1	0	0
NM_001609.3:c.303+1G>A	ACADSB	NA	splice_donor_variant&intron_variant	.	203367	10	124797364	G	A	0.000530973	Pathogenic/Likely_pathogenic	3	5	0	0	7	0	0	0
NM_022042.3:c.1073C>T	SLC26A1	p.Ser358Leu	missense_variant	rs148832260	CM166300;242375	4	983654	G	A	0.000530973	Pathogenic	1	7	0	0	7	0	0	0
NM_022437.2:c.1608G>A	ABCG8	p.Trp536*	stop_gained	rs544500542	CM012316;499930	2	44102404	G	A	0.000530973	Pathogenic	5	5	0	0	4	1	0	0
NM_207352.3:c.130T>A	CYP4V2	p.Trp44Arg	missense_variant	rs119103282	CM041494;2187	4	187113107	T	A	0.000530973	Pathogenic	2	5	0	0	8	0	0	0
NM_000093.4:c.5137-11T>A	COL5A1	NA	intron_variant	rs183495554	CS971695;17187	9	137726806	T	A	0.000495575	Pathogenic	2	4	0	0	8	0	0	0
NM_000238.3:c.1946-2A>C	KCNH2	NA	splice_acceptor_variant&intron_variant	rs794728488	CS139901;200757	7	150648210	T	G	0.000495575	Pathogenic	5	4	0	0	5	0	0	0
NM_000277.1:c.165T>G	PAH	p.Phe55Leu	missense_variant	rs199475598	CM971122;92734	12	103306572	A	C	0.000495575	Pathogenic/Likely_pathogenic	4	7	0	0	2	1	0	0
NM_000383.3:c.967_979delCTGTCCCCTCCGC	AIRE	p.Leu323fs	frameshift_variant	rs386833675	CD971970;3309	21	45711062	TGCCTGTCCCCTCC	T	0.000495575	Pathogenic	5	3	0	0	4	2	0	0
NM_000400.3:c.1381C>G	ERCC2	p.Leu461Val	missense_variant	rs121913016	CM940373;16779	19	45860626	G	C	0.000495575	Pathogenic	3	4	0	0	7	0	0	0
NM_000431.3:c.803T>C	MVK	NA	structural_interaction_variant	rs104895304	CM990888;11932	12	110029080	T	C	0.000495575	Pathogenic	2	4	0	0	8	0	0	0
NM_001002294.2:c.913G>T	FMO3	p.Glu305*	stop_gained	rs61753344	CM980770;16304	1	171083232	G	T	0.000495575	Pathogenic	1	3	0	0	9	1	0	0
NM_001041.3:c.3186_3187delTT	SI	p.Tyr1063fs	frameshift_variant	.	418676	3	164739083	TAA	T	0.000495575	Likely_pathogenic	1	5	0	0	8	0	0	0
NM_001142564.1:c.1166C>T	CNGA1	p.Ser389Phe	missense_variant	rs62625014	CM950277;16932	4	47939552	G	A	0.000495575	Pathogenic	0	4	0	0	9	1	0	0
NM_001172745.1:c.40C>T	SEC23B	p.Arg14Trp	missense_variant	rs121918222	CM094610;1223	20	18491519	C	T	0.000495575	Pathogenic	2	5	0	0	7	0	0	0
NM_001195248.1:c.879G>A	APTX	p.Trp293*	stop_gained	rs104894103	CM012898;4431	9	32974493	C	T	0.000495575	Pathogenic	2	2	0	0	10	0	0	0
NM_001257102.1:c.64T>C	NDUFB3	p.Trp22Arg	missense_variant	rs142609245	CM120599;252575	2	201943669	T	C	0.000495575	Pathogenic/Likely_pathogenic	3	3	0	0	8	0	0	0
NM_001318825.1:c.492+5G>A	HEXA	NA	splice_region_variant&intron_variant	rs762060470	CS910443;374505	15	72646027	C	T	0.000495575	Pathogenic/Likely_pathogenic	2	7	0	0	5	0	0	0
NM_001385.2:c.1423C>T	DPYS	p.Arg475*	stop_gained	rs61758444	CM102073;446083	8	105405032	G	A	0.000495575	Pathogenic	3	5	0	0	6	0	0	0
NM_002296.3:c.1114C>T	LBR	p.Arg372Cys	missense_variant	rs200180113	CM103221;9533	1	225599113	G	A	0.000495575	Likely_pathogenic	1	2	0	0	11	0	0	0
NM_006017.2:c.1354dupT	PROM1	p.Tyr452fs	frameshift_variant	rs543698823	CI095444;372711	4	16008260	T	TA	0.000495575	Pathogenic/Likely_pathogenic	0	8	0	0	5	1	0	0
NM_016038.2:c.183_184delTAinsCT	SBDS	p.Lys62*	stop_gained	.	3195	7	66459273	TA	AG	0.000495575	Pathogenic	1	7	0	0	6	0	0	0
NM_018451.4:c.1263G>C	CENPJ	p.Gln421His	missense_variant	.	210654	13	25480913	C	G	0.000495575	Likely_pathogenic	2	7	0	0	4	1	0	0
NM_020812.3:c.4480G>T	DOCK6	p.Glu1494*	stop_gained	rs568049240	CM148863;522048	19	11323863	C	A	0.000495575	Pathogenic	1	6	0	0	7	0	0	0
NM_024685.3:c.271dupT	BBS10	p.Cys91fs	frameshift_variant	rs549625604	CI064666;1328	12	76741493	C	CA	0.000495575	Pathogenic	2	2	0	0	9	1	0	0
NM_024753.4:c.626C>T	TTC21B	p.Pro209Leu	missense_variant	rs140511594	CM110665;30935	2	166797621	G	A	0.000495575	Pathogenic	3	4	0	0	7	0	0	0
NM_000277.1:c.1139C>T	PAH	p.Thr380Met	missense_variant	rs62642937	CM930563;628	12	103237484	G	A	0.000460177	Pathogenic/Likely_pathogenic	1	4	0	0	7	1	0	0
NM_000277.1:c.1222C>T	PAH	NA	structural_interaction_variant	rs5030858	CM870016;577	12	103234271	G	A	0.000460177	Pathogenic	3	8	0	0	2	0	0	0
NM_000350.2:c.1964T>G	ABCA4	p.Phe655Cys	missense_variant	rs200692438	CM070637;212727	1	94526289	A	C	0.000460177	Likely_pathogenic	2	4	0	0	7	0	0	0
NM_000350.2:c.4457C>T	ABCA4	p.Pro1486Leu	missense_variant	rs61750145	CM990054;99283	1	94495083	G	A	0.000460177	Pathogenic/Likely_pathogenic	2	6	0	0	4	1	0	0
NM_000372.4:c.1037-7T>A	TYR	NA	splice_region_variant&intron_variant	rs61754381	CS930868;99527	11	88960984	T	A	0.000460177	Pathogenic/Likely_pathogenic	2	4	0	0	5	2	0	0
NM_000396.3:c.721C>T	CTSK	p.Arg241*	stop_gained	rs74315303	CM960426;8422	1	150772083	G	A	0.000460177	Likely_pathogenic	2	6	0	0	4	1	0	0
NM_000843.3:c.2122C>T	GRM6	p.Gln708*	stop_gained&splice_region_variant	rs62638624	CM050643;5842	5	178413133	G	A	0.000460177	Pathogenic	1	5	0	0	7	0	0	0
NM_001128425.1:c.1227_1228dupGG	MUTYH	p.Glu410fs	frameshift_variant	rs587780078	CI041961;127831	1	45797186	T	TCC	0.000460177	Pathogenic	1	4	0	0	8	0	0	0
NM_001165960.1:c.2285C>T	ALOXE3	p.Pro762Leu	missense_variant	rs147149459	CM053760;279677	17	8006708	G	A	0.000460177	Pathogenic	1	2	0	0	10	0	0	0
NM_001199291.2:c.1444A>T	HSD17B4	p.Asn482Tyr	missense_variant	rs137853097	CM990741;7656	5	118844871	A	T	0.000460177	Pathogenic/Likely_pathogenic	3	6	0	0	4	0	0	0
NM_001257102.1:c.208G>T	NDUFB3	p.Gly70*	stop_gained	rs200800978	CM122729;39836	2	201950249	G	T	0.000460177	Pathogenic/Likely_pathogenic	4	3	0	0	4	2	0	0
NM_001292009.1:c.5928-2A>G	EYS	NA	splice_acceptor_variant&intron_variant	rs181169439	CS119934;438200	6	65098735	T	C	0.000460177	Pathogenic	2	4	0	0	7	0	0	0
NM_003119.3:c.1045G>A	SPG7	NA	structural_interaction_variant	rs141659620	CM085724;6819	16	89598369	G	A	0.000460177	Pathogenic/Likely_pathogenic	4	2	0	0	7	0	0	0
NM_005199.4:c.459dupA	CHRNG	p.Val154fs	frameshift_variant	rs774279192	CI063659;449338	2	233406191	C	CA	0.000460177	Pathogenic	0	8	0	0	5	0	0	0
NM_014080.4:c.602dupG	DUOX2	p.Gln202fs	frameshift_variant	rs567500345	CI066425;279800	15	45403694	T	TC	0.000460177	Pathogenic/Likely_pathogenic	2	2	0	0	8	1	0	0
NM_017433.4:c.2506-1G>A	MYO3A	NA	splice_acceptor_variant&intron_variant	.	288758	10	26436358	G	A	0.000460177	Pathogenic	1	6	0	0	6	0	0	0
NM_018082.5:c.1568T>A	POLR3B	p.Val523Glu	missense_variant	rs138249161	CM119256;31166	12	106826199	T	A	0.000460177	Pathogenic	2	3	0	0	7	1	0	0
NM_201253.2:c.2843G>A	CRB1	p.Cys948Tyr	missense_variant&splice_region_variant	rs62645748	CM992152;39614	1	197403836	G	A	0.000460177	Pathogenic	3	5	0	0	5	0	0	0
NM_000193.3:c.676G>A	SHH	p.Ala226Thr	missense_variant	rs104894043	CM971375;8883	7	155596307	C	T	0.000424779	Pathogenic	1	2	0	0	6	1	1	0
NM_000023.3:c.739G>A	SGCA	p.Val247Met	missense_variant	rs143570936	CM951157;167677	17	48246607	G	A	0.000424779	Pathogenic/Likely_pathogenic	4	3	0	0	5	0	0	0
NM_000130.4:c.1001G>C	F5	p.Arg334Thr	missense_variant	rs118203906	CM980658;644	1	169524537	C	G	0.000424779	Pathogenic	4	1	0	0	7	0	0	0
NM_000135.2:c.3788_3790delTCT	FANCA	p.Phe1263del	disruptive_inframe_deletion	rs397507553	CD972209;41003	16	89807249	GAGA	G	0.000424779	Pathogenic	1	5	0	0	6	0	0	0
NM_000174.4:c.182A>G	GP9	p.Asn61Ser	missense_variant	rs5030764	CM930352;13529	3	128780764	A	G	0.000424779	Pathogenic	0	5	0	0	7	0	0	0
NM_000213.4:c.182G>A	ITGB4	p.Cys61Tyr	missense_variant	rs80338755	CM981085;14734	17	73723504	G	A	0.000424779	Likely_pathogenic	2	6	0	0	4	0	0	0
NM_000255.3:c.2026G>A	MUT	p.Ala676Thr	missense_variant	rs147715336	CM1810235;574601	6	49403267	C	T	0.000424779	Pathogenic	3	5	0	0	4	0	0	0
NM_000277.1:c.527G>T	PAH	NA	structural_interaction_variant	rs74486803	CM941130;631	12	103249093	C	A	0.000424779	Pathogenic	1	4	0	0	7	0	0	0
NM_000441.1:c.1003T>C	SLC26A4	p.Phe335Leu	missense_variant&splice_region_variant	rs111033212	CM011490;4842	7	107329499	T	C	0.000424779	Likely_pathogenic	1	4	0	0	7	0	0	0
NM_001080522.2:c.3145C>T	CC2D2A	p.Arg1049*	stop_gained	rs386833750	CM096678;747	4	15565108	C	T	0.000424779	Pathogenic	1	6	0	0	5	0	0	0
NM_001171.5:c.600+23C>T	ABCC6	NA	intron_variant	.	433375	16	16308158	G	A	0.000424779	Pathogenic	1	1	0	0	9	1	0	0
NM_001298.2:c.1279C>T	CNGA3	p.Arg427Cys	missense_variant	rs141386891	CM014546;497256	2	99012912	C	T	0.000424779	Pathogenic	0	6	0	0	6	0	0	0
NM_002016.1:c.2929C>T	FLG	p.Gln977*	stop_gained	.	265537	1	152284433	G	A	0.000424779	Likely_pathogenic	2	7	0	0	3	0	0	0
NM_003597.4:c.1039G>T	KLF11	p.Ala347Ser	missense_variant	rs121912645	CM057335;6498	2	10188503	G	T	0.000424779	Pathogenic	2	6	0	0	4	0	0	0
NM_007171.3:c.2167dupG	POMT1	p.Asp723fs	frameshift_variant	rs398124245	CI022995;3255	9	134398412	C	CG	0.000424779	Pathogenic	0	4	0	0	7	1	0	0
NM_015665.5:c.1331+1G>A	AAAS	NA	splice_donor_variant&intron_variant	rs150511103	CS003065;264994	12	53701835	C	T	0.000424779	Pathogenic	2	6	0	0	4	0	0	0
NM_020812.3:c.4469G>A	DOCK6	p.Arg1490Gln	missense_variant	.	202182	19	11323874	C	T	0.000424779	Likely_pathogenic	1	4	0	0	6	1	0	0
NM_031433.3:c.523C>T	MFRP	p.Gln175*	stop_gained	rs121908189	CM052251;4475	11	119216248	G	A	0.000424779	Pathogenic	4	4	0	0	4	0	0	0
NM_138295.3:c.6473+2_6473+3delTG	PKD1L1	NA	splice_donor_variant&splice_region_variant&intron_variant	rs528302390	CD1612455;235796	7	47870811	TCA	T	0.000424779	Pathogenic	1	2	0	0	9	0	0	0
NM_000022.3:c.320T>C	ADA	NA	structural_interaction_variant	rs121908739	CM900004;1965	20	43255139	A	G	0.000389381	Pathogenic/Likely_pathogenic	1	3	0	0	6	1	0	0
NM_000066.3:c.361C>T	C8B	p.Arg121*	stop_gained	rs150022116	CM952410;35593	1	57422472	G	A	0.000389381	Pathogenic	2	6	0	0	2	1	0	0
NM_000159.3:c.1204C>T	GCDH	p.Arg402Trp	missense_variant	rs121434369	CM960719;2085	19	13008638	C	T	0.000389381	Pathogenic/Likely_pathogenic	2	4	0	0	3	2	0	0
NM_000231.2:c.525delT	SGCG	p.Phe175fs	frameshift_variant	rs786204786	CD951856;189243	13	23869568	CT	C	0.000389381	Pathogenic	1	8	0	0	2	0	0	0
NM_000243.2:c.2282G>A	MEFV	NA	structural_interaction_variant	rs104895097	CM981247;2549	16	3293205	C	T	0.000389381	Pathogenic/Likely_pathogenic	2	2	0	0	7	0	0	0
NM_000339.2:c.2581C>T	SLC12A3	p.Arg861Cys	missense_variant	rs373899077	CM981834;437926	16	56928475	C	T	0.000389381	Pathogenic	3	3	0	0	5	0	0	0
NM_000343.3:c.1673G>A	SLC5A1	p.Arg558His	missense_variant	rs201799893	CM110176;127077	22	32500780	G	A	0.000389381	Pathogenic	1	2	0	0	7	1	0	0
NM_000370.3:c.744delA	TTPA	p.Glu249fs	frameshift_variant	rs397515377	CD951868;9136	8	63973903	CT	C	0.000389381	Pathogenic	3	4	0	0	4	0	0	0
NM_000371.3:c.424G>A	TTR	p.Val142Ile	missense_variant	rs76992529	CM900219;13426	18	29178618	G	A	0.000389381	Pathogenic	1	10	0	0	0	0	0	0
NM_000400.3:c.2150C>G	ERCC2	p.Ala717Gly	missense_variant	rs144564120	CS971722;134102	19	45855507	G	C	0.000389381	Pathogenic	1	4	0	0	6	0	0	0
NM_000492.3:c.3196C>T	CFTR	p.Arg1066Cys	missense_variant	rs78194216	CM920175;7162	7	117251691	C	T	0.000389381	Pathogenic	3	2	0	0	6	0	0	0
NM_001171.5:c.3145T>G	ABCC6	p.Ser1049Ala	missense_variant	rs72657693	CM062377;433302	16	16259641	A	C	0.000389381	Pathogenic	2	5	0	0	3	1	0	0
NM_001292009.1:c.2137+1G>A	EYS	NA	splice_donor_variant&intron_variant	rs199740930	CS1710714;421249	6	65767506	C	T	0.000389381	Likely_pathogenic	2	3	0	0	6	0	0	0
NM_001309193.1:c.835G>T	EPHB2	p.Ala279Ser	missense_variant	.	8533	1	23189553	G	T	0.000389381	Pathogenic	3	4	0	0	4	0	0	0
NM_001361.4:c.403C>T	DHODH	p.Arg135Cys	missense_variant	rs201230446	CM100130;16801	16	72048540	C	T	0.000389381	Pathogenic/Likely_pathogenic	1	3	0	0	7	0	0	0
NM_001982.3:c.4009G>A	ERBB3	p.Ala1337Thr	missense_variant	rs755855285	CM1610803;253223	12	56495819	G	A	0.000389381	Likely_pathogenic	4	2	0	0	5	0	0	0
NM_006361.5:c.251G>A	HOXB13	p.Gly84Glu	missense_variant	rs138213197	CM120253;128031	17	46805705	C	T	0.000389381	Pathogenic/Likely_pathogenic,_risk_factor	0	3	0	0	8	0	0	0
NM_013391.3:c.326A>G	DMGDH	p.His109Arg	missense_variant	rs121908331	CM011967;4742	5	78351682	T	C	0.000389381	Likely_pathogenic	1	6	0	0	4	0	0	0
NM_014321.3:c.2T>C	ORC6	p.Met1?	start_lost	rs146795505	CM124028;253272	16	46723619	T	C	0.000389381	Pathogenic	2	5	0	0	3	1	0	0
NM_018075.3:c.2T>C	ANO10	p.Met1?	start_lost	.	373298	3	43647343	A	G	0.000389381	Pathogenic/Likely_pathogenic	2	3	0	0	6	0	0	0
NM_025216.2:c.321C>A	WNT10A	p.Cys107*	stop_gained	rs121908119	CM094234;4461	2	219747090	C	A	0.000389381	Pathogenic	1	3	0	0	7	0	0	0
NM_032043.2:c.1702_1703delAA	BRIP1	p.Asn568fs	frameshift_variant	rs1057519365	CD151155;221621	17	59858291	ATT	A	0.000389381	Pathogenic/Likely_pathogenic	1	3	0	0	6	1	0	0
NM_138413.3:c.834G>A	HOGA1	p.Ala278Ala	splice_region_variant&synonymous_variant	rs770050262	CS158931;204286	10	99361747	G	A	0.000389381	Pathogenic	3	2	0	0	6	0	0	0
NM_152743.3:c.638dupA	BRAT1	p.Val214fs	frameshift_variant	rs730880324	CI121212;31199	7	2583388	C	CT	0.000389381	Pathogenic	2	2	0	0	6	1	0	0
NM_173483.3:c.1303C>T	CYP4F22	p.His435Tyr	missense_variant	rs118203935	CM060276;909	19	15659981	C	T	0.000389381	Pathogenic	2	4	0	0	5	0	0	0
NM_175875.4:c.472G>A	SIX5	p.Ala158Thr	missense_variant	rs80356461	CM071085;8598	19	46271631	C	T	0.000389381	Pathogenic	1	4	0	0	6	0	0	0
NM_198053.2:c.301C>T	CD247	p.Gln101*	stop_gained&splice_region_variant	.	419227	1	167404671	G	A	0.000389381	Pathogenic	4	3	0	0	4	0	0	0
NM_198586.2:c.205C>G	NHLRC1	p.Pro69Ala	missense_variant	rs28940576	CM033789;2587	6	18122633	G	C	0.000389381	Pathogenic	2	5	0	0	4	0	0	0
NR_037804.1:n.2700-2_2700-1delAG	NPHP3-ACAD11	NA	splice_acceptor_variant&intron_variant	rs751527253	CD082161;220868	3	132408107	CCT	C	0.000389381	Pathogenic	1	5	0	0	5	0	0	0
NR_130749.1:n.-775C>T	DLSTP1	NA	upstream_gene_variant	rs370523609	CS157708;226084	1	76211473	G	A	0.000389381	Pathogenic/Likely_pathogenic	1	4	0	0	6	0	0	0
NM_000071.2:c.833T>C	CBS	NA	structural_interaction_variant	rs5742905	CM920136;120	21	44483184	A	G	0.000353982	Pathogenic	2	5	0	0	3	0	0	0
NM_000104.3:c.1064_1076delGAGTGCAGGCAGA	CYP1B1	p.Arg355fs	frameshift_variant	rs72549380	CD972161;282564	2	38298420	TTCTGCCTGCACTC	T	0.000353982	Pathogenic	1	2	0	0	7	0	0	0
NM_000135.2:c.1115_1118delTTGG	FANCA	p.Val372fs	frameshift_variant	rs397507552	CD962003;3440	16	89858441	GCCAA	G	0.000353982	Pathogenic	0	3	0	0	7	0	0	0
NM_000151.3:c.1039C>T	G6PC	p.Gln347*	stop_gained	rs80356487	CM940797;12000	17	41063408	C	T	0.000353982	Pathogenic	2	1	0	0	6	1	0	0
NM_000250.1:c.518A>G	MPO	p.Tyr173Cys	missense_variant	rs78950939	CM983332;3627	17	56356914	T	C	0.000353982	Pathogenic	1	5	0	0	4	0	0	0
NM_000265.5:c.579G>A	NCF1	p.Trp193*	stop_gained	rs145360423	CM021647;426990	7	74197872	G	A	0.000353982	Pathogenic	0	5	0	0	5	0	0	0
NM_000277.1:c.782G>A	PAH	NA	structural_interaction_variant	rs5030849	CM910287;582	12	103246653	C	T	0.000353982	Pathogenic/Likely_pathogenic	1	6	0	0	3	0	0	0
NM_000281.3:c.292C>T	PCBD1	p.Gln98*	stop_gained	rs121913015	CM981486;16799	10	72643730	G	A	0.000353982	Pathogenic	1	5	0	0	4	0	0	0
NM_000339.2:c.1180+1G>T	SLC12A3	NA	splice_donor_variant&intron_variant	rs749098014	CS040559;437426	16	56912074	G	T	0.000353982	Pathogenic	1	8	0	0	1	0	0	0
NM_000350.2:c.5714+5G>A	ABCA4	NA	splice_region_variant&intron_variant	rs61751407	CS982057;99403	1	94476351	C	T	0.000353982	Pathogenic	1	5	0	0	4	0	0	0
NM_000441.1:c.1334T>G	SLC26A4	p.Leu445Trp	missense_variant	rs111033307	CM981506;4829	7	107334918	T	G	0.000353982	Pathogenic	1	5	0	0	4	0	0	0
NM_000478.5:c.571G>A	ALPL	p.Glu191Lys	missense_variant	rs121918007	CM920019;13670	1	21890632	G	A	0.000353982	Pathogenic/Likely_pathogenic	0	4	0	0	4	2	0	0
NM_000518.4:c.93-21G>A	HBB	NA	intron_variant	rs35004220	CS810003;15454	11	5248050	C	T	0.000353982	Pathogenic	2	0	0	0	8	0	0	0
NM_000883.3:c.1057G>A	IMPDH1	p.Val353Ile	missense_variant	rs121912551	CM020284;14835	7	128038485	C	T	0.000353982	Pathogenic	1	4	0	0	4	1	0	0
NM_001126131.1:c.2542G>A	POLG	p.Gly848Ser	missense_variant	rs113994098	CM021662;13502	15	89865023	C	T	0.000353982	Pathogenic	3	5	0	0	2	0	0	0
NM_001126335.1:c.614dupA	SLC7A9	p.Asn206fs	frameshift_variant	rs745319034	CI024076;288197	19	33353113	C	CT	0.000353982	Pathogenic	1	5	0	0	3	1	0	0
NM_001164694.1:c.658G>A	IYD	p.Ala220Thr	missense_variant	rs121918140	CM086838;740	6	150715362	G	A	0.000353982	Pathogenic	1	7	0	0	2	0	0	0
NM_001165974.1:c.209T>C	UROC1	p.Leu70Pro	missense_variant	rs137852796	CM093243;408	3	126229555	A	G	0.000353982	Pathogenic	1	4	0	0	5	0	0	0
NM_001171.5:c.1703T>C	ABCC6	p.Phe568Ser	missense_variant	rs66864704	CM014483;433241	16	16282764	A	G	0.000353982	Pathogenic	0	6	0	0	4	0	0	0
NM_001171.5:c.4198G>A	ABCC6	p.Glu1400Lys	missense_variant	rs63751241	CM040974;433353	16	16248495	C	T	0.000353982	Pathogenic	0	8	0	0	2	0	0	0
NM_001218.4:c.908-1G>A	CA12	NA	splice_acceptor_variant&intron_variant	rs148438059	CS169730;218369	15	63619433	C	T	0.000353982	Pathogenic	1	7	0	0	2	0	0	0
NM_001737.4:c.355T>G	C9	p.Cys119Gly	missense_variant	rs121909593	CM983959;17042	5	39341369	A	C	0.000353982	Pathogenic	1	3	0	0	6	0	0	0
NM_002160.3:c.5317G>A	TNC	p.Val1773Met	missense_variant	rs137933052	CM137641;97008	9	117803295	C	T	0.000353982	Pathogenic	2	3	0	0	4	1	0	0
NM_004260.3:c.1573delT	RECQL4	p.Cys525fs	frameshift_variant	rs386833845	CD004782;6066	8	145740366	CA	C	0.000353982	Pathogenic	0	4	0	0	6	0	0	0
NM_004366.5:c.1709G>A	CLCN2	p.Trp570*	stop_gained	rs201330912	CM115429;100629	3	184071901	C	T	0.000353982	Pathogenic	3	3	0	0	4	0	0	0
NM_004646.3:c.3418C>T	NPHS1	p.Arg1140Cys	missense_variant	rs143092783	CM990970;56500	19	36322018	G	A	0.000353982	Likely_pathogenic	1	3	0	0	5	1	0	0
NM_005912.2:c.449C>T	MC4R	p.Thr150Ile	missense_variant	rs766665118	CM003759;435829	18	58039134	G	A	0.000353982	Likely_pathogenic	3	3	0	0	4	0	0	0
NM_006179.4:c.616C>T	NTF4	p.Arg206Trp	missense_variant	rs121918427	CM096282;14018	19	49564639	G	A	0.000353982	Pathogenic	2	5	0	0	3	0	0	0
NM_006329.3:c.1051C>T	FBLN5	p.Arg351Trp	missense_variant	rs28939073	CM041763;5481	14	92343965	G	A	0.000353982	Pathogenic	1	4	0	0	4	1	0	0
NM_007272.2:c.649G>A	CTRC	p.Gly217Ser	missense_variant	rs202058123	CM080173;430258	1	15772101	G	A	0.000353982	Pathogenic/Likely_pathogenic	0	4	0	0	5	1	0	0
NM_007375.3:c.800A>G	TARDBP	p.Asn267Ser	missense_variant	rs80356718	CM091848;21482	1	11082266	A	G	0.000353982	Pathogenic	0	4	0	0	6	0	0	0
NM_014336.4:c.834G>A	AIPL1	p.Trp278*	stop_gained	rs62637014	CM000003;5565	17	6329101	C	T	0.000353982	Pathogenic	1	2	0	0	5	2	0	0
NM_014425.4:c.1453delC	INVS	p.Gln485fs	frameshift_variant	rs753348470	CD032119;11963	9	103015406	TC	T	0.000353982	Pathogenic	2	6	0	0	2	0	0	0
NM_020937.3:c.5101C>T	FANCM	p.Gln1701*	stop_gained	rs147021911	CM147953;412519	14	45658326	C	T	0.000353982	Pathogenic/Likely_pathogenic,_risk_factor	2	2	0	0	6	0	0	0
NM_138694.3:c.5895dupA	PKHD1	p.Leu1966fs	frameshift_variant	rs746838237	CI020613;167486	6	51824680	G	GT	0.000353982	Pathogenic	2	3	0	0	5	0	0	0
NM_145262.3:c.1478T>G	GLYCTK	p.Phe493Cys	missense_variant	rs121909448	CM108537;30836	3	52327048	T	G	0.000353982	Likely_pathogenic	2	6	0	0	2	0	0	0
NM_152443.2:c.295C>A	RDH12	p.Leu99Ile	missense_variant	rs28940315	CM042465;2055	14	68191923	C	A	0.000353982	Pathogenic	1	5	0	0	4	0	0	0
NM_170740.1:c.842G>A	ALDH5A1	p.Gly281Glu	missense_variant	rs375628463	CM012723;235512	6	24515471	G	A	0.000353982	Pathogenic/Likely_pathogenic	3	5	0	0	1	1	0	0
NM_001306179.1:c.467C>T	HNF1A	p.Thr156Met	missense_variant	.	36822	12	121426776	C	T	0.000318584	Likely_pathogenic	0	3	0	0	4	0	1	0
NM_000050.4:c.970G>A	ASS1	p.Gly324Ser	missense_variant&splice_region_variant	rs121908639	CM900035;6327	9	133364851	G	A	0.000318584	Pathogenic/Likely_pathogenic	0	6	0	0	2	1	0	0
NM_000098.2:c.149C>A	CPT2	p.Pro50His	missense_variant	rs28936375	CM950325;8954	1	53662764	C	A	0.000318584	Pathogenic	2	3	0	0	4	0	0	0
NM_000104.3:c.1200_1209dupTCATGCCACC	CYP1B1	p.Thr404fs	frameshift_variant	rs587778873	CI983071;68466	2	38298287	T	TGGTGGCATGA	0.000318584	Pathogenic	1	4	0	0	3	1	0	0
NM_000128.3:c.166T>C	F11	p.Cys56Arg	missense_variant	rs121965069	CM020681;11901	4	187192873	T	C	0.000318584	Likely_pathogenic	0	5	0	0	3	1	0	0
NM_000131.4:c.1091G>A	F7	p.Arg364Gln	missense_variant	rs121964926	CM910116;420159	13	113773012	G	A	0.000318584	Pathogenic,_other	1	5	0	0	3	0	0	0
NM_000158.3:c.691+2T>C	GBE1	NA	splice_donor_variant&intron_variant	rs192044702	CS100318;208584	3	81698005	A	G	0.000318584	Pathogenic/Likely_pathogenic	1	4	0	0	4	0	0	0
NM_000197.1:c.221A>C	HSD17B3	p.Asn74Thr	missense_variant	rs780178733	CM994542;435473	9	99017206	T	G	0.000318584	Likely_pathogenic	2	3	0	0	4	0	0	0
NM_000197.1:c.277+4A>T	HSD17B3	NA	splice_region_variant&intron_variant	rs201115371	CS002140;208587	9	99017146	T	A	0.000318584	Pathogenic	3	1	0	0	4	1	0	0
NM_000262.2:c.479C>G	NAGA	NA	structural_interaction_variant	rs121434532	CM961015;18165	22	42463140	G	C	0.000318584	Likely_pathogenic	0	1	0	0	8	0	0	0
NM_000275.2:c.1025A>G	OCA2	p.Tyr342Cys	missense_variant	rs142931246	CM091279;373910	15	28259941	T	C	0.000318584	Likely_pathogenic	0	4	0	0	5	0	0	0
NM_000277.1:c.1243G>A	PAH	p.Asp415Asn	missense_variant	rs62644499	CM920564;617	12	103234250	C	T	0.000318584	Pathogenic/Likely_pathogenic	1	4	0	0	3	1	0	0
NM_000277.1:c.194T>C	PAH	p.Ile65Thr	missense_variant	rs75193786	CM920541;636	12	103288671	A	G	0.000318584	Pathogenic/Likely_pathogenic	1	3	0	0	5	0	0	0
NM_000359.2:c.919C>G	TGM1	p.Arg307Gly	missense_variant	rs121918731	CM065480;372534	14	24728975	G	C	0.000318584	Pathogenic	0	5	0	0	4	0	0	0
NM_000441.1:c.626G>T	SLC26A4	p.Gly209Val	missense_variant	rs111033303	CM981499;4821	7	107315415	G	T	0.000318584	Pathogenic	1	1	0	0	7	0	0	0
NM_000483.4:c.178G>A	APOC2	p.Glu60Lys	missense_variant	rs5122	CM930032;2582	19	45452080	G	A	0.000318584	Pathogenic	0	4	0	0	4	1	0	0
NM_000492.3:c.3909C>G	CFTR	p.Asn1303Lys	missense_variant	rs80034486	CM910076;7136	7	117292931	C	G	0.000318584	Pathogenic	1	5	0	0	3	0	0	0
NM_000587.2:c.1135G>C	C7	p.Gly379Arg	missense_variant	rs121964921	CM960234;12108	5	40955530	G	C	0.000318584	Pathogenic	2	3	0	0	4	0	0	0
NM_000784.3:c.1016C>T	CYP27A1	p.Thr339Met	missense_variant&splice_region_variant	rs121908102	CM940330;4266	2	219677818	C	T	0.000318584	Likely_pathogenic	0	6	0	0	3	0	0	0
NM_000785.3:c.1226C>T	CYP27B1	p.Thr409Ile	missense_variant	rs118204008	CM980513;1668	12	58157581	G	A	0.000318584	Pathogenic	2	3	0	0	4	0	0	0
NM_001029871.3:c.79+1G>A	RSPO4	NA	splice_donor_variant&intron_variant	rs775644973	CS065613;521270	20	982728	C	T	0.000318584	Pathogenic	1	2	0	0	6	0	0	0
NM_001103147.1:c.2441C>T	GIGYF2	p.Ala814Val	missense_variant	.	216934	2	233684544	C	T	0.000318584	Likely_pathogenic	1	5	0	0	3	0	0	0
NM_001163213.1:c.1543G>A	FGFR3	p.Asp515Asn	missense_variant&splice_region_variant	rs121913112	CM061001;16354	4	1807288	G	A	0.000318584	Pathogenic	0	6	0	0	3	0	0	0
NM_001163817.1:c.1337G>A	DHCR7	p.Arg446Gln	missense_variant	rs751604696	CM000699;431994	11	71146512	C	T	0.000318584	Pathogenic/Likely_pathogenic	1	3	0	0	5	0	0	0
NM_001195129.1:c.1066dupC	PRSS56	p.Gln356fs	frameshift_variant	rs730882064	CI111840;31077	2	233388527	A	AC	0.000318584	Pathogenic	3	2	0	0	4	0	0	0
NM_001243766.1:c.860T>G	POMGNT1	p.Ile287Ser	missense_variant	rs200863680	CM164409;254270	1	46659965	A	C	0.000318584	Pathogenic	1	4	0	0	3	1	0	0
NM_001281723.2:c.104_110delGCGGCTGinsTCC	BTD	p.Cys35fs	frameshift_variant&missense_variant	.	1895	3	15676984	GCGGCTG	TCC	0.000318584	Pathogenic	3	3	0	0	3	0	0	0
NM_001286043.1:c.250C>T	ACADM	p.Leu84Phe	missense_variant	rs762114560	CM060001;226097	1	76198571	C	T	0.000318584	Pathogenic/Likely_pathogenic	1	5	0	0	3	0	0	0
NM_001329595.1:c.937G>A	KLHL10	p.Ala313Thr	missense_variant	rs370756367	CM066110;40009	17	40001630	G	A	0.000318584	Pathogenic	1	4	0	0	4	0	0	0
NM_001385.2:c.1078T>C	DPYS	p.Trp360Arg	missense_variant	rs121964924	CM980567;186	8	105440222	A	G	0.000318584	Pathogenic	0	5	0	0	4	0	0	0
NM_001734.3:c.1600C>T	C1S	NA	structural_interaction_variant	.	17068	12	7177488	C	T	0.000318584	Pathogenic	0	6	0	0	3	0	0	0
NM_003865.2:c.18G>C	HESX1	p.Gln6His	missense_variant	rs121909173	CM010054;7700	3	57233929	C	G	0.000318584	Pathogenic	1	1	0	0	7	0	0	0
NM_004134.6:c.882_883delAG	HSPA9	p.Val296fs	frameshift_variant&splice_region_variant	rs772570880	CD1513041;224330	5	137902403	CCT	C	0.000318584	Pathogenic	2	3	0	0	4	0	0	0
NM_004260.3:c.1397C>T	RECQL4	p.Pro466Leu	missense_variant	rs386833844	CM083075;56399	8	145740620	G	A	0.000318584	Pathogenic/Likely_pathogenic	2	6	0	0	1	0	0	0
NM_004614.4:c.323C>T	TK2	p.Thr108Met	missense_variant	rs137854431	CM023827;12710	16	66565335	G	A	0.000318584	Pathogenic	0	6	0	0	3	0	0	0
NM_004614.4:c.604_606delAAG	TK2	p.Lys202del	conservative_inframe_deletion	rs281865501	CD035105;38995	16	66551050	CCTT	C	0.000318584	Pathogenic	2	3	0	0	4	0	0	0
NM_005373.2:c.305G>C	MPL	p.Arg102Pro	missense_variant	rs28928907	CM002058;14158	1	43804305	G	C	0.000318584	Pathogenic	0	5	0	0	3	1	0	0
NM_005560.4:c.3244C>A	LAMA5	p.Pro1082Thr	missense_variant	.	599492	20	60908184	G	T	0.000318584	Likely_pathogenic	1	4	0	0	4	0	0	0
NM_005670.3:c.721C>T	EPM2A	p.Arg241*	stop_gained&splice_region_variant	rs104893950	CM980608;3098	6	145948827	G	A	0.000318584	Pathogenic	2	3	0	0	4	0	0	0
NM_006269.1:c.1625C>G	RP1	p.Ser542*	stop_gained	rs779334655	CM1211361;620129	8	55538067	C	G	0.000318584	Pathogenic	1	2	0	0	6	0	0	0
NM_006502.2:c.1603A>G	POLH	p.Lys535Glu	missense_variant	rs56307355	CM003167;5894	6	43581755	A	G	0.000318584	Likely_pathogenic	0	4	0	0	4	1	0	0
NM_015282.2:c.196-562G>A	CLASP1	NA	intron_variant	rs370715569	CR1512538;218086	2	122288463	C	T	0.000318584	Pathogenic	2	3	0	0	4	0	0	0
NM_015311.2:c.1273dupA	OBSL1	p.Thr425fs	frameshift_variant	rs762334954	CI093475;195306	2	220432785	G	GT	0.000318584	Pathogenic	2	3	0	0	4	0	0	0
NM_017547.3:c.612_615dupAGTG	FOXRED1	p.Ala206fs	frameshift_variant	rs398124308	CI120093;95754	11	126144895	G	GGAGT	0.000318584	Pathogenic/Likely_pathogenic	2	3	0	0	4	0	0	0
NM_018368.3:c.1056delG	LMBRD1	p.Asn353fs	frameshift_variant	rs749272546	CD090426;225048	6	70411361	TC	T	0.000318584	Pathogenic	0	2	0	0	7	0	0	0
NM_024022.2:c.208delC	TMPRSS3	p.His70fs	frameshift_variant&splice_region_variant	rs727503493	CD020353;165492	21	43809151	TG	T	0.000318584	Pathogenic	0	1	0	0	7	1	0	0
NM_024312.4:c.1774G>A	GNPTAB	p.Ala592Thr	missense_variant	rs149390820	CM144660;100737	12	102158921	C	T	0.000318584	Pathogenic	0	1	0	0	8	0	0	0
NM_031889.2:c.1259_1260insAG	ENAM	p.Pro422fs	frameshift_variant	rs587776588	CI033730;4238	4	71508402	T	TAG	0.000318584	Pathogenic/Likely_pathogenic	1	3	0	0	5	0	0	0
NM_138694.3:c.107C>T	PKHD1	p.Thr36Met	missense_variant	rs137852944	CM020490;4108	6	51947999	G	A	0.000318584	Pathogenic	1	3	0	0	4	1	0	0
NM_139025.4:c.3541G>A	ADAMTS13	p.Gly1181Arg	missense_variant	.	559577	9	136320698	G	A	0.000318584	Pathogenic	0	6	0	0	2	1	0	0
NM_152443.2:c.806_810delCCCTG	RDH12	p.Ala269fs	frameshift_variant	rs386834261	CD042224;2047	14	68196053	CGCCCT	C	0.000318584	Pathogenic	0	5	0	0	3	1	0	0
NM_181426.1:c.357+1G>C	CCDC39	NA	splice_donor_variant&intron_variant	rs397515392	CS110035;31067	3	180379648	C	G	0.000318584	Pathogenic	2	3	0	0	3	1	0	0
NM_201631.3:c.1335G>C	TGM5	p.Lys445Asn	missense_variant	rs606231276	CM095542;157567	15	43531025	C	G	0.000318584	Pathogenic	0	4	0	0	5	0	0	0
NM_206933.2:c.10073G>A	USH2A	p.Cys3358Tyr	missense_variant	rs148660051	CM104136;197932	1	215963510	C	T	0.000318584	Pathogenic/Likely_pathogenic	0	3	0	0	6	0	0	0
NM_001101677.1:c.346-1G>A	SOHLH1	NA	splice_acceptor_variant&intron_variant	rs140132974	CS103921;560884	9	138589474	C	T	0.000283186	Pathogenic	2	1	0	0	3	0	1	0
NM_001171.5:c.3490C>T	ABCC6	p.Arg1164*	stop_gained	rs72653744	CM001603;6572	16	16256866	G	A	0.000283186	Pathogenic	4	1	1	0	1	0	0	0
NM_000030.2:c.731T>C	AGXT	NA	structural_interaction_variant	rs121908525	CM970066;5646	2	241814576	T	C	0.000283186	Pathogenic	1	2	0	0	5	0	0	0
NM_000035.3:c.1005C>G	ALDOB	p.Asn335Lys	missense_variant	rs78340951	CM900014;469	9	104184181	G	C	0.000283186	Pathogenic	1	2	0	0	5	0	0	0
NM_000040.1:c.127G>A	APOC3	p.Ala43Thr	missense_variant	rs147210663	CM005538;139561	11	116701560	G	A	0.000283186	Pathogenic,_protective	0	3	0	0	5	0	0	0
NM_000048.3:c.857A>G	ASL	p.Gln286Arg	missense_variant	rs28941472	CM900030;2399	7	65554101	A	G	0.000283186	Pathogenic	1	0	0	0	7	0	0	0
NM_000071.2:c.341C>T	CBS	NA	structural_interaction_variant	rs121964964	CM930080;119	21	44486463	G	A	0.000283186	Pathogenic/Likely_pathogenic	1	1	0	0	6	0	0	0
NM_000097.5:c.1339C>T	CPOX	p.Arg447Cys	missense_variant	rs28931603	CM011768;459	3	98299553	G	A	0.000283186	Pathogenic	1	2	0	0	5	0	0	0
NM_000104.3:c.535delG	CYP1B1	p.Ala179fs	frameshift_variant	rs771076928	CD022282;523943	2	38301996	GC	G	0.000283186	Pathogenic	3	3	0	0	2	0	0	0
NM_000128.3:c.403G>T	F11	p.Glu135*	stop_gained	rs121965063	CM890042;11891	4	187195347	G	T	0.000283186	Pathogenic	2	1	0	0	5	0	0	0
NM_000131.4:c.1061C>T	F7	p.Ala354Val	missense_variant	rs36209567	CM940392;12076	13	113772982	C	T	0.000283186	Pathogenic	2	3	0	0	3	0	0	0
NM_000137.2:c.1062+5G>A	FAH	NA	splice_region_variant&intron_variant	rs80338901	CS930802;11870	15	80472572	G	A	0.000283186	Pathogenic	2	4	0	0	2	0	0	0
NM_000277.1:c.842C>T	PAH	p.Pro281Leu	missense_variant&splice_region_variant	rs5030851	CM910292;589	12	103246593	G	A	0.000283186	Pathogenic/Likely_pathogenic	0	2	0	0	4	2	0	0
NM_000295.4:c.227_229delTCT	SERPINA1	p.Phe76del	disruptive_inframe_deletion	rs775982338	CD890161;315028	14	94849345	GAGA	G	0.000283186	Pathogenic/Likely_pathogenic,_other	2	1	0	0	5	0	0	0
NM_000325.5:c.619A>G	PITX2	p.Met207Val	missense_variant	.	CM1820816;559593	4	111539637	T	C	0.000283186	Likely_pathogenic	4	1	0	0	3	0	0	0
NM_000329.2:c.718G>T	RPE65	p.Val240Phe	missense_variant	.	559520	1	68905251	C	A	0.000283186	Likely_pathogenic	1	5	0	0	2	0	0	0
NM_000371.3:c.148G>A	TTR	p.Val50Met	missense_variant	rs28933979	CM870020;13417	18	29172937	G	A	0.000283186	Pathogenic	3	3	0	0	2	0	0	0
NM_000372.4:c.140G>A	TYR	p.Gly47Asp	missense_variant	rs61753180	CM930711;3794	11	88911261	G	A	0.000283186	Pathogenic	0	3	0	0	5	0	0	0
NM_000379.3:c.1686+1G>C	XDH	NA	splice_donor_variant&intron_variant	.	CS190503;505602	2	31596738	C	G	0.000283186	Likely_pathogenic	2	2	0	0	4	0	0	0
NM_000391.3:c.622C>T	TPP1	p.Arg208*	stop_gained	rs119455955	CM970326;2643	11	6638271	G	A	0.000283186	Pathogenic	1	1	0	0	6	0	0	0
NM_000406.2:c.30_31delTCinsAA	GNRHR	p.AsnGln10LysLys	missense_variant	.	189195	4	68620023	GA	TT	0.000283186	Likely_pathogenic	0	2	0	0	6	0	0	0
NM_000440.2:c.1957C>T	PDE6A	p.Arg653*	stop_gained	rs753942596	CM161562;437983	5	149264112	G	A	0.000283186	Pathogenic	0	2	0	0	6	0	0	0
NM_000441.1:c.2171A>G	SLC26A4	p.Asp724Gly	missense_variant	rs757820624	CM040116;228396	7	107350580	A	G	0.000283186	Pathogenic	1	5	0	0	2	0	0	0
NM_000466.2:c.2528G>A	PEX1	p.Gly843Asp	missense_variant	rs61750420	CM971144;7516	7	92130876	C	T	0.000283186	Pathogenic	2	0	0	0	6	0	0	0
NM_000487.5:c.869G>A	ARSA	p.Arg290His	missense_variant	rs199476355	CM990181;68153	22	51064692	C	T	0.000283186	Likely_pathogenic	1	4	0	0	3	0	0	0
NM_000512.4:c.1156C>T	GALNS	NA	structural_interaction_variant	rs118204437	CM950540;700	16	88891261	G	A	0.000283186	Pathogenic/Likely_pathogenic	0	4	0	0	4	0	0	0
NM_000518.4:c.92+6T>C	HBB	NA	splice_region_variant&intron_variant	rs35724775	CS820004;15450	11	5248154	A	G	0.000283186	Pathogenic	1	3	0	0	4	0	0	0
NM_000552.4:c.2446C>T	VWF	p.Arg816Trp	missense_variant	rs121964894	CM910393;295	12	6145654	G	A	0.000283186	Pathogenic	2	4	0	0	2	0	0	0
NM_000823.3:c.431T>A	GHRHR	p.Leu144His	missense_variant	rs121918118	CM010307;15991	7	31010798	T	A	0.000283186	Pathogenic	4	1	0	0	3	0	0	0
NM_001080522.2:c.3544T>C	CC2D2A	p.Trp1182Arg	missense_variant	rs386833755	CM110642;56307	4	15572069	T	C	0.000283186	Likely_pathogenic	1	3	0	0	2	2	0	0
NM_001100112.1:c.3460G>A	MYH2	p.Glu1154Lys	missense_variant	.	617568	17	10432291	C	T	0.000283186	Likely_pathogenic	2	3	0	0	2	1	0	0
NM_001126335.1:c.313G>A	SLC7A9	p.Gly105Arg	missense_variant	rs121908480	CM992218;5781	19	33355167	C	T	0.000283186	Pathogenic	1	2	0	0	4	1	0	0
NM_001171.5:c.3634-3C>A	ABCC6	NA	splice_region_variant&intron_variant	rs72664212	CS041111;433393	16	16253443	G	T	0.000283186	Pathogenic	3	1	0	0	4	0	0	0
NM_001171.5:c.4015C>T	ABCC6	p.Arg1339Cys	missense_variant	rs28939702	CM001604;6576	16	16248756	G	A	0.000283186	Pathogenic	2	4	0	0	2	0	0	0
NM_001177316.1:c.1561dupC	SLC34A3	p.Leu521fs	frameshift_variant	.	444095	9	140130625	T	TC	0.000283186	Pathogenic/Likely_pathogenic	0	5	0	0	3	0	0	0
NM_001184832.1:c.668C>T	SLC12A1	p.Thr223Met	missense_variant	.	522964	15	48519315	C	T	0.000283186	Likely_pathogenic	2	4	0	0	2	0	0	0
NM_001193311.1:c.322C>T	SUGCT	p.Arg108*	stop_gained	rs137852862	CM085299;1851	7	40228168	C	T	0.000283186	Pathogenic	1	5	0	0	2	0	0	0
NM_001199241.1:c.170-1G>T	KYNU	NA	splice_acceptor_variant&intron_variant	rs1135401744	CS1711320;403729	2	143676177	G	T	0.000283186	Pathogenic	1	2	0	0	5	0	0	0
NM_001271208.1:c.24094C>T	NEB	p.Arg8032*	stop_gained	.	373977	2	152357937	G	A	0.000283186	Pathogenic/Likely_pathogenic	1	5	0	0	2	0	0	0
NM_001318857.1:c.346C>A	CNPY3-GNMT	p.His116Asn	missense_variant	rs121907889	CM020022;4170	6	42930887	C	A	0.000283186	Pathogenic	2	3	0	0	3	0	0	0
NM_002016.1:c.7837A>T	FLG	p.Arg2613*	stop_gained	rs567795279	CM183053;546021	1	152279525	T	A	0.000283186	Pathogenic	2	2	0	0	4	0	0	0
NM_002386.3:c.520_522delGTC	MC1R	p.Val174del	conservative_inframe_deletion	rs747777879	CD041917;548660	16	89986182	TGTC	T	0.000283186	Likely_pathogenic	1	2	0	0	4	1	0	0
NM_006172.3:c.449G>A	NPPA	p.Arg150Gln	missense_variant&splice_region_variant	rs202102042	CM131180;126846	1	11907171	C	T	0.000283186	Pathogenic	2	1	0	0	5	0	0	0
NM_006922.3:c.4114A>G	SCN3A	p.Met1372Val	missense_variant	rs758906955	CM140383;522565	2	165953887	T	C	0.000283186	Pathogenic	1	4	0	0	3	0	0	0
NM_007272.2:c.640-12G>A	CTRC	NA	intron_variant	rs183053579	CS1516055;439575	1	15772080	G	A	0.000283186	Likely_pathogenic	0	3	0	0	5	0	0	0
NM_012203.1:c.955G>T	GRHPR	NA	structural_interaction_variant	.	427140	9	37436747	G	T	0.000283186	Likely_pathogenic	3	1	0	0	4	0	0	0
NM_015282.2:c.196-570C>T	CLASP1	NA	intron_variant	rs750325275	CR1512536;218082	2	122288471	G	A	0.000283186	Pathogenic	1	4	0	0	3	0	0	0
NM_016194.3:c.368C>T	GNB5	p.Ser123Leu	missense_variant	rs761399728	CM1610205;254029	15	52446144	G	A	0.000283186	Pathogenic	1	3	0	0	4	0	0	0
NM_020166.4:c.1155A>C	MCCC1	p.Arg385Ser	missense_variant	rs119103213	CM010908;1930	3	182759467	T	G	0.000283186	Pathogenic	0	5	0	0	2	1	0	0
NM_025243.3:c.980-14A>G	SLC19A3	NA	intron_variant	rs200542114	CS100229;446038	2	228560811	T	C	0.000283186	Pathogenic	0	3	0	0	3	2	0	0
NM_030777.3:c.1334delG	SLC2A10	p.Gly445fs	frameshift_variant	rs587776600	CD061474;4587	20	45355546	AG	A	0.000283186	Pathogenic	2	2	0	0	4	0	0	0
NM_032545.3:c.522delC	CFC1	p.Ala175fs	frameshift_variant	rs746231039	CD003297;5188	2	131350599	CG	C	0.000283186	Pathogenic	0	6	0	0	2	0	0	0
NM_032601.3:c.139C>T	MCEE	p.Arg47*	stop_gained	rs111033538	CM062853;2343	2	71351575	G	A	0.000283186	Pathogenic	0	3	0	0	5	0	0	0
NM_057176.2:c.139G>A	BSND	p.Gly47Arg	missense_variant	rs74315289	CM035675;4387	1	55464998	G	A	0.000283186	Pathogenic	1	5	0	0	2	0	0	0
NM_130444.2:c.4759_4760delCT	COL18A1	p.Leu1587fs	frameshift_variant	.	65410	21	46930004	CCT	C	0.000283186	Pathogenic	1	6	0	0	1	0	0	0
NM_133497.3:c.778A>T	KCNV2	p.Lys260*	stop_gained	rs139027297	CM074298;265419	9	2718517	A	T	0.000283186	Pathogenic	0	6	0	0	2	0	0	0
NM_153212.2:c.386G>A	GJB4	p.Trp129*	stop_gained	.	522773	1	35227241	G	A	0.000283186	Likely_pathogenic	0	5	0	0	3	0	0	0
NM_181840.1:c.361dupT	KCNK18	p.Tyr121fs	frameshift_variant	.	CI191017;225399	10	118969015	C	CT	0.000283186	Likely_pathogenic	2	0	0	0	6	0	0	0
NM_203395.2:c.301C>T	IYD	NA	structural_interaction_variant	rs121918138	CM081315;737	6	150710610	C	T	0.000283186	Pathogenic	2	4	0	0	1	1	0	0
NM_206933.2:c.9799T>C	USH2A	p.Cys3267Arg	missense_variant	rs111033263	CM065511;48634	1	215972408	A	G	0.000283186	Pathogenic	2	2	0	0	4	0	0	0
NM_001042351.2:c.1360C>T	G6PD	NA	structural_interaction_variant	rs398123546	CM920290;93493	X	153760605	G	A	0.000267953	Pathogenic	1	3	0	0	0	0	0	0
NM_032121.5:c.65_66delAA	MAGT1	p.Lys22fs	frameshift_variant	.	573122	X	77150937	CTT	C	0.000267953	Pathogenic	1	3	0	0	0	0	0	0
NM_000017.3:c.136C>T	ACADS	NA	structural_interaction_variant	rs121908003	CM890001;3825	12	121164918	C	T	0.000247788	Pathogenic/Likely_pathogenic	2	1	0	0	3	1	0	0
NM_000023.3:c.229C>T	SGCA	p.Arg77Cys	missense_variant	rs28933693	CM951152;9437	17	48245014	C	T	0.000247788	Pathogenic	1	4	0	0	2	0	0	0
NM_000030.2:c.33dupC	AGXT	p.Lys12fs	frameshift_variant	rs398122322	HI971435;140583	2	241808307	A	AC	0.000247788	Pathogenic	1	3	0	0	3	0	0	0
NM_000035.3:c.178C>T	ALDOB	p.Arg60*	stop_gained	rs118204429	CM950063;472	9	104192183	G	A	0.000247788	Pathogenic/Likely_pathogenic	1	1	0	0	5	0	0	0
NM_000048.3:c.532G>A	ASL	p.Val178Met	missense_variant	rs28941473	CM022196;2402	7	65551738	G	A	0.000247788	Pathogenic	0	1	0	0	6	0	0	0
NM_000053.3:c.51+4A>T	ATP7B	NA	splice_region_variant&intron_variant	rs369488210	CS094248;312401	13	52585419	T	A	0.000247788	Likely_pathogenic	3	2	0	0	2	0	0	0
NM_000070.2:c.1466G>A	CAPN3	p.Arg489Gln	missense_variant	rs147764579	CM990315;289644	15	42693950	G	A	0.000247788	Pathogenic/Likely_pathogenic	0	4	0	0	2	1	0	0
NM_000080.3:c.1353dupG	CHRNE	p.Asn452fs	frameshift_variant	rs773526895	CI014882;243032	17	4802159	T	TC	0.000247788	Pathogenic	1	3	0	0	3	0	0	0
NM_000112.3:c.532C>T	SLC26A2	p.Arg178*	stop_gained	rs104893919	CM960496;4092	5	149357747	C	T	0.000247788	Pathogenic	1	3	0	0	3	0	0	0
NM_000128.3:c.901T>C	F11	p.Phe301Leu	missense_variant	rs121965064	CM890043;11892	4	187201412	T	C	0.000247788	Pathogenic	1	2	0	0	4	0	0	0
NM_000173.6:c.673T>A	GP1BA	NA	structural_interaction_variant	rs1394634674	CM940875;435347	17	4836572	T	A	0.000247788	Pathogenic	1	2	0	0	4	0	0	0
NM_000187.3:c.1102A>G	HGD	NA	structural_interaction_variant	rs120074173	CM980982;3173	3	120352080	T	C	0.000247788	Pathogenic	0	2	0	0	5	0	0	0
NM_000203.4:c.1205G>A	IDUA	p.Trp402*	stop_gained	rs121965019	CM920372;11908	4	996535	G	A	0.000247788	Pathogenic	1	3	0	0	3	0	0	0
NM_000203.4:c.208C>T	IDUA	p.Gln70*	stop_gained	rs121965020	CM930424;11909	4	981646	C	T	0.000247788	Pathogenic	1	4	0	0	2	0	0	0
NM_000277.1:c.261C>A	PAH	p.Ser87Arg	missense_variant	rs62516151	CM941127;583	12	103288604	G	T	0.000247788	Pathogenic	1	3	0	0	3	0	0	0
NM_000277.1:c.529G>A	PAH	NA	structural_interaction_variant	rs199475602	CM993954;102726	12	103249091	C	T	0.000247788	Pathogenic/Likely_pathogenic	0	3	0	0	4	0	0	0
NM_000303.2:c.710C>G	PMM2	NA	structural_interaction_variant	rs80338708	CM981606;7716	16	8941651	C	G	0.000247788	Pathogenic/Likely_pathogenic	2	1	0	0	4	0	0	0
NM_000322.4:c.623G>A	PRPH2	p.Gly208Asp	missense_variant	rs139185976	CM971288;437965	6	42672308	C	T	0.000247788	Likely_pathogenic	3	4	0	0	0	0	0	0
NM_000368.4:c.2626G>T	TSC1	p.Glu876*	stop_gained&splice_region_variant	.	620094	9	135772997	C	A	0.000247788	Pathogenic	3	1	0	0	3	0	0	0
NM_000372.4:c.1064C>T	TYR	p.Ala355Val	missense_variant	rs151206295	CM135755;212520	11	88961018	C	T	0.000247788	Pathogenic	0	1	0	0	6	0	0	0
NM_000372.4:c.896G>A	TYR	p.Arg299His	missense_variant	rs61754375	CM920694;3796	11	88924446	G	A	0.000247788	Pathogenic	0	3	0	0	4	0	0	0
NM_000400.3:c.1847G>C	ERCC2	p.Arg616Pro	missense_variant	rs376556895	CM940374;329508	19	45856059	C	G	0.000247788	Pathogenic/Likely_pathogenic	1	1	0	0	5	0	0	0
NM_000487.5:c.542T>G	ARSA	p.Ile181Ser	missense_variant	rs74315457	CM910051;3057	22	51065404	A	C	0.000247788	Pathogenic/Likely_pathogenic	0	5	0	0	2	0	0	0
NM_000492.3:c.1000C>T	CFTR	p.Arg334Trp	missense_variant	rs121909011	CM910070;7139	7	117180284	C	T	0.000247788	Pathogenic	0	1	0	0	6	0	0	0
NM_000492.3:c.1519_1521delATC	CFTR	p.Ile507del	conservative_inframe_deletion	rs121908745	CD900275;7106	7	117199640	TATC	T	0.000247788	Pathogenic	2	2	0	0	3	0	0	0
NM_000518.4:c.92+1G>A	HBB	NA	splice_donor_variant&intron_variant	rs33971440	CS991412;15436	11	5248159	C	T	0.000247788	Pathogenic	2	2	0	0	3	0	0	0
NM_000789.3:c.798C>G	ACE	p.Tyr266*	stop_gained	rs121912704	CM053092;18063	17	61557840	C	G	0.000247788	Pathogenic	1	4	0	0	2	0	0	0
NM_001006657.1:c.1922T>G	WDR35	p.Leu641*	stop_gained	rs199952377	CM130025;65619	2	20141557	A	C	0.000247788	Pathogenic/Likely_pathogenic	1	3	0	0	3	0	0	0
NM_001033855.2:c.241C>T	DCLRE1C	p.Arg81*	stop_gained	rs121908156	CM011825;4665	10	14987109	G	A	0.000247788	Pathogenic	2	3	0	0	1	1	0	0
NM_001065.3:c.123T>G	TNFRSF1A	p.Asp41Glu	missense_variant	rs104895271	CM066247;97643	12	6443327	A	C	0.000247788	Likely_pathogenic	2	1	0	0	4	0	0	0
NM_001080522.2:c.4179+1delG	CC2D2A	NA	splice_donor_variant&intron_variant	rs386833760	CD094699;56312	4	15589551	AG	A	0.000247788	Pathogenic	0	6	0	0	1	0	0	0
NM_001098268.1:c.2584C>T	LIG4	NA	structural_interaction_variant	.	418285	13	108861033	G	A	0.000247788	Likely_pathogenic	0	3	0	0	4	0	0	0
NM_001126131.1:c.1399G>A	POLG	p.Ala467Thr	missense_variant	rs113994095	CM030938;13496	15	89870432	C	T	0.000247788	Pathogenic/Likely_pathogenic	0	2	0	0	4	1	0	0
NM_001127464.2:c.5060G>A	ZNF469	p.Arg1687Lys	missense_variant	.	126943	16	88499022	G	A	0.000247788	Likely_pathogenic	0	2	0	0	5	0	0	0
NM_001127660.1:c.2119C>T	MFN2	p.Arg707Trp	missense_variant	rs119103267	CM081695;2280	1	12069698	C	T	0.000247788	Pathogenic/Likely_pathogenic	2	2	0	0	3	0	0	0
NM_001142763.1:c.1752C>G	PCDH15	p.Tyr584*	stop_gained	rs1057517251	CM126069;371411	10	55912907	G	C	0.000247788	Likely_pathogenic	0	3	0	0	3	1	0	0
NM_001171.5:c.2659C>T	ABCC6	p.Arg887Cys	missense_variant	rs59206042	CM1710908;433484	16	16269775	G	A	0.000247788	Pathogenic	0	4	0	0	3	0	0	0
NM_001172745.1:c.325G>A	SEC23B	p.Glu109Lys	missense_variant	rs121918221	CM094612;1222	20	18496339	G	A	0.000247788	Pathogenic	0	1	0	0	5	1	0	0
NM_001178007.1:c.65T>C	BBS12	p.Phe22Ser	missense_variant	.	585191	4	123663112	T	C	0.000247788	Pathogenic	0	1	0	0	6	0	0	0
NM_001277115.1:c.6244C>T	DNAH11	p.Arg2082*	stop_gained	rs200693106	CM1110337;228333	7	21742391	C	T	0.000247788	Pathogenic	1	3	0	0	3	0	0	0
NM_001286043.1:c.898G>A	ACADM	p.Gly300Arg	missense_variant	rs121434274	CM910003;3588	1	76215194	G	A	0.000247788	Pathogenic/Likely_pathogenic	3	1	0	0	3	0	0	0
NM_001317040.1:c.320G>A	GLB1	p.Arg107His	missense_variant	rs72555392	CM990696;945	3	33114105	C	T	0.000247788	Pathogenic	0	5	0	0	2	0	0	0
NM_001369.2:c.439-2A>G	DNAH5	NA	splice_acceptor_variant&intron_variant	.	571328	5	13922439	T	C	0.000247788	Likely_pathogenic	0	5	0	0	2	0	0	0
NM_001976.4:c.467G>A	ENO3	NA	structural_interaction_variant	rs121918403	CM012595;16617	17	4858392	G	A	0.000247788	Pathogenic	1	2	0	0	4	0	0	0
NM_002016.1:c.94G>T	FLG	p.Glu32*	stop_gained	.	280469	1	152287839	C	A	0.000247788	Pathogenic	0	2	0	0	5	0	0	0
NM_002435.2:c.305C>T	MPI	p.Ser102Leu	missense_variant	rs104894494	CM981303;14346	15	75183880	C	T	0.000247788	Pathogenic	0	5	0	0	2	0	0	0
NM_002772.2:c.1428+2T>G	TMPRSS15	NA	splice_donor_variant&intron_variant	.	202209	21	19715821	A	C	0.000247788	Pathogenic	0	3	0	0	3	1	0	0
NM_003119.3:c.233T>A	SPG7	p.Leu78*	stop_gained	rs121918358	CM081826;6816	16	89576947	T	A	0.000247788	Pathogenic	0	6	0	0	1	0	0	0
NM_004004.5:c.167delT	GJB2	p.Leu56fs	frameshift_variant	rs80338942	CD972241;17010	13	20763553	CA	C	0.000247788	Pathogenic	1	3	0	0	3	0	0	0
NM_004004.5:c.439G>A	GJB2	p.Glu147Lys	missense_variant	rs767178508	CM040427;371709	13	20763282	C	T	0.000247788	Pathogenic/Likely_pathogenic	0	3	0	0	4	0	0	0
NM_004004.5:c.71G>A	GJB2	p.Trp24*	stop_gained	rs104894396	CM970678;17002	13	20763650	C	T	0.000247788	Pathogenic	2	5	0	0	0	0	0	0
NM_004260.3:c.2269C>T	RECQL4	p.Gln757*	stop_gained	.	6063	8	145738796	G	A	0.000247788	Pathogenic	0	3	0	0	4	0	0	0
NM_004646.3:c.2928G>T	NPHS1	p.Arg976Ser	missense_variant&splice_region_variant	rs138656762	CM087058;188761	19	36330320	C	A	0.000247788	Pathogenic/Likely_pathogenic	0	0	0	0	6	1	0	0
NM_004646.3:c.3478C>T	NPHS1	p.Arg1160*	stop_gained	rs267606919	CM990971;6873	19	36321958	G	A	0.000247788	Pathogenic	3	3	0	0	1	0	0	0
NM_005609.3:c.613G>A	PYGM	p.Gly205Ser	missense_variant	rs119103251	CM930630;2299	11	64525298	C	T	0.000247788	Pathogenic	0	4	0	0	3	0	0	0
NM_006657.2:c.1607T>A	FTCD	p.Leu536*	stop_gained	rs149266909	CM1718828;194395	21	47556920	A	T	0.000247788	Pathogenic	1	5	0	0	1	0	0	0
NM_007254.3:c.603dupT	PNKP	p.Lys202fs	frameshift_variant	.	206424	19	50367468	T	TA	0.000247788	Pathogenic/Likely_pathogenic	1	5	0	0	1	0	0	0
NM_014865.3:c.1954+1G>A	NCAPD2	NA	splice_donor_variant&intron_variant	.	546696	12	6631204	G	A	0.000247788	Likely_pathogenic	0	2	0	0	4	1	0	0
NM_015340.3:c.1565C>A	LARS2	p.Thr522Asn	missense_variant	rs199589947	CM132509;55871	3	45537808	C	A	0.000247788	Pathogenic/Likely_pathogenic	0	7	0	0	0	0	0	0
NM_016953.3:c.985C>T	PDE11A	p.Arg329*	stop_gained	.	225434	2	178879115	G	A	0.000247788	Likely_pathogenic	1	5	0	0	1	0	0	0
NM_017429.2:c.509C>T	BCO1	p.Thr170Met	missense_variant	rs119478057	CM076026;4772	16	81298282	C	T	0.000247788	Pathogenic	3	1	0	0	3	0	0	0
NM_017950.3:c.855+1G>A	CCDC40	NA	splice_donor_variant&intron_variant	.	578358	17	78022561	G	A	0.000247788	Likely_pathogenic	1	3	0	0	3	0	0	0
NM_018006.4:c.835G>A	TRMU	p.Val279Met	missense_variant	rs387907022	CM095558;30819	22	46749726	G	A	0.000247788	Pathogenic/Likely_pathogenic	1	2	0	0	3	1	0	0
NM_018117.11:c.1303G>A	WDR11	p.Ala435Thr	missense_variant	rs318240760	CM106629;37309	10	122630690	G	A	0.000247788	Pathogenic	2	2	0	0	3	0	0	0
NM_018136.4:c.7782_7783delGA	ASPM	p.Lys2595fs	frameshift_variant	rs199422173	CD091974;21606	1	197070597	TTC	T	0.000247788	Pathogenic	2	2	0	0	3	0	0	0
NM_021957.3:c.736C>T	GYS2	p.Arg246*	stop_gained	rs121918419	CM980965;16049	12	21721886	G	A	0.000247788	Pathogenic/Likely_pathogenic	5	2	0	0	0	0	0	0
NM_022042.3:c.554C>T	SLC26A1	p.Thr185Met	missense_variant	rs139024319	CM166299;242374	4	984938	G	A	0.000247788	Pathogenic/Likely_pathogenic	1	6	0	0	0	0	0	0
NM_022095.3:c.2744_2747delGTGA	ZNF335	p.Ser915fs	frameshift_variant	rs753460205	CD173405;375393	20	44581303	GTCAC	G	0.000247788	Pathogenic	1	4	0	0	2	0	0	0
NM_024105.3:c.1001delA	ALG12	p.Asn334fs	frameshift_variant	rs759244819	CD146384;242854	22	50298145	GT	G	0.000247788	Pathogenic	0	3	0	0	2	2	0	0
NM_024577.3:c.3325C>T	SH3TC2	p.Arg1109*	stop_gained&splice_region_variant	rs80338934	CM054858;2483	5	148389835	G	A	0.000247788	Pathogenic	0	6	0	0	1	0	0	0
NM_030773.3:c.35delG	TUBB1	p.Cys12fs	frameshift_variant	.	586966	20	57594611	TG	T	0.000247788	Pathogenic	1	3	0	0	3	0	0	0
NM_032122.4:c.307C>T	DTNBP1	p.Gln103*	stop_gained	rs104893945	CM032218;3432	6	15627622	G	A	0.000247788	Pathogenic	0	4	0	0	3	0	0	0
NM_138694.3:c.664A>G	PKHD1	p.Ile222Val	missense_variant	rs369925690	CM020491;406891	6	51935807	T	C	0.000247788	Pathogenic	0	4	0	0	3	0	0	0
NM_147127.4:c.3660delC	EVC2	p.Ser1220fs	frameshift_variant&splice_region_variant	rs753581033	CD031503;553833	4	5564841	TG	T	0.000247788	Pathogenic	0	2	0	0	5	0	0	0
NM_153638.3:c.1561G>A	PANK2	p.Gly521Arg	missense_variant	rs137852959	CM014248;4548	20	3899342	G	A	0.000247788	Pathogenic	0	3	0	0	4	0	0	0
NM_174889.4:c.131A>C	NDUFAF2	p.Gln44Pro	missense_variant	.	214740	5	60368955	A	C	0.000247788	Likely_pathogenic	1	1	0	0	4	1	0	0
NM_000018.3:c.779C>T	ACADVL	NA	structural_interaction_variant	rs113994168	CM960002;21024	17	7125522	C	T	0.000212389	Pathogenic/Likely_pathogenic	0	4	0	0	2	0	0	0
NM_000023.3:c.850C>T	SGCA	p.Arg284Cys	missense_variant	rs137852623	CM971346;9439	17	48247606	C	T	0.000212389	Pathogenic/Likely_pathogenic	0	3	0	0	3	0	0	0
NM_000030.2:c.698G>A	AGXT	NA	structural_interaction_variant	rs121908527	CM970064;5648	2	241814543	G	A	0.000212389	Likely_pathogenic	1	4	0	0	1	0	0	0
NM_000053.3:c.3809A>G	ATP7B	p.Asn1270Ser	missense_variant	rs121907990	CM930060;3859	13	52511706	T	C	0.000212389	Pathogenic	1	2	0	0	3	0	0	0
NM_000070.2:c.1303G>A	CAPN3	p.Glu435Lys	missense_variant	rs149914792	CM041739;282173	15	42691799	G	A	0.000212389	Pathogenic/Likely_pathogenic	1	3	0	0	2	0	0	0
NM_000080.3:c.130dupG	CHRNE	p.Glu44fs	frameshift_variant	rs762368691	CI983053;243030	17	4805974	T	TC	0.000212389	Pathogenic	1	2	0	0	3	0	0	0
NM_000083.2:c.1238T>G	CLCN1	p.Phe413Cys	missense_variant	rs121912799	CM920197;17531	7	143029583	T	G	0.000212389	Pathogenic	1	2	0	0	2	1	0	0
NM_000083.2:c.742A>T	CLCN1	p.Lys248*	stop_gained	rs561470261	CM120486;620142	7	143020447	A	T	0.000212389	Pathogenic	0	4	0	0	2	0	0	0
NM_000091.4:c.4441C>T	COL4A3	p.Arg1481*	stop_gained	rs121912824	CM940307;17484	2	228172614	C	T	0.000212389	Pathogenic	0	2	0	0	4	0	0	0
NM_000092.4:c.2242G>A	COL4A4	p.Gly748Ser	missense_variant	rs762139460	CM1714512;557121	2	227924262	C	T	0.000212389	Likely_pathogenic	0	3	0	0	3	0	0	0
NM_000104.3:c.1405C>T	CYP1B1	NA	structural_interaction_variant	rs28936701	CM980505;7733	2	38298092	G	A	0.000212389	Pathogenic	2	1	0	0	3	0	0	0
NM_000130.4:c.1000A>G	F5	p.Arg334Gly	missense_variant	rs118203905	CM980659;643	1	169524538	T	C	0.000212389	Pathogenic	0	3	0	0	3	0	0	0
NM_000138.4:c.2926C>T	FBN1	p.Arg976Cys	missense_variant	.	200006	15	48782204	G	A	0.000212389	Pathogenic	2	1	0	0	2	1	0	0
NM_000155.3:c.855G>T	GALT	p.Lys285Asn	missense_variant	rs111033773	CM920296;3621	9	34649029	G	T	0.000212389	Pathogenic	1	1	0	0	4	0	0	0
NM_000162.3:c.1324G>A	GCK	NA	structural_interaction_variant	rs758737171	CM098181;521398	7	44184809	C	T	0.000212389	Likely_pathogenic	0	3	0	0	3	0	0	0
NM_000243.2:c.1211A>G	MEFV	p.His404Arg	missense_variant	.	375252	16	3299480	T	C	0.000212389	Pathogenic	0	3	0	0	3	0	0	0
NM_000251.2:c.942+1G>T	MSH2	NA	splice_donor_variant&intron_variant	rs587779193	CS092663;91247	2	47641558	G	T	0.000212389	Likely_pathogenic	0	3	0	0	3	0	0	0
NM_000275.2:c.1465A>G	OCA2	p.Asn489Asp	missense_variant	rs121918170	CM971083;961	15	28228529	T	C	0.000212389	Pathogenic	0	1	0	0	5	0	0	0
NM_000277.1:c.1045T>C	PAH	NA	structural_interaction_variant	rs62508646	CM910293;615	12	103238134	A	G	0.000212389	Pathogenic/Likely_pathogenic	0	4	0	0	1	1	0	0
NM_000277.1:c.1162G>A	PAH	NA	structural_interaction_variant	rs62516101	CM930564;619	12	103237461	C	T	0.000212389	Pathogenic	0	3	0	0	3	0	0	0
NM_000277.1:c.1315+1G>A	PAH	NA	splice_donor_variant&intron_variant	rs5030861	CS860021;576	12	103234177	C	T	0.000212389	Pathogenic	1	0	0	0	5	0	0	0
NM_000288.3:c.875T>A	PEX7	p.Leu292*	stop_gained	rs1805137	CM971147;7780	6	137219351	T	A	0.000212389	Pathogenic/Likely_pathogenic	1	3	0	0	2	0	0	0
NM_000298.5:c.721G>T	PKLR	p.Glu241*	stop_gained	rs201953584	CM950945;280113	1	155264517	C	A	0.000212389	Pathogenic	0	3	0	0	3	0	0	0
NM_000298.5:c.994G>A	PKLR	NA	structural_interaction_variant	rs773626254	CM941163;618827	1	155264148	C	T	0.000212389	Pathogenic	2	1	0	0	3	0	0	0
NM_000303.2:c.620T>C	PMM2	NA	structural_interaction_variant	rs532870929	CM003467;189141	16	8906944	T	C	0.000212389	Likely_pathogenic	1	2	0	0	3	0	0	0
NM_000312.3:c.659G>A	PROC	p.Arg220Gln	missense_variant	rs121918153	CM910314;669	2	128183784	G	A	0.000212389	Likely_pathogenic	0	5	0	0	1	0	0	0
NM_000331.5:c.269G>A	SAA1	p.Gly90Asp	missense_variant	rs79681911	CM910350;18107	11	18291302	G	A	0.000212389	Pathogenic	3	1	0	0	2	0	0	0
NM_000339.2:c.938C>T	SLC12A3	p.Ala313Val	missense_variant	rs140551719	CM014397;448400	16	56906348	C	T	0.000212389	Likely_pathogenic	2	3	0	0	1	0	0	0
NM_000348.3:c.374A>G	SRD5A2	p.Gln125Arg	missense_variant	rs368386747	CM920634;372519	2	31758741	T	C	0.000212389	Pathogenic	0	1	0	0	5	0	0	0
NM_000370.3:c.513_514insTT	TTPA	p.Thr172fs	frameshift_variant	rs397515379	CI951981;9139	8	63978501	T	TAA	0.000212389	Pathogenic	0	4	0	0	2	0	0	0
NM_000372.4:c.1118C>A	TYR	p.Thr373Lys	missense_variant	rs61754388	CM900222;3774	11	88961072	C	A	0.000212389	Pathogenic	1	1	0	0	4	0	0	0
NM_000372.4:c.242C>T	TYR	p.Pro81Leu	missense_variant	rs28940876	CM900221;3772	11	88911363	C	T	0.000212389	Pathogenic	0	3	0	0	3	0	0	0
NM_000372.4:c.649C>T	TYR	p.Arg217Trp	missense_variant	rs63159160	CM920693;3795	11	88911770	C	T	0.000212389	Likely_pathogenic	0	4	0	0	2	0	0	0
NM_000380.3:c.682C>T	XPA	p.Arg228*	stop_gained	rs104894132	CM930746;995	9	100437861	G	A	0.000212389	Pathogenic	0	3	0	0	3	0	0	0
NM_000424.3:c.1411C>T	KRT5	p.Arg471Cys	missense_variant	rs267607448	CM103084;66213	12	52910449	G	A	0.000212389	Pathogenic	2	3	0	0	1	0	0	0
NM_000428.2:c.4699A>G	LTBP2	p.Met1567Val	missense_variant	.	132837	14	74970193	T	C	0.000212389	Likely_pathogenic	1	1	0	0	4	0	0	0
NM_000492.3:c.1477_1478delCA	CFTR	p.Gln493fs	frameshift_variant	rs121908775	CD920845;7219	7	117199601	TCA	T	0.000212389	Pathogenic	1	1	0	0	3	1	0	0
NM_000492.3:c.2668C>T	CFTR	p.Gln890*	stop_gained	rs79633941	CM920170;7204	7	117243596	C	T	0.000212389	Pathogenic	2	3	0	0	1	0	0	0
NM_000492.3:c.3484C>T	CFTR	p.Arg1162*	stop_gained	rs74767530	CM910074;7137	7	117267591	C	T	0.000212389	Pathogenic	0	1	0	0	5	0	0	0
NM_000492.3:c.3846G>A	CFTR	p.Trp1282*	stop_gained	rs77010898	CM900061;7129	7	117282620	G	A	0.000212389	Pathogenic	2	0	0	0	4	0	0	0
NM_000511.5:c.604C>T	FUT2	p.Arg202*	stop_gained	rs1800028	CM960664;225366	19	49206817	C	T	0.000212389	Pathogenic	0	4	0	0	2	0	0	0
NM_000517.4:c.95+2_95+6delTGAGG	HBA2	NA	splice_donor_variant&splice_region_variant&intron_variant	rs41474145	CD810004;375746	16	223003	AGAGGT	A	0.000212389	Pathogenic	1	1	0	0	4	0	0	0
NM_000518.4:c.19G>A	HBB	p.Glu7Lys	missense_variant	rs33930165	CM930366;15126	11	5248233	C	T	0.000212389	Pathogenic	0	3	0	0	3	0	0	0
NM_000518.4:c.27dupG	HBB	p.Ser10fs	frameshift_variant	rs35699606	CI931090;36308	11	5248224	A	AC	0.000212389	Pathogenic	2	0	0	0	4	0	0	0
NM_000521.3:c.171delG	HEXB	p.Trp57fs	frameshift_variant	rs771973471	CD126848;557707	5	73981254	TG	T	0.000212389	Pathogenic	0	1	0	0	5	0	0	0
NM_000547.5:c.1184_1187dupGCCG	TPO	p.Ala397fs	frameshift_variant	rs763941231	CI920956;429301	2	1481219	A	ACGGC	0.000212389	Pathogenic	1	1	0	0	4	0	0	0
NM_000550.2:c.1057_1060delAACA	TYRP1	p.Asn353fs	frameshift_variant	rs387906562	CD085016;17598	9	12702410	TACAA	T	0.000212389	Pathogenic	0	4	0	0	1	1	0	0
NM_001004334.3:c.984delC	GPR179	p.Ser329fs	frameshift_variant	rs770066665	CD121147;31204	17	36493522	AG	A	0.000212389	Pathogenic/Likely_pathogenic	1	3	0	0	2	0	0	0
NM_001017420.2:c.307_311delAAAGA	ESCO2	p.Lys103fs	frameshift_variant	rs923000519	CD054323;21243	8	27634130	TAAAAG	T	0.000212389	Pathogenic	1	1	0	0	4	0	0	0
NM_001081.3:c.6928_6934delGAGGTTA	CUBN	p.Glu2310fs	frameshift_variant	rs757649673	CD138506;189227	10	16960686	ATAACCTC	A	0.000212389	Pathogenic	1	2	0	0	2	1	0	0
NM_001100112.1:c.1975-1G>C	MYH2	NA	splice_acceptor_variant&intron_variant	.	372425	17	10438683	C	G	0.000212389	Likely_pathogenic	0	3	0	0	3	0	0	0
NM_001128425.1:c.1437_1439delGGA	MUTYH	p.Glu480del	disruptive_inframe_deletion	rs587778541	CD031064;127838	1	45796890	TTCC	T	0.000212389	Pathogenic	2	0	0	0	4	0	0	0
NM_001130978.1:c.2875C>T	DYSF	NA	structural_interaction_variant	rs202218890	CM033373;284254	2	71797014	C	T	0.000212389	Pathogenic	1	1	0	0	3	1	0	0
NM_001145853.1:c.409_424dupGGCCGTCGCGAGGCTG	WFS1	p.Val142fs	frameshift_variant	rs1362648752	CI012867;4519	4	6290805	A	AGGGCCGTCGCGAGGCT	0.000212389	Pathogenic	1	3	0	0	2	0	0	0
NM_001159287.1:c.426G>C	TPI1	p.Glu142Asp	missense_variant	rs121964845	CM860016;12468	12	6978338	G	C	0.000212389	Pathogenic	0	3	0	0	3	0	0	0
NM_001168357.1:c.835G>T	PLA2G7	p.Val279Phe	missense_variant	rs76863441	CM961468;7914	6	46677098	C	A	0.000212389	Pathogenic	2	3	0	0	1	0	0	0
NM_001171.5:c.3340C>T	ABCC6	p.Arg1114Cys	missense_variant	rs63749794	CM043245;433307	16	16257016	G	A	0.000212389	Pathogenic	2	1	0	0	3	0	0	0
NM_001172567.1:c.16_34delGCTGAGGCTCCAGGACCGC	MYD88	p.Ala6fs	frameshift_variant	.	469578	3	38180161	CGACCGCGCTGAGGCTCCAG	C	0.000212389	Pathogenic	2	3	0	0	1	0	0	0
NM_001201377.1:c.1195G>C	ALDH7A1	NA	structural_interaction_variant	rs121912707	CM060819;17994	5	125887751	C	G	0.000212389	Pathogenic/Likely_pathogenic	0	3	0	0	3	0	0	0
NM_001271223.2:c.8582C>T	OBSCN	p.Thr2861Met	missense_variant	.	599540	1	228467044	C	T	0.000212389	Likely_pathogenic	0	3	0	0	3	0	0	0
NM_001281428.1:c.48+2dupT	DNAI1	NA	splice_region_variant&intron_variant	rs397515363	CI993421;5604	9	34459052	G	GT	0.000212389	Pathogenic	0	3	0	0	2	1	0	0
NM_001281723.2:c.449G>A	BTD	p.Arg150His	missense_variant	rs367902696	CM105601;25005	3	15683548	G	A	0.000212389	Likely_pathogenic	0	2	0	0	3	1	0	0
NM_001287174.1:c.3577delG	ABCC8	p.Asp1193fs	frameshift_variant	rs1057516317	CD051284;370210	11	17424283	TC	T	0.000212389	Pathogenic/Likely_pathogenic	0	4	0	0	2	0	0	0
NM_001308122.1:c.67_69delTTC	SLC22A5	p.Phe23del	conservative_inframe_deletion	rs377767444	CD021844;25353	5	131705725	ATCT	A	0.000212389	Pathogenic	1	1	0	0	4	0	0	0
NM_001317040.1:c.746G>A	GLB1	p.Arg249His	missense_variant	rs189115557	CM972865;198077	3	33099712	C	T	0.000212389	Pathogenic/Likely_pathogenic	0	3	0	0	3	0	0	0
NM_001318012.1:c.25delC	XRCC4	p.His9fs	frameshift_variant	rs869320677	CD151819;208515	5	82400761	TC	T	0.000212389	Pathogenic	1	1	0	0	4	0	0	0
NM_001321278.1:c.353_354delAG	TSEN2	p.Gln118fs	frameshift_variant	.	495253	3	12544804	CAG	C	0.000212389	Likely_pathogenic	2	2	0	0	2	0	0	0
NM_001322042.1:c.2145G>A	MCPH1	p.Trp715*	stop_gained	.	285523	8	6357381	G	A	0.000212389	Pathogenic	0	1	0	0	5	0	0	0
NM_001390.4:c.2143G>T	DTNA	p.Val715Phe	missense_variant	rs533568822	CS150739;140609	18	32462094	G	T	0.000212389	Likely_pathogenic	1	5	0	0	0	0	0	0
NM_002016.1:c.2362C>T	FLG	p.Arg788*	stop_gained	.	450522	1	152285000	G	A	0.000212389	Pathogenic	1	3	0	0	2	0	0	0
NM_002016.1:c.4420C>T	FLG	p.Arg1474*	stop_gained	rs146686141	CM071764;488829	1	152282942	G	A	0.000212389	Pathogenic	1	0	0	0	5	0	0	0
NM_002180.2:c.1327C>T	IGHMBP2	NA	structural_interaction_variant	.	617575	11	68700858	C	T	0.000212389	Likely_pathogenic	0	5	0	0	1	0	0	0
NM_002485.4:c.657_661delACAAA	NBN	p.Lys219fs	frameshift_variant	rs587776650	CD982819;6940	8	90983441	ATTTGT	A	0.000212389	Pathogenic	1	4	0	0	1	0	0	0
NM_002968.2:c.949C>T	SALL1	p.Pro317Ser	missense_variant	rs864621971	CM1510341;208167	16	51175184	G	A	0.000212389	Pathogenic	0	3	0	0	3	0	0	0
NM_004572.3:c.1440_1444delTCCCA	PKP2	p.Asn480fs	frameshift_variant	rs775995156	CD148578;419977	12	32996181	CTGGGA	C	0.000212389	Likely_pathogenic	1	1	0	0	4	0	0	0
NM_004628.4:c.1643_1644delTG	XPC	p.Val548fs	frameshift_variant	rs754532049	CD931058;262	3	14199738	GCA	G	0.000212389	Pathogenic	0	4	0	0	2	0	0	0
NM_004646.3:c.1701C>A	NPHS1	p.Cys567*	stop_gained	rs386833887	CM011439;56445	19	36336627	G	T	0.000212389	Likely_pathogenic	1	2	0	0	2	1	0	0
NM_004750.4:c.713dupC	CRLF1	p.Pro239fs	frameshift_variant	rs768727082	CI072556;216913	19	18707843	C	CG	0.000212389	Pathogenic	1	3	0	0	1	1	0	0
NM_005142.2:c.79+1G>A	GIF	NA	splice_donor_variant&intron_variant	rs147785187	CS051254;439755	11	59612847	C	T	0.000212389	Pathogenic	1	3	0	0	2	0	0	0
NM_005199.4:c.753_754delCT	CHRNG	p.Val253fs	frameshift_variant	rs767503038	CD063478;18342	2	233407739	CCT	C	0.000212389	Pathogenic	1	3	0	0	2	0	0	0
NM_005518.3:c.634G>A	HMGCS2	p.Gly212Arg	missense_variant	rs137852638	CM012380;9259	1	120302538	C	T	0.000212389	Pathogenic/Likely_pathogenic	1	2	0	0	3	0	0	0
NM_005560.4:c.3728C>T	LAMA5	p.Pro1243Leu	missense_variant	rs756101090	CM186147;430574	20	60905923	G	A	0.000212389	Pathogenic	1	1	0	0	4	0	0	0
NM_005592.3:c.308A>G	MUSK	p.Asn103Ser	missense_variant	rs551423795	CM1510329;218372	9	113449498	A	G	0.000212389	Likely_pathogenic	1	2	0	0	3	0	0	0
NM_005732.3:c.2517dupA	RAD50	p.Asp840fs	frameshift_variant	rs786201897	CI171076;185058	5	131939730	T	TA	0.000212389	Pathogenic	1	4	0	0	1	0	0	0
NM_005912.2:c.523G>A	MC4R	p.Ala175Thr	missense_variant	rs121913563	CM030690;14330	18	58039060	C	T	0.000212389	Pathogenic	1	0	0	0	4	1	0	0
NM_006261.4:c.358C>T	PROP1	p.Arg120Cys	missense_variant	rs121917839	CM981646;8095	5	177420033	G	A	0.000212389	Likely_pathogenic	0	4	0	0	2	0	0	0
NM_006736.5:c.352+1G>A	DNAJB2	NA	splice_donor_variant&intron_variant	rs756614404	CS123172;217886	2	220146784	G	A	0.000212389	Pathogenic	1	4	0	0	1	0	0	0
NM_006796.2:c.2167G>A	AFG3L2	p.Val723Met	missense_variant	.	214062	18	12337348	C	T	0.000212389	Likely_pathogenic	0	3	0	0	3	0	0	0
NM_007254.3:c.1253_1269dupGGGTCGCCATCGACAAC	PNKP	p.Thr424fs	frameshift_variant	rs587784365	CI101222;4847	19	50365057	T	TGTTGTCGATGGCGACCC	0.000212389	Pathogenic	1	2	0	0	3	0	0	0
NM_012464.4:c.713T>C	TLL1	p.Val238Ala	missense_variant	rs137852952	CM090903;4075	4	166924623	T	C	0.000212389	Pathogenic	1	1	0	0	4	0	0	0
NM_012472.5:c.436G>C	LRRC6	p.Asp146His	missense_variant	rs200321595	CM1210273;39798	8	133645203	C	G	0.000212389	Pathogenic	0	3	0	0	3	0	0	0
NM_013382.5:c.1997A>G	POMT2	p.Tyr666Cys	missense_variant	rs200198778	CM074457;3221	14	77745107	T	C	0.000212389	Pathogenic/Likely_pathogenic	2	1	0	0	2	1	0	0
NM_014080.4:c.2922-14_2925delTTTCTTTTTCTCAGCTCC	DUOX2	p.Ser975fs	frameshift_variant&splice_acceptor_variant&splice_region_variant&intron_variant	.	421086	15	45393032	GGGAGCTGAGAAAAAGAAA	G	0.000212389	Likely_pathogenic	0	3	0	0	3	0	0	0
NM_014588.5:c.766G>T	VSX1	p.Ala256Ser	missense_variant	rs74315435	CM044740;5250	20	25058363	C	A	0.000212389	Pathogenic	1	4	0	0	1	0	0	0
NM_015102.4:c.3160C>T	NPHP4	p.Arg1054Cys	missense_variant	rs373369949	CM1618515;190976	1	5934602	G	A	0.000212389	Likely_pathogenic	0	2	0	0	4	0	0	0
NM_015120.4:c.11612_11613delCT	ALMS1	p.Ser3871fs	frameshift_variant	rs1476205467	CD156291;553694	2	73826592	ACT	A	0.000212389	Pathogenic	0	2	0	0	2	2	0	0
NM_016955.3:c.808dupG	SEPSECS	p.Ala270fs	frameshift_variant	.	279890	4	25146751	G	GC	0.000212389	Pathogenic/Likely_pathogenic	0	3	0	0	2	1	0	0
NM_017950.3:c.248delC	CCDC40	p.Ala83fs	frameshift_variant	rs397515393	CD110046;31069	17	78013764	GC	G	0.000212389	Pathogenic	1	0	0	0	5	0	0	0
NM_018122.4:c.396+2T>G	DARS2	NA	splice_donor_variant&intron_variant	rs759123043	CS072181;449386	1	173799901	T	G	0.000212389	Pathogenic	1	2	0	0	3	0	0	0
NM_018344.5:c.1309G>A	SLC29A3	p.Gly437Arg	missense_variant	rs121912584	CM085700;565	10	73122246	G	A	0.000212389	Pathogenic	1	2	0	0	3	0	0	0
NM_020800.2:c.869A>G	IFT80	p.Asn290Ser	missense_variant	.	202194	3	160037636	T	C	0.000212389	Likely_pathogenic	0	5	0	0	1	0	0	0
NM_020975.4:c.2410G>A	RET	NA	structural_interaction_variant	rs79658334	CM981707;37102	10	43614996	G	A	0.000212389	Pathogenic/Likely_pathogenic	1	1	0	0	3	1	0	0
NM_023036.4:c.1723-1G>T	DNAI2	NA	splice_acceptor_variant&intron_variant	.	551962	17	72310259	G	T	0.000212389	Likely_pathogenic	0	6	0	0	0	0	0	0
NM_023073.3:c.1819delT	C5orf42	p.Tyr607fs	frameshift_variant	rs777686211	CD1515884;217590	5	37226877	TA	T	0.000212389	Pathogenic	3	2	0	0	1	0	0	0
NM_025243.3:c.503_505delCGT	SLC19A3	p.Ser168del	disruptive_inframe_deletion	rs763130915	CD1714621;420629	2	228563925	TACG	T	0.000212389	Likely_pathogenic	1	1	0	0	4	0	0	0
NM_052985.3:c.502+5G>A	IFT122	NA	splice_region_variant&intron_variant	rs376595844	CS103472;4637	3	129180152	G	A	0.000212389	Pathogenic	0	3	0	0	3	0	0	0
NM_133259.3:c.2210+4A>C	LRPPRC	NA	splice_region_variant&intron_variant	.	214611	2	44173248	T	G	0.000212389	Likely_pathogenic	1	1	0	0	3	1	0	0
NM_139281.2:c.1064A>G	WDR36	p.Asn355Ser	missense_variant	rs118204022	CM050768;1581	5	110440041	A	G	0.000212389	Pathogenic	1	4	0	0	1	0	0	0
NM_153240.4:c.434_437delAAAG	NPHP3	p.Glu145fs	frameshift_variant	rs763300393	CD1211306;195423	3	132438630	ACTTT	A	0.000212389	Pathogenic	0	2	0	0	3	1	0	0
NM_153638.3:c.1583C>T	PANK2	p.Thr528Met	missense_variant	rs137852967	CM014249;4556	20	3899364	C	T	0.000212389	Pathogenic	0	6	0	0	0	0	0	0
NM_173201.3:c.2464dupC	ATP2A1	p.Arg822fs	frameshift_variant	.	464085	16	28913639	G	GC	0.000212389	Pathogenic	1	2	0	0	3	0	0	0
NM_174923.2:c.-366G>A	CCDC107	NA	upstream_gene_variant	rs772443941	CR021384;552477	9	35658011	G	A	0.000212389	Pathogenic	2	3	0	0	1	0	0	0
NM_181426.1:c.610-2A>G	CCDC39	NA	splice_acceptor_variant&intron_variant	rs756235547	CS110036;216140	3	180377370	T	C	0.000212389	Pathogenic	1	2	0	0	2	1	0	0
NM_199242.2:c.753+1G>T	UNC13D	NA	splice_donor_variant&intron_variant	rs201908137	CS033138;2001	17	73836587	C	A	0.000212389	Pathogenic	0	2	0	0	4	0	0	0
NM_201631.3:c.1001+2_1001+3delTG	TGM5	NA	splice_donor_variant&splice_region_variant&intron_variant	rs748610718	CD152143;420028	15	43533046	TCA	T	0.000212389	Pathogenic	0	3	0	0	3	0	0	0
NM_203395.2:c.315_317delCAT	IYD	NA	structural_interaction_variant	rs1348190466	CD082141;738	6	150710622	TTCA	T	0.000212389	Pathogenic	2	2	0	0	1	1	0	0
NM_207352.3:c.332T>C	CYP4V2	p.Ile111Thr	missense_variant	rs119103283	CM041497;2188	4	187117161	T	C	0.000212389	Pathogenic	2	3	0	0	1	0	0	0
NM_000044.3:c.475G>A	AR	p.Ala159Thr	missense_variant	rs370215797	HM060024;492777	X	66765463	G	A	0.000200965	Pathogenic	0	3	0	0	0	0	0	0
NM_000492.3:c.2657+5G>A	CFTR	NA	splice_region_variant&intron_variant	rs80224560	CS900235;38497	7	117242922	G	A	0.000176991	Pathogenic	0	0	1	0	3	0	0	0
NM_032551.4:c.305T>C	KISS1R	p.Leu102Pro	missense_variant	rs104894703	CM070962;5759	19	918604	T	C	0.000176991	Pathogenic	1	1	1	0	1	0	0	0
NM_000017.3:c.319C>T	ACADS	NA	structural_interaction_variant	rs61732144	CM900002;3826	12	121174897	C	T	0.000176991	Pathogenic	0	2	0	0	3	0	0	0
NM_000017.3:c.596C>T	ACADS	p.Ala199Val	missense_variant	rs766579880	CM085214;623120	12	121175763	C	T	0.000176991	Likely_pathogenic	1	2	0	0	2	0	0	0
NM_000035.3:c.360_363delCAAA	ALDOB	p.Asn120fs	frameshift_variant	rs387906225	CD900270;188861	9	104190766	CTTTG	C	0.000176991	Pathogenic/Likely_pathogenic	0	1	0	0	4	0	0	0
NM_000046.3:c.629A>G	ARSB	NA	structural_interaction_variant	rs118203943	CM960081;885	5	78260300	T	C	0.000176991	Pathogenic	1	1	0	0	3	0	0	0
NM_000056.4:c.832G>A	BCKDHB	p.Gly278Ser	missense_variant	rs386834233	CM014512;65771	6	80910740	G	A	0.000176991	Pathogenic/Likely_pathogenic	2	2	0	0	1	0	0	0
NM_000070.2:c.1309C>T	CAPN3	p.Arg437Cys	missense_variant	rs777483913	CM990308;285470	15	42691805	C	T	0.000176991	Pathogenic/Likely_pathogenic	1	2	0	0	2	0	0	0
NM_000078.2:c.1321+1G>A	CETP	NA	splice_donor_variant&intron_variant	rs5742907	CS890118;17524	16	57016150	G	A	0.000176991	Pathogenic	1	2	0	0	2	0	0	0
NM_000094.3:c.425A>G	COL7A1	p.Lys142Arg	missense_variant&splice_region_variant	rs121912856	CM1618262;29636	3	48630971	T	C	0.000176991	Pathogenic	3	1	0	0	1	0	0	0
NM_000098.2:c.110_111dupGC	CPT2	p.Ser38fs	frameshift_variant	rs754363068	CI001565;371697	1	53662722	A	AGC	0.000176991	Likely_pathogenic	0	4	0	0	1	0	0	0
NM_000111.2:c.1148_1149delTA	SLC26A3	p.Ile383fs	frameshift_variant	rs386833447	CD112527;55965	7	107423508	CTA	C	0.000176991	Likely_pathogenic	0	2	0	0	3	0	0	0
NM_000122.1:c.1421dupA	ERCC3	p.Asp474fs	frameshift_variant	rs587778281	CI065827;134130	2	128038128	A	AT	0.000176991	Pathogenic	0	1	0	0	4	0	0	0
NM_000122.1:c.325C>T	ERCC3	p.Arg109*	stop_gained	rs34295337	CM155447;265515	2	128050332	G	A	0.000176991	Likely_pathogenic	0	2	0	0	3	0	0	0
NM_000128.3:c.1613C>T	F11	p.Pro538Leu	missense_variant	rs139695003	CM051916;189154	4	187208874	C	T	0.000176991	Likely_pathogenic	2	1	0	0	2	0	0	0
NM_000170.2:c.2216G>A	GLDC	p.Arg739His	missense_variant	rs121964980	CM051081;11990	9	6554768	C	T	0.000176991	Pathogenic	0	1	0	0	3	1	0	0
NM_000181.3:c.526C>T	GUSB	NA	structural_interaction_variant	rs121918181	CM950598;905	7	65444769	G	A	0.000176991	Pathogenic	2	0	0	0	3	0	0	0
NM_000199.3:c.220C>T	SGSH	NA	structural_interaction_variant	rs104894636	CM971355;5108	17	78190860	G	A	0.000176991	Pathogenic/Likely_pathogenic	1	4	0	0	0	0	0	0
NM_000220.4:c.641C>T	KCNJ1	p.Ala214Val	missense_variant	rs104894246	CM960891;9157	11	128709555	G	A	0.000176991	Pathogenic	1	3	0	0	1	0	0	0
NM_000237.2:c.644G>A	LPL	p.Gly215Glu	missense_variant	rs118204057	CM900162;1522	8	19811733	G	A	0.000176991	Pathogenic	0	3	0	0	2	0	0	0
NM_000237.2:c.701C>T	LPL	p.Pro234Leu	missense_variant	rs118204060	CM910264;1527	8	19811790	C	T	0.000176991	Pathogenic	1	4	0	0	0	0	0	0
NM_000238.3:c.2843G>A	KCNH2	p.Arg948His	missense_variant	rs199473011	CM107427;67443	7	150644816	C	T	0.000176991	Pathogenic/Likely_pathogenic	1	2	0	0	2	0	0	0
NM_000255.3:c.655A>T	MUT	NA	structural_interaction_variant	rs121918256	CM012408;1886	6	49425502	T	A	0.000176991	Pathogenic	0	2	0	0	3	0	0	0
NM_000260.3:c.3G>A	MYO7A	p.Met1?	start_lost	.	CM1817886;553231	11	76841683	G	A	0.000176991	Likely_pathogenic	0	4	0	0	1	0	0	0
NM_000271.4:c.2324A>C	NPC1	p.Gln775Pro	missense_variant	rs80358253	CM012428;21134	18	21121319	T	G	0.000176991	Pathogenic	0	2	0	0	3	0	0	0
NM_000271.4:c.3182T>C	NPC1	p.Ile1061Thr	missense_variant	rs80358259	CM990946;2967	18	21116700	A	G	0.000176991	Pathogenic	1	3	0	0	1	0	0	0
NM_000277.1:c.441+5G>T	PAH	NA	splice_region_variant&intron_variant	rs62507321	CS971841;92742	12	103271235	C	A	0.000176991	Pathogenic/Likely_pathogenic	0	2	0	0	3	0	0	0
NM_000277.1:c.781C>T	PAH	p.Arg261*	stop_gained	rs5030850	CM910288;610	12	103246654	G	A	0.000176991	Pathogenic	0	2	0	0	3	0	0	0
NM_000288.3:c.903+1G>C	PEX7	NA	splice_donor_variant&intron_variant	rs148591292	CS020545;7785	6	137219380	G	C	0.000176991	Pathogenic	0	5	0	0	0	0	0	0
NM_000290.3:c.233G>A	PGAM2	p.Trp78*	stop_gained	rs10250779	CM930584;418	7	44104896	C	T	0.000176991	Pathogenic	3	2	0	0	0	0	0	0
NM_000294.2:c.926G>A	PHKG2	p.Arg309Gln	missense_variant&splice_region_variant	rs572115942	CM1620399;253061	16	30768035	G	A	0.000176991	Pathogenic	0	3	0	0	2	0	0	0
NM_000303.2:c.255+2T>C	PMM2	NA	splice_donor_variant&intron_variant	rs139716296	CS993386;321216	16	8898702	T	C	0.000176991	Likely_pathogenic	0	0	0	0	5	0	0	0
NM_000339.2:c.3053G>A	SLC12A3	p.Arg1018Gln	missense_variant	rs370175770	CM078122;594235	16	56947277	G	A	0.000176991	Pathogenic	1	1	0	0	3	0	0	0
NM_000350.2:c.1648G>A	ABCA4	p.Gly550Arg	missense_variant	rs61748558	CM013504;99070	1	94528780	C	T	0.000176991	Likely_pathogenic	0	4	0	0	1	0	0	0
NM_000350.2:c.1804C>T	ABCA4	p.Arg602Trp	missense_variant	rs61749409	CM990025;99084	1	94528266	G	A	0.000176991	Pathogenic	0	2	0	0	3	0	0	0
NM_000350.2:c.4793C>A	ABCA4	p.Ala1598Asp	missense_variant	rs61750155	CM003386;99321	1	94487251	G	T	0.000176991	Pathogenic/Likely_pathogenic	2	0	0	0	3	0	0	0
NM_000350.2:c.634C>T	ABCA4	p.Arg212Cys	missense_variant	rs61750200	CM980004;7898	1	94564484	G	A	0.000176991	Pathogenic/Likely_pathogenic	1	3	0	0	1	0	0	0
NM_000350.2:c.6449G>A	ABCA4	p.Cys2150Tyr	missense_variant	rs61751384	CM990079;99463	1	94466422	C	T	0.000176991	Pathogenic/Likely_pathogenic	0	3	0	0	2	0	0	0
NM_000359.2:c.944G>A	TGM1	p.Arg315His	missense_variant	rs143473912	CM065482;39530	14	24728950	C	T	0.000176991	Pathogenic	1	1	0	0	3	0	0	0
NM_000372.4:c.1352A>G	TYR	p.Tyr451Cys	missense_variant	rs376823382	CM117403;523363	11	89018108	A	G	0.000176991	Likely_pathogenic	1	4	0	0	0	0	0	0
NM_000384.2:c.10700C>T	APOB	p.Thr3567Met	missense_variant	rs368278927	CM077505;440520	2	21229040	G	A	0.000176991	Pathogenic	1	1	0	0	2	1	0	0
NM_000391.3:c.1340G>A	TPP1	NA	structural_interaction_variant	rs119455956	CM990374;2645	11	6636487	C	T	0.000176991	Pathogenic	0	2	0	0	3	0	0	0
NM_000392.4:c.3258+1G>A	ABCC2	NA	splice_donor_variant&intron_variant	rs762243203	CS132432;498429	10	101591889	G	A	0.000176991	Pathogenic	0	3	0	0	2	0	0	0
NM_000441.1:c.1226G>A	SLC26A4	p.Arg409His	missense_variant	rs111033305	CM981503;43496	7	107330645	G	A	0.000176991	Pathogenic	1	2	0	0	2	0	0	0
NM_000441.1:c.349C>T	SLC26A4	p.Leu117Phe	missense_variant	rs145254330	CM004338;43555	7	107312627	C	T	0.000176991	Likely_pathogenic	0	2	0	0	3	0	0	0
NM_000441.1:c.85G>C	SLC26A4	p.Glu29Gln	missense_variant	rs111033205	CM011487;4839	7	107302171	G	C	0.000176991	Pathogenic/Likely_pathogenic	2	2	0	0	1	0	0	0
NM_000466.2:c.2097dupT	PEX1	p.Ile700fs	frameshift_variant	rs61750415	CI992063;7519	7	92132483	T	TA	0.000176991	Pathogenic	2	0	0	0	3	0	0	0
NM_000478.5:c.283G>A	ALPL	p.Val95Met	missense_variant	.	427763	1	21887691	G	A	0.000176991	Likely_pathogenic	0	2	0	0	3	0	0	0
NM_000481.3:c.878-1G>A	AMT	NA	splice_acceptor_variant&intron_variant	rs181134220	CS003178;11981	3	49455407	C	T	0.000176991	Pathogenic	1	1	0	0	3	0	0	0
NM_000485.2:c.400+2dupT	APRT	NA	splice_donor_variant&intron_variant	rs745594160	CI870027;203396	16	88876475	T	TA	0.000176991	Pathogenic	0	3	0	0	2	0	0	0
NM_000487.5:c.986C>T	ARSA	p.Thr329Ile	missense_variant	rs398123418	CM990184;93128	22	51064485	G	A	0.000176991	Pathogenic/Likely_pathogenic	0	3	0	0	2	0	0	0
NM_000487.5:c.991G>T	ARSA	p.Glu331*	stop_gained	rs398123419	CM065973;93129	22	51064480	C	A	0.000176991	Pathogenic/Likely_pathogenic	0	3	0	0	2	0	0	0
NM_000488.3:c.218C>T	SERPINC1	p.Pro73Leu	missense_variant	rs121909551	CM860004;18011	1	173883881	G	A	0.000176991	Pathogenic	1	1	0	0	3	0	0	0
NM_000488.3:c.391C>T	SERPINC1	p.Leu131Phe	missense_variant	rs121909567	CM930050;18034	1	173883708	G	A	0.000176991	Pathogenic	0	4	0	0	1	0	0	0
NM_000492.3:c.1647T>G	CFTR	p.Ser549Arg	missense_variant	rs121909005	CM900052;40190	7	117227855	T	G	0.000176991	Pathogenic,_drug_response	2	2	0	0	1	0	0	0
NM_000496.2:c.583T>G	CRYBB2	p.Trp195Gly	missense_variant	rs147344332	CM162361;217350	22	25627704	T	G	0.000176991	Likely_pathogenic	2	1	0	0	2	0	0	0
NM_000528.3:c.2248C>T	MAN2B1	p.Arg750Trp	missense_variant	rs80338680	CM981231;1687	19	12760746	G	A	0.000176991	Pathogenic	0	2	0	0	2	1	0	0
NM_000543.4:c.739G>A	SMPD1	p.Gly247Ser	missense_variant	rs587779408	CM023139;100731	11	6413034	G	A	0.000176991	Pathogenic/Likely_pathogenic	0	5	0	0	0	0	0	0
NM_000687.3:c.428A>G	AHCY	NA	structural_interaction_variant	rs121918608	CM045449;12953	20	32880181	T	C	0.000176991	Likely_pathogenic	2	1	0	0	2	0	0	0
NM_000860.5:c.175_176delCT	HPGD	p.Leu59fs	frameshift_variant	rs548208942	CD082132;7919	4	175443135	CAG	C	0.000176991	Pathogenic	1	2	0	0	2	0	0	0
NM_001001502.2:c.368C>A	SNCB	p.Pro123His	missense_variant	rs104893937	CM043582;7026	5	176048219	G	T	0.000176991	Pathogenic	2	0	0	0	3	0	0	0
NM_001009944.2:c.9829C>T	PKD1	p.Arg3277Cys	missense_variant	rs148812376	CM092153;192320	16	2149956	G	A	0.000176991	Pathogenic	1	2	0	0	2	0	0	0
NM_001031681.2:c.646dupA	CTNS	p.Thr216fs	frameshift_variant	rs1057516993	CI983061;371084	17	3560053	C	CA	0.000176991	Pathogenic	1	2	0	0	1	1	0	0
NM_001031717.3:c.959delA	CRELD1	p.Gln320fs	frameshift_variant	.	546928	3	9985109	CA	C	0.000176991	Likely_pathogenic	1	1	0	0	3	0	0	0
NM_001041.3:c.3586_3587delAT	SI	p.Met1196fs	frameshift_variant	.	420501	3	164735594	CAT	C	0.000176991	Likely_pathogenic	1	2	0	0	2	0	0	0
NM_001059.2:c.824G>A	TACR3	p.Trp275*	stop_gained	rs144292455	CM103251;66084	4	104577415	C	T	0.000176991	Pathogenic/Likely_pathogenic	0	3	0	0	2	0	0	0
NM_001080522.2:c.4407C>G	CC2D2A	p.Ser1469Arg	missense_variant	.	126245	4	15597800	C	G	0.000176991	Likely_pathogenic	1	4	0	0	0	0	0	0
NM_001083116.1:c.1304C>T	PRF1	p.Thr435Met	missense_variant	rs28933376	CM030491;13717	10	72358173	G	A	0.000176991	Pathogenic	1	2	0	0	2	0	0	0
NM_001098268.1:c.1271_1275delAAAGA	LIG4	p.Lys424fs	frameshift_variant	rs772226399	CD056165;279838	13	108862341	CTCTTT	C	0.000176991	Pathogenic	1	2	0	0	2	0	0	0
NM_001113378.1:c.3493delG	FANCI	p.Asp1165fs	frameshift_variant	rs758597713	CD178739;408200	15	89849379	AG	A	0.000176991	Pathogenic	1	3	0	0	1	0	0	0
NM_001126335.1:c.782C>T	SLC7A9	p.Pro261Leu	missense_variant	rs121908486	CM023824;5789	19	33350838	G	A	0.000176991	Pathogenic	1	1	0	0	3	0	0	0
NM_001127214.3:c.28C>T	ACSF3	p.Arg10Trp	missense_variant	.	203604	16	89167117	C	T	0.000176991	Likely_pathogenic	0	2	0	0	3	0	0	0
NM_001139.2:c.1562A>G	ALOX12B	p.Tyr521Cys	missense_variant	rs199766569	CM053759;39546	17	7979005	T	C	0.000176991	Pathogenic	0	3	0	0	2	0	0	0
NM_001145308.4:c.242G>A	LRTOMT	p.Arg81Gln	missense_variant	rs137853185	CM085520;543	11	71817140	G	A	0.000176991	Likely_pathogenic	2	1	0	0	2	0	0	0
NM_001159576.1:c.1612T>C	SCNN1A	p.Cys538Arg	missense_variant	rs201873521	CM179837;561216	12	6458497	A	G	0.000176991	Pathogenic	1	1	0	0	3	0	0	0
NM_001164278.1:c.1081G>T	SLC37A4	p.Gly361Cys	missense_variant	rs80356490	CM970551;6921	11	118896009	C	A	0.000176991	Pathogenic	2	1	0	0	2	0	0	0
NM_001166253.1:c.1376G>A	TBXAS1	p.Arg459Gln	missense_variant	rs199422117	CM080565;11889	7	139715531	G	A	0.000176991	Pathogenic	1	2	0	0	2	0	0	0
NM_001166598.1:c.289C>T	APOA5	p.Gln97*	stop_gained	rs201079485	CM081518;381733	11	116661656	G	A	0.000176991	Pathogenic	0	3	0	0	2	0	0	0
NM_001167595.1:c.154T>C	AMACR	p.Ser52Pro	missense_variant	rs121917814	CM000500;5523	5	34007971	A	G	0.000176991	Pathogenic	1	1	0	0	3	0	0	0
NM_001171.5:c.1552C>T	ABCC6	p.Arg518*	stop_gained	rs72650700	CM012038;30339	16	16284104	G	A	0.000176991	Pathogenic	2	3	0	0	0	0	0	0
NM_001171.5:c.2359G>A	ABCC6	p.Val787Ile	missense_variant	rs72653792	CM073964;419855	16	16272711	C	T	0.000176991	Pathogenic	0	4	0	0	1	0	0	0
NM_001171.5:c.3662G>A	ABCC6	p.Arg1221His	missense_variant	rs63751001	CM065962;433320	16	16253412	C	T	0.000176991	Pathogenic	1	3	0	0	1	0	0	0
NM_001171.5:c.473C>T	ABCC6	p.Ala158Val	missense_variant&splice_region_variant	rs2606921	CM1710314;433205	16	16313412	G	A	0.000176991	Pathogenic	1	1	0	0	2	1	0	0
NM_001174125.1:c.722G>T	SLC11A2	p.Gly241Val	missense_variant	rs121918367	CM061980;9078	12	51392997	C	A	0.000176991	Pathogenic	0	3	0	0	2	0	0	0
NM_001178007.1:c.1115_1116delTT	BBS12	p.Phe372fs	frameshift_variant	rs587777803	CD070440;1151	4	123664160	ATT	A	0.000176991	Pathogenic/Likely_pathogenic	1	3	0	0	1	0	0	0
NM_001178007.1:c.1A>C	BBS12	p.Met1?	initiator_codon_variant	.	551815	4	123663048	A	C	0.000176991	Likely_pathogenic	1	2	0	0	2	0	0	0
NM_001178014.1:c.1288C>T	PCCB	p.Arg430Trp	missense_variant	rs121964959	CM930577;12011	3	136046026	C	T	0.000176991	Pathogenic/Likely_pathogenic	0	4	0	0	1	0	0	0
NM_001198799.2:c.157dupG	ASCC1	p.Glu53fs	frameshift_variant	rs753324947	CI162649;224639	10	73970544	T	TC	0.000176991	Pathogenic	0	3	0	0	2	0	0	0
NM_001199771.1:c.160C>T	RDH5	p.Arg54*	stop_gained	rs769035379	CM126065;279881	12	56115128	C	T	0.000176991	Pathogenic	0	2	0	0	3	0	0	0
NM_001201543.1:c.1355_1356delCA	FAM161A	p.Thr452fs	frameshift_variant	rs397704718	CD105644;37	2	62066782	CTG	C	0.000176991	Pathogenic	1	2	0	0	2	0	0	0
NM_001201543.1:c.1567C>T	FAM161A	p.Arg523*	stop_gained	rs202193201	CM105642;38	2	62066572	G	A	0.000176991	Pathogenic	0	3	0	0	2	0	0	0
NM_001243766.1:c.1469G>A	POMGNT1	p.Cys490Tyr	missense_variant	rs267606960	HM040069;4000	1	46657840	C	T	0.000176991	Likely_pathogenic	0	1	0	0	4	0	0	0
NM_001244710.1:c.686-2A>G	GFPT1	NA	splice_acceptor_variant&intron_variant	rs1011196447	CS136895;540353	2	69581446	T	C	0.000176991	Pathogenic	0	5	0	0	0	0	0	0
NM_001267550.2:c.38737G>T	TTN	p.Glu12913*	stop_gained	.	617586	2	179518019	C	A	0.000176991	Likely_pathogenic	0	1	0	0	3	1	0	0
NM_001278939.1:c.1150+1G>A	ELN	NA	splice_donor_variant&intron_variant	rs727503030	CS1811591;163391	7	73469100	G	A	0.000176991	Pathogenic/Likely_pathogenic	1	1	0	0	3	0	0	0
NM_001278939.1:c.164-2A>C	ELN	NA	splice_acceptor_variant&intron_variant	.	380361	7	73452035	A	C	0.000176991	Likely_pathogenic	0	1	0	0	4	0	0	0
NM_001281428.1:c.1555G>A	DNAI1	p.Gly519Ser	missense_variant	rs79833450	CM011938;5606	9	34513163	G	A	0.000176991	Likely_pathogenic	0	3	0	0	2	0	0	0
NM_001288608.1:c.2663G>A	ADAMTSL4	p.Arg888His	missense_variant	rs781691587	CM146307;381746	1	150531472	G	A	0.000176991	Likely_pathogenic	1	3	0	0	1	0	0	0
NM_001306179.1:c.1766A>G	HNF1A	p.His589Arg	missense_variant	rs193922589	CM133579;36811	12	121437407	A	G	0.000176991	Likely_pathogenic	2	2	0	0	1	0	0	0
NM_001308122.1:c.136C>T	SLC22A5	p.Pro46Ser	missense_variant	rs202088921	CM072048;193250	5	131705800	C	T	0.000176991	Pathogenic/Likely_pathogenic	1	2	0	0	2	0	0	0
NM_001308164.1:c.2068C>T	GFM1	p.Arg690Cys	missense_variant	rs201408725	CM118816;214500	3	158408053	C	T	0.000176991	Likely_pathogenic	0	0	0	0	5	0	0	0
NM_001317040.1:c.1465G>A	GLB1	p.Asp489Asn	missense_variant	rs780724173	CM064028;551496	3	33059966	C	T	0.000176991	Likely_pathogenic	1	2	0	0	2	0	0	0
NM_001317745.1:c.63C>G	ALAD	p.Phe21Leu	missense_variant	rs121912984	CM992131;16867	9	116155804	G	C	0.000176991	Likely_pathogenic	0	4	0	0	1	0	0	0
NM_001323544.1:c.919G>T	GALNS	p.Gly307Cys	missense_variant&splice_region_variant	rs118204443	CM970597;708	16	88898507	C	A	0.000176991	Pathogenic	1	0	0	0	4	0	0	0
NM_001361.4:c.1036C>T	DHODH	p.Arg346Trp	missense_variant	rs201947120	CM100131;16800	16	72057435	C	T	0.000176991	Pathogenic	0	0	0	0	5	0	0	0
NM_001369.2:c.2283_2284delAG	DNAH5	p.Arg761fs	frameshift_variant	.	523616	5	13894905	ACT	A	0.000176991	Pathogenic	0	2	0	0	3	0	0	0
NM_001492.5:c.1047_1050delCTTT	GDF1	p.Phe349fs	frameshift_variant	rs768027510	CD1716025;410641	19	18979474	CAAAG	C	0.000176991	Likely_pathogenic	0	2	0	0	3	0	0	0
NM_001814.5:c.1141delC	CTSC	p.Leu381fs	frameshift_variant	rs772132996	CD013846;523939	11	88027424	AG	A	0.000176991	Pathogenic	3	1	0	0	1	0	0	0
NM_002047.3:c.1904C>T	GARS	p.Ser635Leu	missense_variant&splice_region_variant	rs201358272	CM065213;209157	7	30671863	C	T	0.000176991	Pathogenic	0	4	0	0	1	0	0	0
NM_002180.2:c.1488C>A	IGHMBP2	p.Cys496*	stop_gained	rs145226920	CM041019;234316	11	68701332	C	A	0.000176991	Pathogenic	2	0	0	0	3	0	0	0
NM_002336.2:c.1298A>G	LRP6	p.Asn433Ser	missense_variant	rs397515473	CM138070;66054	12	12334052	T	C	0.000176991	Pathogenic	1	3	0	0	1	0	0	0
NM_002435.2:c.1A>G	MPI	p.Met1?	start_lost	.	429891	15	75182415	A	G	0.000176991	Likely_pathogenic	0	4	0	0	1	0	0	0
NM_002435.2:c.656G>A	MPI	p.Arg219Gln	missense_variant	rs104894489	CM981305;14345	15	75185647	G	A	0.000176991	Pathogenic/Likely_pathogenic	0	1	0	0	4	0	0	0
NM_003041.3:c.500delA	SLC5A2	p.Gln167fs	frameshift_variant	rs267607067	CD040329;12906	16	31497521	CA	C	0.000176991	Pathogenic	0	4	0	0	1	0	0	0
NM_003119.3:c.1715C>T	SPG7	p.Ala572Val	missense_variant	rs72547551	CM041075;217269	16	89616953	C	T	0.000176991	Pathogenic/Likely_pathogenic	1	3	0	0	1	0	0	0
NM_003212.3:c.374C>T	TDGF1	p.Pro125Leu	missense_variant	rs121909501	CM020976;12728	3	46621476	C	T	0.000176991	Pathogenic	2	2	0	0	1	0	0	0
NM_003227.3:c.2374G>A	TFR2	p.Gly792Arg	missense_variant	rs80338891	CM065477;21374	7	100218512	C	T	0.000176991	Likely_pathogenic	0	1	0	0	4	0	0	0
NM_003356.3:c.427C>T	UCP3	p.Arg143*	stop_gained	rs104894319	CM981988;7577	11	73716889	G	A	0.000176991	Pathogenic	0	4	0	0	1	0	0	0
NM_003560.2:c.2221C>T	PLA2G6	p.Arg741Trp	missense_variant	rs530348521	CM063026;265448	22	38508566	G	A	0.000176991	Pathogenic	1	2	0	0	2	0	0	0
NM_003560.2:c.2370T>G	PLA2G6	p.Tyr790*	stop_gained	rs121908680	CM063050;6195	22	38508219	A	C	0.000176991	Pathogenic/Likely_pathogenic	1	2	0	0	2	0	0	0
NM_003640.4:c.641delC	IKBKAP	p.Pro214fs	frameshift_variant	.	553108	9	111681540	TG	T	0.000176991	Likely_pathogenic	0	4	0	0	1	0	0	0
NM_004004.5:c.229T>C	GJB2	p.Trp77Arg	missense_variant	rs104894397	CM970682;17003	13	20763492	A	G	0.000176991	Pathogenic	2	0	0	0	3	0	0	0
NM_004407.3:c.55-1G>C	DMP1	NA	splice_acceptor_variant&intron_variant	rs587776697	CS065536;8574	4	88578183	G	C	0.000176991	Pathogenic	0	3	0	0	2	0	0	0
NM_004531.4:c.539_540delAA	MOCS2	p.Lys180fs	frameshift_variant	rs398122797	CD991942;6108	5	52394458	CTT	C	0.000176991	Likely_pathogenic	1	2	0	0	2	0	0	0
NM_004562.2:c.1244C>A	PARK2	p.Thr415Asn	missense_variant	rs778125254	CM991008;586380	6	161781161	G	T	0.000176991	Likely_pathogenic	1	1	0	0	3	0	0	0
NM_004820.4:c.187C>T	CYP7B1	p.Arg63*	stop_gained	rs746979262	CM092985;488846	8	65537032	G	A	0.000176991	Pathogenic	2	3	0	0	0	0	0	0
NM_005266.6:c.286G>T	GJA5	p.Ala96Ser	missense_variant	rs121434557	CM068637;16998	1	147231061	C	A	0.000176991	Likely_pathogenic	0	3	0	0	2	0	0	0
NM_005422.2:c.3107G>A	TECTA	p.Cys1036Tyr	missense_variant	rs772606235	CM115246;517663	11	121008295	G	A	0.000176991	Likely_pathogenic	0	4	0	0	1	0	0	0
NM_005956.3:c.146C>T	MTHFD1	p.Ser49Phe	missense_variant	rs370444838	CM159522;446306	14	64877827	C	T	0.000176991	Likely_pathogenic	0	2	0	0	3	0	0	0
NM_006514.3:c.3910G>A	SCN10A	p.Ala1304Thr	missense_variant	rs142173735	CM1211117;89015	3	38753831	C	T	0.000176991	Pathogenic	0	2	0	0	3	0	0	0
NM_007255.2:c.277dupC	B4GALT7	p.His93fs	frameshift_variant	rs879255634	CI166201;253109	5	177031401	G	GC	0.000176991	Pathogenic	0	3	0	0	1	1	0	0
NM_012079.5:c.1013_1015delTCT	DGAT1	p.Phe338del	disruptive_inframe_deletion	rs782575471	CD1810278;422909	8	145541074	TAGA	T	0.000176991	Likely_pathogenic	0	3	0	0	2	0	0	0
NM_013339.3:c.257+5G>A	ALG6	NA	splice_region_variant&intron_variant	rs199682486	CS001855;95529	1	63868019	G	A	0.000176991	Pathogenic	2	2	0	0	1	0	0	0
NM_014080.4:c.1300C>T	DUOX2	p.Arg434*	stop_gained	rs119472026	CM021260;4062	15	45401085	G	A	0.000176991	Pathogenic	2	2	0	0	1	0	0	0
NM_014384.2:c.455T>C	ACAD8	p.Met152Thr	missense_variant	rs121908418	CM063821;5355	11	134128483	T	C	0.000176991	Pathogenic	0	2	0	0	3	0	0	0
NM_016239.3:c.1137delC	MYO15A	p.Tyr380fs	frameshift_variant	rs769260536	CD136601;500061	17	18023247	TC	T	0.000176991	Pathogenic	1	2	0	0	2	0	0	0
NM_017890.4:c.5998_5999delCT	VPS13B	p.Leu2000fs	frameshift_variant	rs886041323	CD1414469;280018	8	100673593	ACT	A	0.000176991	Pathogenic/Likely_pathogenic	1	2	0	0	2	0	0	0
NM_018122.4:c.455G>T	DARS2	p.Cys152Phe	missense_variant	rs121918208	CM071698;1061	1	173800731	G	T	0.000176991	Pathogenic	1	4	0	0	0	0	0	0
NM_018451.4:c.1586C>G	CENPJ	p.Ser529*	stop_gained	.	158194	13	25480590	G	C	0.000176991	Pathogenic	2	2	0	0	1	0	0	0
NM_018718.2:c.1078C>T	CEP41	p.Arg360Cys	missense_variant	rs371812716	CM120756;30843	7	130038776	G	A	0.000176991	Pathogenic	0	4	0	0	1	0	0	0
NM_019076.4:c.1082C>T	UGT1A8	p.Pro361Leu	missense_variant	rs34946978	CM045205;212543	2	234676872	C	T	0.000176991	Pathogenic/Likely_pathogenic,_other	1	4	0	0	0	0	0	0
NM_019076.4:c.997C>T	UGT1A8	p.Arg333Trp	missense_variant	rs139607673	CM983520;437450	2	234676504	C	T	0.000176991	Pathogenic	1	2	0	0	2	0	0	0
NM_019098.4:c.852+1G>C	CNGB3	NA	splice_donor_variant&intron_variant	.	CS1717044;427699	8	87679152	C	G	0.000176991	Pathogenic	0	2	0	0	3	0	0	0
NM_020320.4:c.1327T>C	RARS2	p.Ser443Pro	missense_variant	rs775295739	CM1512195;402195	6	88228436	A	G	0.000176991	Likely_pathogenic	1	3	0	0	1	0	0	0
NM_021828.4:c.457C>T	HPSE2	p.Arg153*	stop_gained	rs267606865	CM103401;89	10	100904148	G	A	0.000176991	Pathogenic	0	5	0	0	0	0	0	0
NM_021957.3:c.574C>T	GYS2	p.Arg192*	stop_gained	.	214530	12	21727182	G	A	0.000176991	Pathogenic	0	1	0	0	4	0	0	0
NM_022437.2:c.1234C>T	ABCG8	p.Arg412*	stop_gained	rs137852991	CM003583;4972	2	44100948	C	T	0.000176991	Likely_pathogenic	3	2	0	0	0	0	0	0
NM_022437.2:c.1974C>G	ABCG8	p.Tyr658*	stop_gained	rs137852989	CM003586;4969	2	44105004	C	G	0.000176991	Likely_pathogenic	0	1	0	0	4	0	0	0
NM_024675.3:c.1675_1676delCAinsTG	PALB2	p.Gln559*	stop_gained	.	128121	16	23646191	TG	CA	0.000176991	Pathogenic	0	4	0	0	1	0	0	0
NM_025099.5:c.2831delC	CTC1	p.Pro944fs	frameshift_variant	rs199473677	CD121911;31000	17	8133713	AG	A	0.000176991	Pathogenic	0	2	0	0	3	0	0	0
NM_031433.3:c.1615C>T	MFRP	p.Arg539Cys	missense_variant	rs374823079	CM155304;560469	11	119212383	G	A	0.000176991	Likely_pathogenic	0	4	0	0	1	0	0	0
NM_031466.7:c.1708C>T	TRAPPC9	p.Arg570*	stop_gained	rs267607137	CM099334;759	8	141370230	G	A	0.000176991	Pathogenic	0	2	0	0	3	0	0	0
NM_032193.3:c.451C>T	RNASEH2C	p.Pro151Ser	missense_variant	rs78464826	CM074488;419543	11	65487533	G	A	0.000176991	Pathogenic	3	2	0	0	0	0	0	0
NM_058179.3:c.296_297delCTinsTG	PSAT1	NA	structural_interaction_variant	.	372478	9	80919755	CT	TG	0.000176991	Likely_pathogenic	1	2	0	0	2	0	0	0
NM_133459.3:c.683_684insT	CCBE1	p.Leu229fs	frameshift_variant	rs563023244	CI098500;448	18	57115306	G	GA	0.000176991	Pathogenic	0	0	0	0	5	0	0	0
NM_138413.3:c.944_946delAGG	HOGA1	p.Glu315del	disruptive_inframe_deletion	rs397509360	CD105629;29	10	99371368	TGAG	T	0.000176991	Pathogenic	0	2	0	0	3	0	0	0
NM_139242.3:c.626C>T	MTFMT	p.Ser209Leu	missense_variant	rs201431517	CM1312339;39827	15	65313871	G	A	0.000176991	Pathogenic/Likely_pathogenic	0	1	0	0	4	0	0	0
NM_144631.5:c.1015T>C	ZNF513	p.Cys339Arg	missense_variant	rs267607182	CM105628;28	2	27601023	A	G	0.000176991	Pathogenic	0	0	0	0	5	0	0	0
NM_152416.3:c.532G>C	NDUFAF6	p.Ala178Pro	missense_variant	rs201088736	CM189031;372254	8	96057827	G	C	0.000176991	Pathogenic	1	1	0	0	3	0	0	0
NM_152419.2:c.372-2A>G	HGSNAT	NA	splice_acceptor_variant&intron_variant	rs483352896	CS083231;1236	8	43014064	A	G	0.000176991	Pathogenic	2	2	0	0	1	0	0	0
NM_152443.2:c.464C>T	RDH12	p.Thr155Ile	missense_variant	rs121434337	CM054828;2059	14	68193713	C	T	0.000176991	Pathogenic	0	2	0	0	3	0	0	0
NM_152778.2:c.1141G>T	MFSD8	p.Glu381*	stop_gained	rs724159970	CM091342;162379	4	128842888	C	A	0.000176991	Pathogenic	1	2	0	0	2	0	0	0
NM_173812.4:c.869G>A	DPY19L2	p.Arg290His	missense_variant	rs147579680	CM124744;101504	12	64017904	C	T	0.000176991	Pathogenic	0	0	0	0	5	0	0	0
NM_175875.4:c.886G>A	SIX5	p.Ala296Thr	missense_variant	rs80356462	CM071086;8599	19	46270331	C	T	0.000176991	Pathogenic	0	2	0	0	2	1	0	0
NM_182758.3:c.1467_1468delAT	WDR72	p.Val491fs	frameshift_variant	rs606231462	CD107454;161415	15	53994431	CAT	C	0.000176991	Pathogenic	1	1	0	0	3	0	0	0
NM_213599.2:c.1733T>C	ANO5	p.Phe578Ser	missense_variant	rs137854526	CM110382;140553	11	22283777	T	C	0.000176991	Pathogenic/Likely_pathogenic	1	3	0	0	1	0	0	0
NM_001302688.1:c.761G>A	APOE	p.Trp254*	stop_gained	rs121918396	CM920062;17862	19	45412236	G	A	0.000141593	Pathogenic	0	1	0	1	1	0	0	0
NM_001453.2:c.1337_1342dupACGGCG	FOXC1	p.Gly447_Gly448insAspGly	disruptive_inframe_insertion	rs756037576	CI152123;132835	6	1612016	C	CACGGCG	0.000141593	Pathogenic	0	1	1	0	1	0	0	0
NM_000017.3:c.1147C>T	ACADS	NA	structural_interaction_variant	rs28940872	CM980011;3829	12	121177159	C	T	0.000141593	Pathogenic/Likely_pathogenic	0	3	0	0	1	0	0	0
NM_000017.3:c.529T>C	ACADS	NA	structural_interaction_variant	rs57443665	CM980009;3828	12	121175696	T	C	0.000141593	Pathogenic/Likely_pathogenic	1	3	0	0	0	0	0	0
NM_000030.2:c.32C>G	AGXT	p.Pro11Arg	missense_variant	rs34116584	CM093783;204069	2	241808314	C	G	0.000141593	Pathogenic	0	2	0	0	2	0	0	0
NM_000046.3:c.1143-1G>C	ARSB	NA	splice_acceptor_variant&intron_variant	rs431905495	CS075071;887	5	78135250	C	G	0.000141593	Pathogenic	0	3	0	0	1	0	0	0
NM_000048.3:c.1135C>T	ASL	NA	structural_interaction_variant	rs28940287	CM022197;2403	7	65557065	C	T	0.000141593	Pathogenic/Likely_pathogenic	0	4	0	0	0	0	0	0
NM_000049.2:c.914C>A	ASPA	NA	structural_interaction_variant	rs28940574	CM940124;2607	17	3402354	C	A	0.000141593	Pathogenic	0	2	0	0	2	0	0	0
NM_000050.4:c.256C>T	ASS1	p.Arg86Cys	missense_variant	rs121908644	CM910055;6332	9	133333869	C	T	0.000141593	Pathogenic/Likely_pathogenic	0	0	0	0	4	0	0	0
NM_000053.3:c.3121C>T	ATP7B	p.Arg1041Trp	missense_variant	rs746485916	CM980182;312384	13	52518367	G	A	0.000141593	Likely_pathogenic	0	1	0	0	3	0	0	0
NM_000053.3:c.3556G>A	ATP7B	p.Gly1186Ser	missense_variant&splice_region_variant	rs786204547	CM980190;188900	13	52515217	C	T	0.000141593	Pathogenic/Likely_pathogenic	0	1	0	0	2	1	0	0
NM_000056.4:c.487G>T	BCKDHB	p.Glu163*	stop_gained	rs1057516799	CM062457;370827	6	80878601	G	T	0.000141593	Pathogenic	1	2	0	0	1	0	0	0
NM_000056.4:c.595_596delAG	BCKDHB	p.Pro200fs	frameshift_variant	rs398124587	CD033179;96599	6	80878706	CAG	C	0.000141593	Pathogenic	0	1	0	0	3	0	0	0
NM_000057.3:c.1642C>T	BLM	p.Gln548*	stop_gained	rs200389141	CM072892;127478	15	91304245	C	T	0.000141593	Pathogenic/Likely_pathogenic	1	3	0	0	0	0	0	0
NM_000059.3:c.425G>T	BRCA2	p.Ser142Ile	missense_variant&splice_region_variant	rs397507713	CS119640;51618	13	32899321	G	T	0.000141593	Likely_pathogenic	1	1	0	0	2	0	0	0
NM_000070.2:c.1342C>T	CAPN3	p.Arg448Cys	missense_variant	rs776043976	CM990313;280038	15	42691838	C	T	0.000141593	Pathogenic/Likely_pathogenic	0	1	0	0	3	0	0	0
NM_000070.2:c.550delA	CAPN3	p.Thr184fs	frameshift_variant	rs80338800	CD951640;17621	15	42680000	CA	C	0.000141593	Pathogenic	0	3	0	0	1	0	0	0
NM_000071.2:c.146C>T	CBS	NA	structural_interaction_variant	rs148865119	CM990327;212872	21	44492158	G	A	0.000141593	Pathogenic/Likely_pathogenic	0	1	0	0	3	0	0	0
NM_000072.3:c.429+2T>C	CD36	NA	splice_donor_variant&intron_variant	.	CS1816853;417962	7	80290528	T	C	0.000141593	Likely_pathogenic	0	4	0	0	0	0	0	0
NM_000072.3:c.949dupA	CD36	p.Ile317fs	frameshift_variant	rs70961716	CI962235;13539	7	80300417	G	GA	0.000141593	Pathogenic	2	1	0	0	1	0	0	0
NM_000083.2:c.1488G>T	CLCN1	p.Arg496Ser	missense_variant	rs121912801	CM940285;17535	7	143036620	G	T	0.000141593	Pathogenic	0	3	0	0	1	0	0	0
NM_000088.3:c.3196C>T	COL1A1	p.Arg1066Cys	missense_variant	rs72654799	CM071625;420060	17	48265902	G	A	0.000141593	Likely_pathogenic	0	3	0	0	1	0	0	0
NM_000091.4:c.40_63delCTGCCGCTCCTGCTGGTGCTCCTG	COL4A3	p.Leu14_Leu21del	conservative_inframe_deletion	.	192299	2	228029471	AGGTGCTCCTGCTGCCGCTCCTGCT	A	0.000141593	Pathogenic	2	2	0	0	0	0	0	0
NM_000104.3:c.830delT	CYP1B1	p.Leu277fs	frameshift_variant	rs766425037	CD072394;265390	2	38301701	CA	C	0.000141593	Pathogenic	1	1	0	0	2	0	0	0
NM_000113.2:c.907_909delGAG	TOR1A	p.Glu303del	conservative_inframe_deletion	rs80358233	CD972174;5180	9	132576340	TCTC	T	0.000141593	Pathogenic/Likely_pathogenic	0	2	0	0	2	0	0	0
NM_000124.3:c.4399C>T	ERCC6	p.Arg1467*	stop_gained	.	554231	10	50666944	G	A	0.000141593	Likely_pathogenic	0	1	0	0	2	1	0	0
NM_000131.4:c.1151C>T	F7	p.Thr384Met	missense_variant	rs531225271	CM090310;420160	13	113773072	C	T	0.000141593	Likely_pathogenic	0	2	0	0	2	0	0	0
NM_000137.2:c.1027G>T	FAH	p.Gly343Trp	missense_variant	rs970505762	CM021991;576751	15	80472532	G	T	0.000141593	Pathogenic/Likely_pathogenic	0	2	0	0	1	1	0	0
NM_000138.4:c.6917G>A	FBN1	p.Arg2306His	missense_variant	.	200097	15	48720623	C	T	0.000141593	Likely_pathogenic	0	2	0	0	2	0	0	0
NM_000152.4:c.1064T>C	GAA	p.Leu355Pro	missense_variant	rs766074609	CM040055;284093	17	78082197	T	C	0.000141593	Pathogenic	0	3	0	0	1	0	0	0
NM_000152.4:c.2173C>T	GAA	p.Arg725Trp	missense_variant	rs121907938	CM930287;4024	17	78087149	C	T	0.000141593	Pathogenic/Likely_pathogenic	1	1	0	0	2	0	0	0
NM_000155.3:c.584T>C	GALT	p.Leu195Pro	missense_variant	rs111033728	CM920295;25222	9	34648350	T	C	0.000141593	Pathogenic	1	1	0	0	2	0	0	0
NM_000157.3:c.1342G>C	GBA	p.Asp448His	missense_variant	rs1064651	CM900106;4293	1	155205518	C	G	0.000141593	Pathogenic/Likely_pathogenic	0	1	0	0	2	1	0	0
NM_000157.3:c.1604G>A	GBA	p.Arg535His	missense_variant	rs75822236	CM930293;4311	1	155204793	C	T	0.000141593	Pathogenic	0	3	0	0	1	0	0	0
NM_000158.3:c.1543C>T	GBE1	NA	structural_interaction_variant	rs80338672	CM960706;2779	3	81627151	G	A	0.000141593	Pathogenic	0	3	0	0	1	0	0	0
NM_000187.3:c.899T>G	HGD	p.Val300Gly	missense_variant	rs120074170	CM960830;3166	3	120357409	A	C	0.000141593	Pathogenic/Likely_pathogenic	1	3	0	0	0	0	0	0
NM_000191.2:c.109G>T	HMGCL	p.Glu37*	stop_gained	rs763494292	CM970742;195033	1	24147035	C	A	0.000141593	Pathogenic	0	1	0	0	3	0	0	0
NM_000197.1:c.239G>A	HSD17B3	p.Arg80Gln	missense_variant	rs119481075	CM940950;4874	9	99017188	C	T	0.000141593	Pathogenic	1	3	0	0	0	0	0	0
NM_000218.2:c.1034G>A	KCNQ1	p.Gly345Glu	missense_variant&splice_region_variant	rs120074183	CM960905;3122	11	2606443	G	A	0.000141593	Pathogenic	2	1	0	0	1	0	0	0
NM_000255.3:c.454C>T	MUT	p.Arg152*	stop_gained	rs780068818	CM050671;426467	6	49425703	G	A	0.000141593	Pathogenic	0	1	0	0	2	1	0	0
NM_000255.3:c.671_678dupAATTTATG	MUT	p.Val227fs	frameshift_variant	rs758008398	CI050942;554641	6	49425478	C	CCATAAATT	0.000141593	Pathogenic	0	3	0	0	1	0	0	0
NM_000257.3:c.2389G>A	MYH7	p.Ala797Thr	missense_variant	rs3218716	CM950825;42901	14	23894525	C	T	0.000141593	Pathogenic/Likely_pathogenic	2	1	0	0	1	0	0	0
NM_000260.3:c.1996C>T	MYO7A	p.Arg666*	stop_gained	rs121965085	CM990896;11860	11	76885862	C	T	0.000141593	Pathogenic	1	1	0	0	2	0	0	0
NM_000260.3:c.652G>A	MYO7A	p.Asp218Asn	missense_variant	rs201539845	CM110685;29924	11	76867967	G	A	0.000141593	Likely_pathogenic	2	1	0	0	1	0	0	0
NM_000261.1:c.144G>T	MYOC	p.Gln48His	missense_variant	rs74315339	CM023962;7958	1	171621608	C	A	0.000141593	Pathogenic	2	0	0	0	2	0	0	0
NM_000277.1:c.434A>T	PAH	NA	structural_interaction_variant	rs140175796	CM961070;102667	12	103271247	T	A	0.000141593	Pathogenic/Likely_pathogenic	1	3	0	0	0	0	0	0
NM_000277.1:c.754C>T	PAH	NA	structural_interaction_variant	rs5030847	CM910284;584	12	103246681	G	A	0.000141593	Pathogenic/Likely_pathogenic	0	2	0	0	2	0	0	0
NM_000295.4:c.415G>A	SERPINA1	p.Gly139Ser	missense_variant	rs11558261	CM900183;17986	14	94849160	C	T	0.000141593	Pathogenic,_other	0	1	0	0	3	0	0	0
NM_000297.3:c.2208_2213delAAACTT	PKD2	p.Leu736_Asn737del	disruptive_inframe_deletion	rs778896252	CD044799;618322	4	88986612	GTTAAAC	G	0.000141593	Likely_pathogenic	0	3	0	0	1	0	0	0
NM_000300.3:c.144_145delTG	PLA2G2A	p.Cys48fs	frameshift_variant	rs587776800	CD972411;13635	1	20304912	CCA	C	0.000141593	Pathogenic	1	1	0	0	2	0	0	0
NM_000303.2:c.256-1G>C	PMM2	NA	splice_acceptor_variant&intron_variant	rs757394782	CS092899;7727	16	8900172	G	C	0.000141593	Pathogenic	0	3	0	0	1	0	0	0
NM_000303.2:c.722G>C	PMM2	p.Cys241Ser	missense_variant	rs80338709	CM993364;7717	16	8941663	G	C	0.000141593	Pathogenic	0	1	0	0	3	0	0	0
NM_000310.3:c.451C>T	PPT1	p.Arg151*	stop_gained	rs137852700	CM981629;8904	1	40555167	G	A	0.000141593	Pathogenic/Likely_pathogenic	0	3	0	0	1	0	0	0
NM_000327.3:c.339dupG	ROM1	p.Leu114fs	frameshift_variant	rs527236104	CI941917;12998	11	62381083	T	TG	0.000141593	Pathogenic	0	3	0	0	1	0	0	0
NM_000341.3:c.1354C>T	SLC3A1	p.Arg452Trp	missense_variant	rs201502095	CM972932;336205	2	44539746	C	T	0.000141593	Likely_pathogenic	0	1	0	0	3	0	0	0
NM_000350.2:c.1025_1038delACAATAACTATAAG	ABCA4	p.Asp342fs	frameshift_variant	rs63749083	CD011578;99026	1	94546094	CCTTATAGTTATTGT	C	0.000141593	Likely_pathogenic	0	3	0	0	1	0	0	0
NM_000350.2:c.2023G>A	ABCA4	p.Val675Ile	missense_variant	rs575453437	CM138578;288341	1	94526230	C	T	0.000141593	Likely_pathogenic	0	3	0	0	1	0	0	0
NM_000350.2:c.3210_3211dupGT	ABCA4	p.Ser1071fs	frameshift_variant	rs387906385	CI972515;372290	1	94508433	G	GAC	0.000141593	Pathogenic	0	1	0	0	3	0	0	0
NM_000350.2:c.5917delG	ABCA4	p.Val1973fs	frameshift_variant	rs61751389	CD003502;99419	1	94473277	AC	A	0.000141593	Pathogenic	0	3	0	0	0	1	0	0
NM_000350.2:c.5929G>A	ABCA4	p.Gly1977Ser	missense_variant	rs61750639	CM990069;99421	1	94473266	C	T	0.000141593	Pathogenic	0	4	0	0	0	0	0	0
NM_000359.2:c.1223_1227delACACA	TGM1	p.Asp408fs	frameshift_variant	rs398122905	CD092059;39537	14	24727811	ATGTGT	A	0.000141593	Pathogenic/Likely_pathogenic	0	3	0	0	1	0	0	0
NM_000359.2:c.877-2A>G	TGM1	NA	splice_acceptor_variant&intron_variant	rs142634031	CS951536;279911	14	24729019	T	C	0.000141593	Pathogenic	0	2	0	0	2	0	0	0
NM_000372.4:c.646T>A	TYR	p.Leu216Met	missense_variant	rs61754363	CM930713;3806	11	88911767	T	A	0.000141593	Pathogenic	0	2	0	0	2	0	0	0
NM_000400.3:c.1972C>T	ERCC2	p.Arg658Cys	missense_variant	rs121913021	CM960514;16785	19	45855838	G	A	0.000141593	Pathogenic	2	2	0	0	0	0	0	0
NM_000411.6:c.1741G>A	HLCS	p.Gly581Ser	missense_variant	rs119103230	CM990731;1910	21	38132082	C	T	0.000141593	Pathogenic	0	4	0	0	0	0	0	0
NM_000426.3:c.2451-2A>G	LAMA2	NA	splice_acceptor_variant&intron_variant	.	550426	6	129601204	A	G	0.000141593	Likely_pathogenic	1	2	0	0	1	0	0	0
NM_000426.3:c.2962C>T	LAMA2	p.Gln988*	stop_gained	rs398123371	CM981163;92950	6	129618935	C	T	0.000141593	Pathogenic/Likely_pathogenic	0	3	0	0	1	0	0	0
NM_000426.3:c.363C>A	LAMA2	p.Tyr121*	stop_gained	rs535635043	CM085988;551699	6	129381008	C	A	0.000141593	Pathogenic	0	2	0	0	2	0	0	0
NM_000441.1:c.1001+1G>A	SLC26A4	NA	splice_donor_variant&intron_variant	rs80338849	CS982315;4819	7	107323983	G	A	0.000141593	Pathogenic	0	1	0	0	1	2	0	0
NM_000458.3:c.1006C>T	HNF1B	p.His336Tyr	missense_variant	.	36837	17	36091625	G	A	0.000141593	Likely_pathogenic	0	3	0	0	1	0	0	0
NM_000459.4:c.2228G>C	TEK	p.Gly743Ala	missense_variant	rs202131936	CM178769;376738	9	27204927	G	C	0.000141593	Likely_pathogenic	0	3	0	0	1	0	0	0
NM_000466.2:c.1842delA	PEX1	p.Glu615fs	frameshift_variant	rs267608176	CD091402;371703	7	92135619	CT	C	0.000141593	Likely_pathogenic	0	2	0	0	2	0	0	0
NM_000476.2:c.190G>A	AK1	NA	structural_interaction_variant	rs137853205	CM031608;18267	9	130634986	C	T	0.000141593	Pathogenic	1	1	0	0	1	1	0	0
NM_000492.3:c.579+1G>T	CFTR	NA	splice_donor_variant&intron_variant	rs77188391	CS910420;38494	7	117174420	G	T	0.000141593	Pathogenic	0	1	0	0	3	0	0	0
NM_000492.3:c.695T>A	CFTR	p.Val232Asp	missense_variant	rs397508783	CM970266;54041	7	117175417	T	A	0.000141593	Pathogenic/Likely_pathogenic	1	1	0	0	2	0	0	0
NM_000498.3:c.554C>T	CYP11B2	NA	structural_interaction_variant	rs121912978	CM983860;16881	8	143996503	G	A	0.000141593	Pathogenic	0	2	0	0	2	0	0	0
NM_000520.5:c.533G>A	HEXA	NA	structural_interaction_variant	rs28941770	CM880041;3896	15	72645446	C	T	0.000141593	Pathogenic	0	2	0	0	2	0	0	0
NM_000540.2:c.325C>T	RYR1	p.Arg109Trp	missense_variant	rs118192173	CM064209;12988	19	38934252	C	T	0.000141593	Pathogenic/Likely_pathogenic	0	1	0	0	3	0	0	0
NM_000546.5:c.375+2T>G	TP53	NA	splice_donor_variant&intron_variant	.	482210	17	7579310	A	C	0.000141593	Likely_pathogenic	2	1	0	0	1	0	0	0
NM_000587.2:c.1924_1925delAG	C7	p.His643fs	frameshift_variant	rs764871530	CD045233;280140	5	40972543	CAG	C	0.000141593	Pathogenic	1	1	0	0	2	0	0	0
NM_000709.3:c.943C>T	BCKDHA	p.Arg315Trp	missense_variant	.	522678	19	41928623	C	T	0.000141593	Likely_pathogenic	0	2	0	0	2	0	0	0
NM_000709.3:c.979G>A	BCKDHA	p.Glu327Lys	missense_variant	rs398123515	CM062447;93385	19	41928659	G	A	0.000141593	Pathogenic/Likely_pathogenic	1	0	0	0	2	1	0	0
NM_000717.4:c.206G>A	CA4	p.Arg69His	missense_variant	rs121434552	CM072913;17609	17	58234014	G	A	0.000141593	Pathogenic	0	4	0	0	0	0	0	0
NM_000784.3:c.1184+1G>A	CYP27A1	NA	splice_donor_variant&intron_variant	rs587778777	CS973212;65833	2	219678911	G	A	0.000141593	Pathogenic	1	0	0	0	3	0	0	0
NM_000941.2:c.859G>C	POR	p.Ala287Pro	missense_variant	rs121912974	CM040473;16902	7	75612866	G	C	0.000141593	Pathogenic	0	2	0	0	2	0	0	0
NM_001006657.1:c.1414C>T	WDR35	p.Arg472*	stop_gained	.	572077	2	20153614	G	A	0.000141593	Pathogenic	2	0	0	0	2	0	0	0
NM_001009944.2:c.9898G>A	PKD1	p.Gly3300Arg	missense_variant	rs777024498	CM1314592;427112	16	2149887	C	T	0.000141593	Likely_pathogenic	1	1	0	0	2	0	0	0
NM_001014763.1:c.505G>A	ETFB	p.Ala169Thr	missense_variant	.	203703	19	51856529	C	T	0.000141593	Likely_pathogenic	1	2	0	0	1	0	0	0
NM_001077653.2:c.456C>G	TBX20	p.Ile152Met	missense_variant	rs137852954	CM073371;4632	7	35288378	G	C	0.000141593	Pathogenic	0	2	0	0	2	0	0	0
NM_001079866.1:c.550C>T	BCS1L	p.Arg184Cys	missense_variant	rs121908578	CM070649;6171	2	219526571	C	T	0.000141593	Pathogenic	1	2	0	0	1	0	0	0
NM_001081.3:c.7906C>T	CUBN	p.Arg2636*	stop_gained	.	CM191026;569408	10	16948208	G	A	0.000141593	Pathogenic	1	1	0	0	1	1	0	0
NM_001113755.2:c.1160-2A>C	TYMP	NA	splice_acceptor_variant&intron_variant	rs1064792994	CS1110991;223067	22	50964572	T	G	0.000141593	Pathogenic	1	2	0	0	1	0	0	0
NM_001114101.1:c.100G>A	C1QC	p.Gly34Arg	missense_variant	rs200206736	CM960230;17071	1	22970616	G	A	0.000141593	Pathogenic	1	2	0	0	1	0	0	0
NM_001114182.2:c.877C>T	IRAK4	p.Gln293*	stop_gained	rs121908002	CM030677;3839	12	44172041	C	T	0.000141593	Pathogenic	2	0	0	0	2	0	0	0
NM_001123226.1:c.1550G>A	MTO1	p.Arg517His	missense_variant	rs201544686	CM1310693;89037	6	74191932	G	A	0.000141593	Pathogenic/Likely_pathogenic	1	1	0	0	2	0	0	0
NM_001126131.1:c.2573C>T	POLG	p.Thr858Ile	missense_variant	.	619421	15	89864992	G	A	0.000141593	Likely_pathogenic	0	2	0	0	2	0	0	0
NM_001126335.1:c.695A>G	SLC7A9	p.Tyr232Cys	missense_variant	rs121908487	HM040066;5791	19	33353033	T	C	0.000141593	Pathogenic	0	1	0	0	3	0	0	0
NM_001127255.1:c.2471+1G>A	NLRP7	NA	splice_donor_variant&intron_variant	rs104895505	CS061310;1585	19	55445856	C	T	0.000141593	Pathogenic	0	1	0	0	3	0	0	0
NM_001127698.1:c.891C>T	SPINK5	NA	sequence_feature	rs752941297	CS121225;374066	5	147477438	C	T	0.000141593	Likely_pathogenic	0	1	0	0	3	0	0	0
NM_001128425.1:c.1147delC	MUTYH	p.Ala385fs	frameshift_variant	rs587778536	CD030388;134860	1	45797371	AG	A	0.000141593	Pathogenic/Likely_pathogenic	1	2	0	0	1	0	0	0
NM_001130987.1:c.6096dupA	DYSF	p.Glu2033fs	frameshift_variant	rs398123799	CI005332;94351	2	71908162	C	CA	0.000141593	Pathogenic	0	2	0	0	2	0	0	0
NM_001130987.1:c.951+1delG	DYSF	NA	splice_donor_variant&intron_variant	rs786200898	CD053552;6684	2	71743371	CG	C	0.000141593	Pathogenic	0	2	0	0	2	0	0	0
NM_001134793.1:c.632A>G	HYLS1	p.Asp211Gly	missense_variant	rs104894232	CM056966;1143	11	125769895	A	G	0.000141593	Pathogenic	0	3	0	0	1	0	0	0
NM_001135058.1:c.1150C>T	COCH	p.Arg384Cys	missense_variant	.	523013	14	31355191	C	T	0.000141593	Likely_pathogenic	1	3	0	0	0	0	0	0
NM_001145026.1:c.5959C>T	PTPRQ	p.Arg1987*	stop_gained	rs1445287184	CM136600;523416	12	81064144	C	T	0.000141593	Pathogenic	0	4	0	0	0	0	0	0
NM_001159576.1:c.517G>A	SCNN1A	p.Val173Ile	missense_variant	rs61759861	CM094045;9268	12	6483610	C	T	0.000141593	Pathogenic	1	2	0	0	1	0	0	0
NM_001160223.1:c.640A>G	RNF170	p.Ile214Val	missense_variant	.	130158	8	42711439	T	C	0.000141593	Likely_pathogenic	1	0	0	0	3	0	0	0
NM_001163817.1:c.1342G>A	DHCR7	p.Glu448Lys	missense_variant	rs80338864	CM993335;6792	11	71146507	C	T	0.000141593	Pathogenic/Likely_pathogenic	2	0	0	0	2	0	0	0
NM_001163817.1:c.906C>G	DHCR7	p.Phe302Leu	missense_variant	rs80338858	CM001131;21277	11	71148915	G	C	0.000141593	Pathogenic/Likely_pathogenic	2	1	0	0	1	0	0	0
NM_001171.5:c.2420G>A	ABCC6	p.Arg807Gln	missense_variant	rs72653794	CM053078;381638	16	16271479	C	T	0.000141593	Likely_pathogenic	0	0	0	0	4	0	0	0
NM_001171.5:c.3389C>T	ABCC6	p.Thr1130Met	missense_variant	rs63750459	CM030400;6569	16	16256967	G	A	0.000141593	Pathogenic/Likely_pathogenic	1	2	0	0	1	0	0	0
NM_001171.5:c.3412C>T	ABCC6	p.Arg1138Trp	missense_variant	rs28939701	CM001042;6571	16	16256944	G	A	0.000141593	Pathogenic	0	1	0	0	3	0	0	0
NM_001171.5:c.3978C>T	ABCC6	p.Asp1326Asp	synonymous_variant	.	433340	16	16248793	G	A	0.000141593	Pathogenic	0	2	0	0	2	0	0	0
NM_001171660.1:c.856G>A	CYB5R3	p.Val286Met	missense_variant	rs144071404	CM010213;505719	22	43015928	C	T	0.000141593	Pathogenic	1	0	0	0	3	0	0	0
NM_001177316.1:c.575C>T	SLC34A3	p.Ser192Leu	missense_variant	rs199690076	CM060481;198610	9	140127675	C	T	0.000141593	Pathogenic	0	2	0	0	2	0	0	0
NM_001177316.1:c.586G>A	SLC34A3	p.Gly196Arg	missense_variant	rs121918237	CM060477;1431	9	140127686	G	A	0.000141593	Pathogenic	1	3	0	0	0	0	0	0
NM_001182.4:c.901_902delAA	ALDH7A1	p.Asn301fs	frameshift_variant	rs1064794240	CD131094;420017	5	125896785	ATT	A	0.000141593	Pathogenic	0	4	0	0	0	0	0	0
NM_001190892.1:c.414G>T	PDYN	p.Arg138Ser	missense_variant	rs267606941	CM107858;18458	20	1961320	C	A	0.000141593	Pathogenic	0	1	0	0	3	0	0	0
NM_001193341.1:c.856_858delGAA	RSPH9	p.Glu286del	conservative_inframe_deletion	rs397515340	CD090747;66994	6	43638654	GAGA	G	0.000141593	Pathogenic	1	1	0	0	2	0	0	0
NM_001199799.1:c.745delT	ILDR1	p.Ser249fs	frameshift_variant	.	523424	3	121713061	GA	G	0.000141593	Likely_pathogenic	1	1	0	0	1	1	0	0
NM_001199984.1:c.797A>G	NDUFS1	p.Asp266Gly	missense_variant	rs199422224	CM012411;14231	2	207009733	T	C	0.000141593	Pathogenic	1	1	0	0	2	0	0	0
NM_001202.4:c.272C>G	BMP4	p.Ser91Cys	missense_variant	rs121912767	CM023770;17703	14	54418669	G	C	0.000141593	Pathogenic	1	0	0	0	3	0	0	0
NM_001202554.1:c.1022C>A	PIGV	p.Ala341Glu	missense_variant	rs139073416	CM106178;1284	1	27121547	C	A	0.000141593	Pathogenic/Likely_pathogenic	1	1	0	0	2	0	0	0
NM_001267550.2:c.107889delA	TTN	p.Lys35963fs	frameshift_variant	rs281864930	CD086152;38439	2	179391825	GT	G	0.000141593	Pathogenic	1	2	0	0	1	0	0	0
NM_001272034.1:c.1280-1G>C	STXBP2	NA	splice_acceptor_variant&intron_variant	rs140148806	CS096295;330555	19	7710082	G	C	0.000141593	Pathogenic	0	1	0	0	3	0	0	0
NM_001277115.1:c.6727C>T	DNAH11	p.Arg2243*	stop_gained	.	289324	7	21750214	C	T	0.000141593	Pathogenic/Likely_pathogenic	2	0	0	0	2	0	0	0
NM_001281428.1:c.1624G>A	DNAI1	p.Ala542Thr	missense_variant	rs368248592	CM066046;583106	9	34514434	G	A	0.000141593	Pathogenic	0	1	0	0	3	0	0	0
NM_001281723.2:c.1601C>T	BTD	p.Thr534Met	missense_variant	rs104893688	CM980260;1897	3	15686958	C	T	0.000141593	Pathogenic	1	1	0	0	0	2	0	0
NM_001286043.1:c.1288dupT	ACADM	p.Tyr430fs	frameshift_variant	rs875989877	CI972517;226109	1	76227049	C	CT	0.000141593	Pathogenic	1	0	0	0	2	1	0	0
NM_001289395.1:c.943G>T	TULP1	NA	structural_interaction_variant	rs387906837	CM040810;30262	6	35473528	C	A	0.000141593	Pathogenic	1	1	0	0	2	0	0	0
NM_001289807.1:c.166C>T	CRYAB	p.Arg56Trp	missense_variant	rs387907338	CM092933;41929	11	111782283	G	A	0.000141593	Pathogenic	0	2	0	0	2	0	0	0
NM_001292009.1:c.6714delT	EYS	p.Ile2239fs	frameshift_variant	rs752953889	CD088088;357699	6	64776241	TA	T	0.000141593	Pathogenic/Likely_pathogenic	0	0	0	0	3	1	0	0
NM_001292009.1:c.7919G>A	EYS	p.Trp2640*	stop_gained	rs527236066	CM085393;143112	6	64472506	C	T	0.000141593	Pathogenic	0	2	0	0	2	0	0	0
NM_001292009.1:c.9468T>A	EYS	p.Tyr3156*	stop_gained	rs137853190	CM088087;538	6	64430522	A	T	0.000141593	Likely_pathogenic	0	0	0	0	4	0	0	0
NM_001308122.1:c.752G>A	SLC22A5	p.Arg251His	missense_variant	rs185551386	CM104586;378583	5	131721047	G	A	0.000141593	Pathogenic/Likely_pathogenic	1	1	0	0	2	0	0	0
NM_001316331.1:c.969A>C	ABHD14A-ACY1	p.Glu323Asp	missense_variant	rs121912699	CM060199;18111	3	52021204	A	C	0.000141593	Pathogenic	0	1	0	0	3	0	0	0
NM_001317163.1:c.4444C>T	C5	p.Arg1482*	stop_gained	rs121909588	CM950186;17051	9	123725027	G	A	0.000141593	Pathogenic	0	2	0	0	1	1	0	0
NM_001318825.1:c.1106+1G>A	HEXA	NA	splice_donor_variant&intron_variant	rs76173977	CS910444;3920	15	72640388	C	T	0.000141593	Pathogenic	0	1	0	0	3	0	0	0
NM_001318825.1:c.1307_1310dupTATC	HEXA	p.Tyr438fs	frameshift_variant	rs387906309	CI880091;3889	15	72638920	G	GGATA	0.000141593	Pathogenic	0	0	0	0	2	2	0	0
NM_001318965.1:c.1133G>A	EIF2B4	p.Arg378Gln	missense_variant	rs113994033	CM023068;4117	2	27589747	C	T	0.000141593	Pathogenic	0	3	0	0	1	0	0	0
NM_001321269.1:c.190+2T>C	MKS1	NA	splice_donor_variant&intron_variant	.	550954	17	56295979	A	G	0.000141593	Likely_pathogenic	1	0	0	0	3	0	0	0
NM_001372.3:c.1970+4A>G	DNAH9	NA	splice_region_variant&intron_variant	.	CS1818794;617523	17	11548020	A	G	0.000141593	Pathogenic	0	0	0	0	4	0	0	0
NM_001385.2:c.1137C>A	DPYS	NA	structural_interaction_variant	rs201258823	CM102070;372797	8	105436573	G	T	0.000141593	Likely_pathogenic	1	2	0	0	1	0	0	0
NM_001622.2:c.950G>A	AHSG	p.Arg317His	missense_variant	rs201849460	CM171926;488189	3	186338565	G	A	0.000141593	Pathogenic	0	2	0	0	2	0	0	0
NM_001849.3:c.2891T>C	COL6A2	p.Met964Thr	missense_variant	.	617574	21	47552297	T	C	0.000141593	Likely_pathogenic	1	2	0	0	1	0	0	0
NM_002075.3:c.200C>T	GNB3	p.Ser67Phe	missense_variant	rs140263599	CM164875;242986	12	6952237	C	T	0.000141593	Pathogenic	2	0	0	0	2	0	0	0
NM_002185.3:c.353G>A	IL7R	p.Cys118Tyr	missense_variant	rs193922641	CM056606;36392	5	35867539	G	A	0.000141593	Pathogenic	1	3	0	0	0	0	0	0
NM_002225.3:c.367G>A	IVD	p.Gly123Arg	missense_variant	rs142761835	CM043004;167199	15	40702898	G	A	0.000141593	Pathogenic/Likely_pathogenic	2	1	0	0	1	0	0	0
NM_002225.3:c.465+2T>C	IVD	NA	splice_donor_variant&intron_variant	rs398123683	CS001432;94055	15	40702998	T	C	0.000141593	Pathogenic	0	1	0	0	3	0	0	0
NM_002225.3:c.627delT	IVD	p.Ile209fs	frameshift_variant	.	459930	15	40703819	AT	A	0.000141593	Pathogenic	1	2	0	0	1	0	0	0
NM_002253.2:c.3439C>T	KDR	NA	structural_interaction_variant	.	12317	4	55955106	G	A	0.000141593	Pathogenic	3	1	0	0	0	0	0	0
NM_002894.2:c.298C>T	RBBP8	p.Arg100Trp	missense_variant	rs373804633	CM140791;127245	18	20548818	C	T	0.000141593	Pathogenic	1	1	0	0	2	0	0	0
NM_002900.2:c.3238G>A	RBP3	p.Asp1080Asn	missense_variant	rs146150511	CM091804;50368	10	48385854	C	T	0.000141593	Pathogenic	0	1	0	0	3	0	0	0
NM_003001.3:c.1A>G	SDHC	p.Met1?	start_lost	rs755235380	CM056400;407060	1	161284196	A	G	0.000141593	Pathogenic	0	2	0	0	2	0	0	0
NM_003119.3:c.806G>A	SPG7	p.Trp269*	stop_gained	.	450424	16	89595932	G	A	0.000141593	Likely_pathogenic	0	0	0	0	4	0	0	0
NM_003227.3:c.64G>A	TFR2	p.Val22Ile	missense_variant	rs80338876	CM034064;21377	7	100238821	C	T	0.000141593	Pathogenic	2	1	0	0	1	0	0	0
NM_003322.4:c.1495+1G>A	TULP1	NA	splice_donor_variant&intron_variant	rs281865168	CS982391;99665	6	35467757	C	T	0.000141593	Pathogenic	1	1	0	0	2	0	0	0
NM_003690.4:c.665C>T	PRKRA	p.Pro222Leu	missense_variant	rs121434410	CM083042;6346	2	179300991	G	A	0.000141593	Pathogenic	0	1	0	0	3	0	0	0
NM_003990.4:c.1001C>T	PAX2	p.Ala334Val	missense_variant	rs78738655	CM172595;156301	10	102584417	C	T	0.000141593	Likely_pathogenic	1	1	0	0	1	1	0	0
NM_004004.5:c.139G>T	GJB2	p.Glu47*	stop_gained	rs104894398	CM970680;17005	13	20763582	C	A	0.000141593	Pathogenic	1	3	0	0	0	0	0	0
NM_004004.5:c.427C>T	GJB2	p.Arg143Trp	missense_variant	rs80338948	CM000018;17009	13	20763294	G	A	0.000141593	Pathogenic	1	0	0	0	3	0	0	0
NM_004168.3:c.91C>T	SDHA	p.Arg31*	stop_gained	rs142441643	CM114717;142601	5	223624	C	T	0.000141593	Pathogenic	1	1	0	0	2	0	0	0
NM_004260.3:c.3072_3073delAG	RECQL4	p.Val1026fs	frameshift_variant	rs771538008	CD033869;239754	8	145737689	CCT	C	0.000141593	Pathogenic	0	1	0	0	3	0	0	0
NM_004456.4:c.149T>C	EZH2	p.Leu50Ser	missense_variant	rs775407864	CM1510340;208166	7	148543659	A	G	0.000141593	Pathogenic	1	1	0	0	2	0	0	0
NM_004551.2:c.596G>A	NDUFS3	p.Arg199Gln	missense_variant	.	523006	11	47603989	G	A	0.000141593	Likely_pathogenic	1	1	0	0	2	0	0	0
NM_004562.2:c.101_102delAG	PARK2	p.Gln34fs	frameshift_variant	rs55777503	CD991830;425403	6	162864410	CCT	C	0.000141593	Likely_pathogenic	0	2	0	0	1	1	0	0
NM_004722.3:c.32delA	AP4M1	p.Lys11fs	frameshift_variant	.	210211	7	99699367	CA	C	0.000141593	Pathogenic/Likely_pathogenic	1	2	0	0	1	0	0	0
NM_004820.4:c.825T>A	CYP7B1	p.Tyr275*	stop_gained	rs121908613	CM092981;6105	8	65528273	A	T	0.000141593	Pathogenic	1	1	0	0	2	0	0	0
NM_005005.2:c.1A>G	NDUFB9	p.Met1?	start_lost	.	379528	8	125551428	A	G	0.000141593	Pathogenic	1	1	0	0	2	0	0	0
NM_005502.3:c.5398A>C	ABCA1	p.Asn1800His	missense_variant	rs146292819	CM002930;364389	9	107556776	T	G	0.000141593	Pathogenic	0	0	0	0	4	0	0	0
NM_005560.4:c.6101A>G	LAMA5	p.Asp2034Gly	missense_variant	.	599489	20	60897778	T	C	0.000141593	Likely_pathogenic	0	1	0	0	3	0	0	0
NM_005670.3:c.487A>G	EPM2A	NA	structural_interaction_variant	rs777767978	CM1811520;373201	6	145956612	T	C	0.000141593	Likely_pathogenic	1	3	0	0	0	0	0	0
NM_005732.3:c.1253_1254delTT	RAD50	p.Phe418fs	frameshift_variant	rs1252029539	CD1723845;408373	5	131925328	CTT	C	0.000141593	Pathogenic	1	1	0	0	2	0	0	0
NM_006261.4:c.301_302delAG	PROP1	p.Leu102fs	frameshift_variant	rs193922688	CD982905;8098	5	177421146	ACT	A	0.000141593	Pathogenic	0	3	0	0	1	0	0	0
NM_006269.1:c.1186C>T	RP1	p.Arg396*	stop_gained	rs201493928	CM1312698;143134	8	55537628	C	T	0.000141593	Likely_pathogenic	3	1	0	0	0	0	0	0
NM_006371.4:c.471+2C>A	CRTAP	NA	splice_donor_variant&intron_variant	rs137853943	CS090289;208570	3	33156042	C	A	0.000141593	Pathogenic	0	3	0	0	1	0	0	0
NM_006412.3:c.299G>A	AGPAT2	p.Ser100Asn	missense_variant	rs764260414	CM032830;372105	9	139571892	C	T	0.000141593	Pathogenic	1	1	0	0	2	0	0	0
NM_006502.2:c.764+1G>A	POLH	NA	splice_donor_variant&intron_variant	rs772570523	CS163464;224062	6	43568829	G	A	0.000141593	Pathogenic	0	3	0	0	1	0	0	0
NM_006941.3:c.698-2A>C	SOX10	NA	splice_acceptor_variant&intron_variant	rs397515370	CS088069;7409	22	38370207	T	G	0.000141593	Pathogenic	0	3	0	0	1	0	0	0
NM_007103.3:c.166T>C	NDUFV1	p.Ser56Pro	missense_variant	rs201727685	CM125019;372715	11	67376033	T	C	0.000141593	Likely_pathogenic	1	2	0	0	1	0	0	0
NM_007272.2:c.217G>A	CTRC	p.Ala73Thr	missense_variant	rs515726209	CM080172;132149	1	15767073	G	A	0.000141593	Pathogenic	1	1	0	0	2	0	0	0
NM_012186.2:c.232G>A	FOXE3	p.Ala78Thr	missense_variant	rs377669670	CM1719378;427852	1	47882219	G	A	0.000141593	Likely_pathogenic	0	1	0	0	2	1	0	0
NM_012203.1:c.103delG	GRHPR	p.Asp35fs	frameshift_variant	rs80356708	CD992266;5636	9	37424858	TG	T	0.000141593	Pathogenic	0	2	0	0	2	0	0	0
NM_012275.2:c.115+6T>C	IL36RN	NA	splice_region_variant&intron_variant	rs148755083	CS130170;40005	2	113818520	T	C	0.000141593	Pathogenic	0	1	0	0	3	0	0	0
NM_012415.3:c.1778A>G	RAD54B	p.Asn593Ser	missense_variant	rs114216685	CM179004;5638	8	95403868	T	C	0.000141593	Pathogenic	0	2	0	0	2	0	0	0
NM_014362.3:c.365A>G	HIBCH	NA	structural_interaction_variant	rs121918329	CM070159;1145	2	191155151	T	C	0.000141593	Pathogenic/Likely_pathogenic	0	2	0	0	2	0	0	0
NM_014625.3:c.868G>A	NPHS2	p.Val290Met	missense_variant	rs200482683	CM021651;126418	1	179521743	C	T	0.000141593	Pathogenic/Likely_pathogenic,_risk_factor	0	2	0	0	2	0	0	0
NM_014679.4:c.915_925dupCAATGTTCAGC	CEP57	p.Leu309fs	frameshift_variant	rs1166323407	CI113695;30691	11	95560975	T	TAGCCAATGTTC	0.000141593	Pathogenic	0	2	0	0	2	0	0	0
NM_014714.3:c.70C>T	IFT140	p.His24Tyr	missense_variant	rs939722027	CM182267;446632	16	1657198	G	A	0.000141593	Pathogenic	1	1	0	0	2	0	0	0
NM_015046.5:c.4087C>T	SETX	p.Arg1363*	stop_gained	rs121434376	CM040516;2284	9	135202898	G	A	0.000141593	Pathogenic	0	3	0	0	1	0	0	0
NM_015282.2:c.196-594G>A	CLASP1	NA	intron_variant	rs139495292	CR162448;599282	2	122288495	C	T	0.000141593	Likely_pathogenic	0	0	0	0	4	0	0	0
NM_015282.2:c.196-604C>T	CLASP1	NA	intron_variant	rs181195449	CR112399;30184	2	122288505	G	A	0.000141593	Pathogenic	0	3	0	0	1	0	0	0
NM_015282.2:c.196-678C>T	CLASP1	NA	intron_variant	rs544312701	CR123785;39443	2	122288579	G	A	0.000141593	Pathogenic	2	1	0	0	1	0	0	0
NM_015869.4:c.947G>A	PPARG	p.Arg316His	missense_variant	.	8135	3	12458330	G	A	0.000141593	Pathogenic	0	3	0	0	0	1	0	0
NM_015909.3:c.680A>C	NBAS	p.His227Pro	missense_variant	rs748880753	CM1713107;424843	2	15674733	T	G	0.000141593	Pathogenic	1	2	0	0	1	0	0	0
NM_016038.2:c.388G>A	SBDS	p.Val130Met	missense_variant	.	372498	7	66458275	C	T	0.000141593	Likely_pathogenic	0	3	0	0	1	0	0	0
NM_016373.3:c.1222C>T	WWOX	p.Arg408Trp	missense_variant	.	433132	16	79245670	C	T	0.000141593	Pathogenic	1	1	0	0	2	0	0	0
NM_017547.3:c.920G>A	FOXRED1	p.Gly307Glu	missense_variant	.	214447	11	126146063	G	A	0.000141593	Likely_pathogenic	0	2	0	0	1	1	0	0
NM_018075.3:c.132dupA	ANO10	p.Asp45fs	frameshift_variant	rs540331226	CI1410138;162016	3	43647212	C	CT	0.000141593	Pathogenic	1	0	0	0	3	0	0	0
NM_018938.3:c.915delA	PCDHB4	p.Lys305fs	frameshift_variant	rs372292910	CD150864;183300	5	140502486	GA	G	0.000141593	Likely_pathogenic	0	2	0	0	2	0	0	0
NM_018965.3:c.97C>T	TREM2	p.Gln33*	stop_gained	rs104894002	CM033823;5219	6	41129295	G	A	0.000141593	Pathogenic	0	1	0	0	3	0	0	0
NM_019026.4:c.292_293delAG	TMCO1	p.Ser98fs	frameshift_variant	rs752176040	CD100153;420165	1	165737436	ACT	A	0.000141593	Pathogenic	0	2	0	0	1	1	0	0
NM_019098.4:c.1578+1G>A	CNGB3	NA	splice_donor_variant&intron_variant	rs372006750	CS002123;189031	8	87638210	C	T	0.000141593	Pathogenic/Likely_pathogenic	0	2	0	0	2	0	0	0
NM_019105.6:c.2461C>T	TNXB	p.Arg821*	stop_gained	rs749890642	CM172510;373424	6	32057054	G	A	0.000141593	Likely_pathogenic	0	0	0	0	4	0	0	0
NM_019109.4:c.773C>T	ALG1	p.Ser258Leu	missense_variant	rs28939378	CM040368;4724	16	5128790	C	T	0.000141593	Pathogenic/Likely_pathogenic	1	1	0	0	2	0	0	0
NM_020191.2:c.509G>A	MRPS22	p.Arg170His	missense_variant	rs119478059	CM076316;4753	3	139069025	G	A	0.000141593	Pathogenic	0	3	0	0	1	0	0	0
NM_020247.4:c.1532C>T	COQ8A	NA	structural_interaction_variant	.	CM191028;210097	1	227172602	C	T	0.000141593	Likely_pathogenic	1	2	0	0	1	0	0	0
NM_020247.4:c.637C>T	COQ8A	p.Arg213Trp	missense_variant	rs119468005	CM081192;3637	1	227153420	C	T	0.000141593	Pathogenic	0	3	0	0	1	0	0	0
NM_020320.4:c.1A>G	RARS2	p.Met1?	start_lost	rs774923951	CM156894;225026	6	88299675	T	C	0.000141593	Pathogenic	0	3	0	0	1	0	0	0
NM_020427.2:c.82delT	SLURP1	p.Cys28fs	frameshift_variant	rs587776601	CD012281;4599	8	143823316	CA	C	0.000141593	Pathogenic	0	2	0	0	2	0	0	0
NM_020745.3:c.595C>T	AARS2	p.Arg199Cys	missense_variant	rs200105202	CM1516562;213963	6	44278885	G	A	0.000141593	Pathogenic	1	1	0	0	2	0	0	0
NM_021102.3:c.488A>G	SPINT2	p.Tyr163Cys	missense_variant	rs121908403	CM090753;5205	19	38780855	A	G	0.000141593	Pathogenic	0	2	0	0	2	0	0	0
NM_021830.4:c.1523A>G	C10orf2	p.Tyr508Cys	missense_variant	rs80356540	CM054063;4627	10	102750231	A	G	0.000141593	Pathogenic	0	1	0	0	2	1	0	0
NM_022336.3:c.329A>C	EDAR	p.Asp110Ala	missense_variant	rs121908455	CM060971;5856	2	109545681	T	G	0.000141593	Pathogenic	0	3	0	0	1	0	0	0
NM_022437.2:c.1720G>A	ABCG8	p.Gly574Arg	missense_variant	rs137852988	CM003584;4968	2	44102516	G	A	0.000141593	Pathogenic/Likely_pathogenic	1	1	0	0	2	0	0	0
NM_022445.3:c.501+4A>T	TPK1	NA	splice_region_variant&intron_variant	rs375169579	CS1110067;215275	7	144288512	T	A	0.000141593	Pathogenic	0	2	0	0	2	0	0	0
NM_023067.3:c.560G>A	FOXL2	p.Gly187Asp	missense_variant	rs121908359	CM093924;4871	3	138665005	C	T	0.000141593	Pathogenic	0	3	0	0	1	0	0	0
NM_023073.3:c.3380C>T	C5orf42	p.Ser1127Leu	missense_variant	rs375009168	CM141804;157515	5	37201820	G	A	0.000141593	Likely_pathogenic	1	1	0	0	1	1	0	0
NM_023073.3:c.6700C>T	C5orf42	p.Gln2234*	stop_gained	.	577935	5	37169426	G	A	0.000141593	Pathogenic	0	3	0	0	1	0	0	0
NM_023073.3:c.8855+1G>A	C5orf42	NA	splice_donor_variant&intron_variant	rs863225154	CS1515891;217564	5	37122531	C	T	0.000141593	Pathogenic	0	3	0	0	1	0	0	0
NM_024079.4:c.1090C>T	ALG8	p.Arg364*	stop_gained	rs376161880	CM098736;280116	11	77817941	G	A	0.000141593	Pathogenic	0	2	0	0	2	0	0	0
NM_024079.4:c.535C>T	ALG8	p.Arg179*	stop_gained	.	492977	11	77830239	G	A	0.000141593	Pathogenic	0	3	0	0	1	0	0	0
NM_024312.4:c.2354T>G	GNPTAB	p.Leu785Trp	missense_variant	rs144060383	CM144659;100738	12	102158341	A	C	0.000141593	Pathogenic	1	2	0	0	1	0	0	0
NM_024513.3:c.4271G>A	FYCO1	p.Arg1424Gln	missense_variant	.	430961	3	45965238	C	T	0.000141593	Pathogenic	0	1	0	0	3	0	0	0
NM_024649.4:c.1645G>T	BBS1	p.Glu549*	stop_gained	rs121917777	CM021490;12144	11	66299163	G	T	0.000141593	Pathogenic/Likely_pathogenic	0	3	0	0	1	0	0	0
NM_024887.3:c.124A>G	DHDDS	p.Lys42Glu	missense_variant	rs147394623	CM110930;30709	1	26764719	A	G	0.000141593	Pathogenic	1	1	0	0	2	0	0	0
NM_025099.5:c.724_727delAAAG	CTC1	p.Lys242fs	frameshift_variant	rs199473674	CD121573;30995	17	8140757	GCTTT	G	0.000141593	Pathogenic	0	1	0	0	3	0	0	0
NM_025114.3:c.3185delT	CEP290	p.Leu1062fs	frameshift_variant	rs863225189	CD111862;217638	12	88487670	CA	C	0.000141593	Pathogenic	1	2	0	0	1	0	0	0
NM_025114.3:c.5493delA	CEP290	p.Ala1832fs	frameshift_variant	rs386834158	CD073587;56739	12	88471566	CT	C	0.000141593	Pathogenic	0	3	0	0	1	0	0	0
NM_025216.2:c.337C>T	WNT10A	p.Arg113Cys	missense_variant	rs141074983	CM138361;372548	2	219747106	C	T	0.000141593	Pathogenic	1	1	0	0	2	0	0	0
NM_025243.3:c.74dupT	SLC19A3	p.Ser26fs	frameshift_variant	rs786205213	CI100228;190224	2	228566960	G	GA	0.000141593	Pathogenic	0	2	0	0	2	0	0	0
NM_030957.3:c.73G>A	ADAMTS10	p.Ala25Thr	missense_variant	rs121434358	CM086762;1947	19	8670523	C	T	0.000141593	Pathogenic	0	2	0	0	2	0	0	0
NM_130444.2:c.3918dupC	COL18A1	p.Gly1307fs	frameshift_variant	.	403722	21	46917558	G	GC	0.000141593	Pathogenic	0	2	0	0	2	0	0	0
NM_130849.3:c.599C>T	SLC39A4	p.Pro200Leu	missense_variant	rs121434287	CM021338;3537	8	145640679	G	A	0.000141593	Pathogenic	0	2	0	0	2	0	0	0
NM_133259.3:c.695A>G	LRPPRC	p.Glu232Gly	missense_variant	.	214600	2	44203324	T	C	0.000141593	Likely_pathogenic	0	2	0	0	2	0	0	0
NM_138413.3:c.860G>T	HOGA1	p.Gly287Val	missense_variant	rs138207257	CM105632;30	10	99371292	G	T	0.000141593	Likely_pathogenic	2	1	0	0	1	0	0	0
NM_138477.2:c.2140C>T	CDAN1	p.Arg714Trp	missense_variant	rs80338696	CM023034;21748	15	43022830	G	A	0.000141593	Pathogenic	2	2	0	0	0	0	0	0
NM_138691.2:c.236+1G>A	TMC1	NA	splice_donor_variant&intron_variant	rs775428246	CS083990;504715	9	75309631	G	A	0.000141593	Pathogenic/Likely_pathogenic	0	1	0	0	3	0	0	0
NM_138694.3:c.5485C>T	PKHD1	p.Gln1829*	stop_gained	rs774759689	CM100550;371036	6	51882323	G	A	0.000141593	Likely_pathogenic	1	1	0	0	2	0	0	0
NM_139242.3:c.994C>T	MTFMT	p.Arg332*	stop_gained	rs200286768	CM122733;39830	15	65295576	G	A	0.000141593	Pathogenic	2	1	0	0	1	0	0	0
NM_139343.2:c.700C>T	BIN1	p.Arg234Cys	missense_variant&splice_region_variant	.	617681	2	127821221	G	A	0.000141593	Pathogenic	0	4	0	0	0	0	0	0
NM_152384.2:c.143-1G>C	BBS5	NA	splice_acceptor_variant&intron_variant	.	569727	2	170343578	G	C	0.000141593	Likely_pathogenic	0	3	0	0	1	0	0	0
NM_152743.3:c.1203_1204delTG	BRAT1	p.Cys401fs	frameshift_variant	.	426933	7	2581048	TCA	T	0.000141593	Pathogenic	0	3	0	0	1	0	0	0
NM_153212.2:c.65G>A	GJB4	p.Arg22His	missense_variant	rs80358212	CM035047;5008	1	35226920	G	A	0.000141593	Pathogenic	1	1	0	0	2	0	0	0
NM_153240.4:c.3156dupA	NPHP3	p.Ser1053fs	frameshift_variant	.	411105	3	132406039	A	AT	0.000141593	Pathogenic	1	1	0	0	2	0	0	0
NM_153240.4:c.3287T>C	NPHP3	p.Leu1096Pro	missense_variant	.	562245	3	132405146	A	G	0.000141593	Likely_pathogenic	1	0	0	0	3	0	0	0
NM_153717.2:c.1060G>T	EVC	p.Glu354*	stop_gained	rs779915989	CM098921;552459	4	5749995	G	T	0.000141593	Likely_pathogenic	0	2	0	0	2	0	0	0
NM_174923.2:c.-508C>T	CCDC107	NA	upstream_gene_variant	rs753874439	CR021389;379208	9	35657869	C	T	0.000141593	Pathogenic/Likely_pathogenic	0	1	0	0	3	0	0	0
NM_174936.3:c.426C>G	PCSK9	p.Tyr142*	stop_gained	rs67608943	CM054800;2876	1	55512222	C	G	0.000141593	Pathogenic	0	3	0	0	1	0	0	0
NM_176824.2:c.712_715delAGAG	BBS7	p.Arg238fs	frameshift_variant	rs760165634	CD093973;281626	4	122775861	CCTCT	C	0.000141593	Pathogenic	1	1	0	0	2	0	0	0
NM_178170.2:c.1795C>T	NEK8	p.Arg599*	stop_gained	rs375661404	CM135090;65408	17	27068158	C	T	0.000141593	Pathogenic	0	1	0	0	3	0	0	0
NM_178857.5:c.328C>T	RP1L1	p.Pro110Ser	missense_variant	.	265995	8	10480384	G	A	0.000141593	Likely_pathogenic	0	1	0	0	2	1	0	0
NM_201631.3:c.1036C>T	TGM5	p.Arg346Trp	missense_variant	rs777586604	CM1411733;430084	15	43531430	G	A	0.000141593	Likely_pathogenic	1	3	0	0	0	0	0	0
NM_206933.2:c.6937G>T	USH2A	p.Gly2313Cys	missense_variant	rs199840367	CM158292;384319	1	216143987	C	A	0.000141593	Likely_pathogenic	2	1	0	0	1	0	0	0
NM_206933.2:c.908G>A	USH2A	p.Arg303His	missense_variant	rs371777049	CM0910276;284411	1	216498882	C	T	0.000141593	Pathogenic/Likely_pathogenic	1	2	0	0	1	0	0	0
NM_207352.3:c.283G>A	CYP4V2	p.Gly95Arg	missense_variant	rs199476187	CM056576;39261	4	187115722	G	A	0.000141593	Pathogenic	1	1	0	0	2	0	0	0
NM_000044.3:c.2191G>A	AR	p.Val731Met	missense_variant	rs137852571	CM1616109;9817	X	66937337	G	A	0.000133976	Pathogenic	0	0	1	0	0	0	0	0
NM_000166.5:c.790C>T	GJB1	p.Arg264Cys	missense_variant	rs587777879	CM022791;155727	X	70444347	C	T	0.000133976	Pathogenic	0	2	0	0	0	0	0	0
NM_000402.4:c.233T>C	G6PD	p.Ile78Thr	missense_variant	rs76645461	CM930263;10402	X	153764371	A	G	0.000133976	Pathogenic	2	0	0	0	0	0	0	0
NM_000402.4:c.961G>A	G6PD	p.Val321Met	missense_variant	rs137852327	CM930275;10386	X	153761337	C	T	0.000133976	Pathogenic	1	1	0	0	0	0	0	0
NM_001042351.2:c.542A>T	G6PD	NA	structural_interaction_variant	rs5030872	CM930270;37203	X	153762655	T	A	0.000133976	Pathogenic	0	2	0	0	0	0	0	0
NM_001399.4:c.1001G>A	EDA	p.Arg334His	missense_variant	rs142948132	CM091667;253055	X	69255284	G	A	0.000133976	Pathogenic	1	1	0	0	0	0	0	0
NM_020717.3:c.3266C>T	SHROOM4	p.Ser1089Leu	missense_variant	rs121434620	CM060294;10795	X	50350876	G	A	0.000133976	Pathogenic	1	1	0	0	0	0	0	0
NM_000017.3:c.310_312delGAG	ACADS	NA	structural_interaction_variant	rs387906308	CD010099;3833	12	121174883	TGGA	T	0.000106195	Pathogenic/Likely_pathogenic	0	3	0	0	0	0	0	0
NM_000022.3:c.632G>A	ADA	NA	structural_interaction_variant	rs121908716	CM880002;1957	20	43251694	C	T	0.000106195	Pathogenic/Likely_pathogenic	0	1	0	0	2	0	0	0
NM_000028.2:c.3216_3217delGA	AGL	p.Glu1072fs	frameshift_variant	rs771069887	CD104353;432008	1	100358117	TGA	T	0.000106195	Pathogenic	1	1	0	0	1	0	0	0
NM_000051.3:c.2921+1G>A	ATM	NA	splice_donor_variant&intron_variant	rs587781558	CS991304;141182	11	108141874	G	A	0.000106195	Pathogenic/Likely_pathogenic	0	0	0	0	3	0	0	0
NM_000053.3:c.122A>G	ATP7B	p.Asn41Ser	missense_variant	rs201738967	CM040679;157928	13	52549234	T	C	0.000106195	Likely_pathogenic	0	0	0	0	3	0	0	0
NM_000053.3:c.1739delA	ATP7B	p.His580fs	frameshift_variant	.	CD123063;553339	13	52539137	GT	G	0.000106195	Likely_pathogenic	0	2	0	0	1	0	0	0
NM_000053.3:c.2123T>C	ATP7B	p.Leu708Pro	missense_variant&splice_region_variant	rs121908000	CM970139;3865	13	52532679	A	G	0.000106195	Pathogenic	0	2	0	0	1	0	0	0
NM_000053.3:c.3061-12T>A	ATP7B	NA	intron_variant	rs1045194246	CS022487;557116	13	52518439	A	T	0.000106195	Likely_pathogenic	1	0	0	0	2	0	0	0
NM_000053.3:c.3182G>A	ATP7B	p.Gly1061Glu	missense_variant	rs764131178	CM992600;312383	13	52518306	C	T	0.000106195	Pathogenic	0	2	0	0	1	0	0	0
NM_000053.3:c.3402delC	ATP7B	p.Ala1135fs	frameshift_variant	rs137853281	CD930912;88958	13	52516531	CG	C	0.000106195	Pathogenic	1	2	0	0	0	0	0	0
NM_000053.3:c.562C>T	ATP7B	p.Gln188*	stop_gained	rs1412593296	CM076010;552374	13	52548794	G	A	0.000106195	Likely_pathogenic	0	3	0	0	0	0	0	0
NM_000056.4:c.403G>A	BCKDHB	p.Gly135Arg	missense_variant	rs751953459	CM032854;496569	6	80877454	G	A	0.000106195	Pathogenic/Likely_pathogenic	1	0	0	0	2	0	0	0
NM_000056.4:c.93_103delGGCGCGGGGCT	BCKDHB	p.Ala32fs	frameshift_variant	rs398124601	CD910485;96618	6	80816489	CCTGGCGCGGGG	C	0.000106195	Pathogenic	0	3	0	0	0	0	0	0
NM_000059.3:c.2376C>A	BRCA2	p.Tyr792*	stop_gained	rs80358503	CM060883;51274	13	32910868	C	A	0.000106195	Pathogenic	1	1	0	0	1	0	0	0
NM_000059.3:c.2808_2811delACAA	BRCA2	p.Ala938fs	frameshift_variant	rs80359351	CD951625;9322	13	32911297	TAAAC	T	0.000106195	Pathogenic	0	0	0	0	3	0	0	0
NM_000059.3:c.3680_3681delTG	BRCA2	p.Leu1227fs	frameshift_variant	rs80359395	CD011120;51504	13	32912171	CTG	C	0.000106195	Pathogenic	0	0	0	0	3	0	0	0
NM_000059.3:c.658_659delGT	BRCA2	p.Val220fs	frameshift_variant	rs80359604	CD984134;9342	13	32903604	CTG	C	0.000106195	Pathogenic	1	1	0	0	1	0	0	0
NM_000065.3:c.1786C>T	C6	p.Arg596*	stop_gained	.	208565	5	41159254	G	A	0.000106195	Likely_pathogenic	1	1	0	0	1	0	0	0
NM_000070.2:c.1714C>T	CAPN3	p.Arg572Trp	missense_variant	rs863224959	CM970221;217152	15	42695169	C	T	0.000106195	Pathogenic	0	1	0	0	2	0	0	0
NM_000070.2:c.1992+1G>T	CAPN3	NA	splice_donor_variant&intron_variant	rs863224961	CS041878;217154	15	42701579	G	T	0.000106195	Pathogenic	0	2	0	0	1	0	0	0
NM_000070.2:c.223dupT	CAPN3	p.Tyr75fs	frameshift_variant	rs398123146	CI1615868;92411	15	42652223	C	CT	0.000106195	Pathogenic	1	1	0	0	1	0	0	0
NM_000070.2:c.802-9G>A	CAPN3	NA	intron_variant	rs761211705	CS053453;280037	15	42682142	G	A	0.000106195	Pathogenic/Likely_pathogenic	0	1	0	0	2	0	0	0
NM_000073.2:c.213dupA	CD3G	p.Trp72fs	frameshift_variant	.	580586	11	118220582	T	TA	0.000106195	Pathogenic	0	1	0	0	2	0	0	0
NM_000080.3:c.794C>T	CHRNE	p.Pro265Leu	missense_variant	rs759226183	CM970308;381628	17	4804293	G	A	0.000106195	Pathogenic/Likely_pathogenic	0	2	0	0	1	0	0	0
NM_000083.2:c.1167-10T>C	CLCN1	NA	intron_variant	rs543120965	CS083222;462828	7	143029502	T	C	0.000106195	Likely_pathogenic	0	0	0	0	3	0	0	0
NM_000089.3:c.1148C>A	COL1A2	p.Pro383His	missense_variant	.	35933	7	94039790	C	A	0.000106195	Likely_pathogenic	1	1	0	0	1	0	0	0
NM_000091.4:c.3321_3329delAAGTCCTGG	COL4A3	p.Ser1108_Gly1110del	disruptive_inframe_deletion	rs756539994	CD023247;553803	2	228158002	CCCTGGAAGT	C	0.000106195	Likely_pathogenic	1	1	0	0	1	0	0	0
NM_000098.2:c.359A>G	CPT2	p.Tyr120Cys	missense_variant	rs121918528	CM001108;8968	1	53675705	A	G	0.000106195	Likely_pathogenic	0	3	0	0	0	0	0	0
NM_000100.3:c.67-1G>C	CSTB	NA	splice_acceptor_variant&intron_variant	rs147484110	CS961534;8395	21	45194641	C	G	0.000106195	Pathogenic/Likely_pathogenic	0	2	0	0	1	0	0	0
NM_000119.2:c.929G>A	EPB42	p.Arg310Gln	missense_variant	rs121917734	CM950361;13235	15	43500967	C	T	0.000106195	Pathogenic	0	3	0	0	0	0	0	0
NM_000128.3:c.1556G>A	F11	p.Trp519*	stop_gained	rs201007090	CM002952;188887	4	187207644	G	A	0.000106195	Likely_pathogenic	0	0	0	0	3	0	0	0
NM_000146.3:c.286G>A	FTL	p.Ala96Thr	missense_variant	rs104894685	CM053268;16486	19	49469574	G	A	0.000106195	Pathogenic	0	3	0	0	0	0	0	0
NM_000152.4:c.2560C>T	GAA	p.Arg854*	stop_gained	rs121907943	CM930288;4034	17	78092070	C	T	0.000106195	Pathogenic	1	1	0	0	1	0	0	0
NM_000152.4:c.525delT	GAA	p.Glu176fs	frameshift_variant	rs386834235	CD941680;4033	17	78078909	CT	C	0.000106195	Pathogenic	0	1	0	0	2	0	0	0
NM_000152.4:c.573C>A	GAA	p.Tyr191*	stop_gained	rs376229714	CM020001;370276	17	78079574	C	A	0.000106195	Likely_pathogenic	0	2	0	0	1	0	0	0
NM_000155.3:c.253-2A>G	GALT	NA	splice_acceptor_variant&intron_variant	rs111033661	CS013822;25142	9	34647487	A	G	0.000106195	Pathogenic	0	0	0	0	3	0	0	0
NM_000155.3:c.404C>T	GALT	p.Ser135Leu	missense_variant	rs111033690	CM950546;3618	9	34647855	C	T	0.000106195	Pathogenic/Likely_pathogenic	1	2	0	0	0	0	0	0
NM_000155.3:c.610C>T	GALT	p.Arg204*	stop_gained	rs111033737	CM990654;25228	9	34648376	C	T	0.000106195	Pathogenic/Likely_pathogenic	0	0	0	0	3	0	0	0
NM_000158.3:c.986A>C	GBE1	NA	structural_interaction_variant	rs80338671	CM960705;2777	3	81691938	T	G	0.000106195	Pathogenic	1	0	0	0	1	1	0	0
NM_000159.3:c.764C>T	GCDH	p.Ser255Leu	missense_variant	rs758503371	CM002262;374435	19	13007147	C	T	0.000106195	Likely_pathogenic	0	2	0	0	1	0	0	0
NM_000170.2:c.1270C>T	GLDC	p.Arg424*	stop_gained	rs386833521	CM061037;56040	9	6592982	G	A	0.000106195	Pathogenic/Likely_pathogenic	1	1	0	0	1	0	0	0
NM_000182.4:c.1981_1999delCTGCCTCCTAAGTCTGAAG	HADHA	p.Leu661fs	frameshift_variant&splice_region_variant	rs749848370	CD116232;189089	2	26415179	ACTTCAGACTTAGGAGGCAG	A	0.000106195	Likely_pathogenic	0	1	0	0	1	1	0	0
NM_000182.4:c.914T>A	HADHA	p.Ile305Asn	missense_variant	rs137852774	CM983470;8736	2	26437316	A	T	0.000106195	Likely_pathogenic	2	0	0	0	1	0	0	0
NM_000186.3:c.3628C>T	CFH	p.Arg1210Cys	missense_variant	rs121913059	CM010323;16558	1	196716375	C	T	0.000106195	Pathogenic,_risk_factor	0	0	0	0	3	0	0	0
NM_000196.3:c.664+14C>T	HSD11B2	NA	sequence_feature	rs376023420	CS951448;31130	16	67470059	C	T	0.000106195	Pathogenic	0	2	0	0	1	0	0	0
NM_000199.3:c.1080delC	SGSH	p.Val361fs	frameshift_variant	rs770947426	CD972442;518268	17	78184679	CG	C	0.000106195	Pathogenic	0	0	0	0	2	1	0	0
NM_000199.3:c.1298G>A	SGSH	NA	structural_interaction_variant	rs104894641	CM012471;5109	17	78184462	C	T	0.000106195	Pathogenic/Likely_pathogenic	1	0	0	0	2	0	0	0
NM_000203.4:c.1598C>G	IDUA	p.Pro533Arg	missense_variant	rs121965021	CM920373;11910	4	997206	C	G	0.000106195	Pathogenic	0	2	0	0	1	0	0	0
NM_000203.4:c.623G>A	IDUA	NA	structural_interaction_variant	rs1430681871	CM024401;554590	4	995500	G	A	0.000106195	Likely_pathogenic	0	1	0	0	1	1	0	0
NM_000203.4:c.979G>C	IDUA	p.Ala327Pro	missense_variant	rs199801029	CM950680;167190	4	996063	G	C	0.000106195	Pathogenic	1	1	0	0	1	0	0	0
NM_000220.4:c.1012C>T	KCNJ1	p.Arg338*	stop_gained	rs377205432	CM970814;523794	11	128709184	G	A	0.000106195	Likely_pathogenic	0	3	0	0	0	0	0	0
NM_000228.2:c.1903C>T	LAMB3	p.Arg635*	stop_gained	rs80356682	CM941034;14539	1	209799066	G	A	0.000106195	Pathogenic	0	1	0	0	2	0	0	0
NM_000243.2:c.2040G>C	MEFV	NA	structural_interaction_variant	rs28940580	CM970911;36507	16	3293447	C	G	0.000106195	Pathogenic	0	1	0	0	2	0	0	0
NM_000255.3:c.682C>T	MUT	p.Arg228*	stop_gained	rs200596762	CM050674;203855	6	49425475	G	A	0.000106195	Pathogenic	1	2	0	0	0	0	0	0
NM_000255.3:c.890C>T	MUT	p.Thr297Ile	missense_variant	.	203859	6	49423814	G	A	0.000106195	Pathogenic	2	0	0	0	1	0	0	0
NM_000256.3:c.1624G>C	MYBPC3	p.Glu542Gln	missense_variant&splice_region_variant	rs121909374	CM971007;8608	11	47364129	C	G	0.000106195	Pathogenic	0	1	0	0	2	0	0	0
NM_000260.3:c.3764delA	MYO7A	p.Lys1255fs	frameshift_variant	rs111033347	CD072440;43223	11	76901753	CA	C	0.000106195	Pathogenic/Likely_pathogenic	0	1	0	0	2	0	0	0
NM_000262.2:c.324+1G>A	NAGA	NA	splice_donor_variant&intron_variant	.	566309	22	42463768	C	T	0.000106195	Likely_pathogenic	1	2	0	0	0	0	0	0
NM_000263.3:c.1693C>T	NAGLU	p.Arg565Trp	missense_variant	rs104894597	CM981365;1567	17	40695717	C	T	0.000106195	Pathogenic	0	3	0	0	0	0	0	0
NM_000271.4:c.1990G>A	NPC1	p.Val664Met	missense_variant	rs376213990	CM032629;370601	18	21124448	C	T	0.000106195	Likely_pathogenic	2	1	0	0	0	0	0	0
NM_000271.4:c.3467A>G	NPC1	p.Asn1156Ser	missense_variant	rs28942105	CM971075;2959	18	21115443	T	C	0.000106195	Pathogenic	0	2	0	0	1	0	0	0
NM_000275.2:c.807+1G>T	OCA2	NA	splice_donor_variant&intron_variant	.	436095	15	28263542	C	A	0.000106195	Pathogenic	1	2	0	0	0	0	0	0
NM_000277.1:c.1042C>G	PAH	NA	structural_interaction_variant	rs62516092	CM920561;92727	12	103238137	G	C	0.000106195	Pathogenic	0	0	0	0	3	0	0	0
NM_000277.1:c.116_118delTCT	PAH	p.Phe39del	disruptive_inframe_deletion	rs199475565	CD931035;188933	12	103306618	GAGA	G	0.000106195	Pathogenic/Likely_pathogenic	0	2	0	0	1	0	0	0
NM_000277.1:c.490A>G	PAH	p.Ile164Val	missense_variant	rs199475647	CM992945;102698	12	103260393	T	C	0.000106195	Pathogenic/Likely_pathogenic	0	3	0	0	0	0	0	0
NM_000277.1:c.533A>G	PAH	NA	structural_interaction_variant	rs77958223	CM941131;92746	12	103249087	T	C	0.000106195	Pathogenic	2	0	0	0	1	0	0	0
NM_000277.1:c.727C>T	PAH	p.Arg243*	stop_gained	rs5030846	CM900176;588	12	103246708	G	A	0.000106195	Pathogenic	0	2	0	0	1	0	0	0
NM_000277.1:c.728G>A	PAH	NA	structural_interaction_variant	rs62508588	CM910283;591	12	103246707	C	T	0.000106195	Pathogenic	2	1	0	0	0	0	0	0
NM_000277.1:c.838G>A	PAH	NA	structural_interaction_variant	rs62508698	CM890094;580	12	103246597	C	T	0.000106195	Pathogenic	0	1	0	0	2	0	0	0
NM_000277.1:c.913-7A>G	PAH	NA	splice_region_variant&intron_variant	rs62517165	CS971844;102894	12	103240736	T	C	0.000106195	Pathogenic/Likely_pathogenic	0	3	0	0	0	0	0	0
NM_000277.1:c.926C>T	PAH	p.Ala309Val	missense_variant	rs62642935	CM930556;92753	12	103240716	G	A	0.000106195	Pathogenic/Likely_pathogenic	0	2	0	0	1	0	0	0
NM_000285.3:c.977G>A	PEPD	p.Trp326*	stop_gained	rs529315200	CM1515462;620168	19	33882376	C	T	0.000106195	Likely_pathogenic	0	1	0	0	2	0	0	0
NM_000286.2:c.625C>T	PEX12	p.Gln209*	stop_gained	rs61752106	CM040242;555548	17	33904112	G	A	0.000106195	Likely_pathogenic	0	2	0	0	1	0	0	0
NM_000286.2:c.888_889delCT	PEX12	p.Leu297fs	frameshift_variant	rs398123301	CD982877;92776	17	33902991	AAG	A	0.000106195	Pathogenic	0	1	0	0	2	0	0	0
NM_000288.3:c.653C>T	PEX7	p.Ala218Val	missense_variant	rs121909151	CM971146;7781	6	137191047	C	T	0.000106195	Likely_pathogenic	0	1	0	0	2	0	0	0
NM_000290.3:c.533delG	PGAM2	p.Gly178fs	frameshift_variant	rs747947171	CD084177;587530	7	44104492	GC	G	0.000106195	Likely_pathogenic	0	1	0	0	2	0	0	0
NM_000293.2:c.1257T>A	PHKB	p.Tyr419*	stop_gained	rs121918021	CM971171;13620	16	47630336	T	A	0.000106195	Pathogenic	1	1	0	0	1	0	0	0
NM_000298.5:c.1529G>A	PKLR	NA	structural_interaction_variant	rs113403872	CM941170;1511	1	155261636	C	T	0.000106195	Pathogenic	0	2	0	0	1	0	0	0
NM_000303.2:c.193G>T	PMM2	NA	structural_interaction_variant	rs104894527	CM981595;7710	16	8898638	G	T	0.000106195	Pathogenic	1	1	0	0	1	0	0	0
NM_000303.2:c.442G>A	PMM2	p.Asp148Asn	missense_variant	rs148032587	CM000825;197659	16	8905030	G	A	0.000106195	Pathogenic/Likely_pathogenic	1	0	0	0	2	0	0	0
NM_000304.3:c.469C>T	PMP22	p.Arg157Trp	missense_variant	rs28936682	CM991060;8444	17	15134248	G	A	0.000106195	Pathogenic	1	0	0	0	2	0	0	0
NM_000339.2:c.1195C>T	SLC12A3	p.Arg399Cys	missense_variant	rs775931992	CM014400;448391	16	56912999	C	T	0.000106195	Pathogenic	0	1	0	0	2	0	0	0
NM_000339.2:c.2891G>A	SLC12A3	p.Arg964Gln	missense_variant	rs202114767	CM961302;417864	16	56938314	G	A	0.000106195	Pathogenic/Likely_pathogenic	1	1	0	0	1	0	0	0
NM_000341.3:c.1085G>A	SLC3A1	p.Arg362His	missense_variant	rs121912697	CM013599;18122	2	44528215	G	A	0.000106195	Pathogenic	1	1	0	0	1	0	0	0
NM_000341.3:c.163delC	SLC3A1	p.Gln55fs	frameshift_variant	rs779932118	CD982949;502014	2	44502834	TC	T	0.000106195	Pathogenic	0	1	0	0	2	0	0	0
NM_000341.3:c.808C>T	SLC3A1	p.Arg270*	stop_gained	rs200483989	CM951163;336195	2	44513213	C	T	0.000106195	Pathogenic	0	0	0	0	2	1	0	0
NM_000342.3:c.980C>G	SLC4A1	p.Pro327Arg	missense_variant	rs28931583	CM920621;17755	17	42335888	G	C	0.000106195	Pathogenic	1	2	0	0	0	0	0	0
NM_000348.3:c.341G>A	SRD5A2	p.Gly114Asp	missense_variant	rs121434246	CM920633;3340	2	31758774	C	T	0.000106195	Pathogenic	0	3	0	0	0	0	0	0
NM_000348.3:c.583G>A	SRD5A2	p.Gly195Ser	missense_variant	rs121434250	CM920638;3345	2	31754489	C	T	0.000106195	Pathogenic	0	1	0	0	2	0	0	0
NM_000348.3:c.676C>T	SRD5A2	p.Arg226*	stop_gained	rs121434248	CM920642;3342	2	31754396	G	A	0.000106195	Pathogenic	0	2	0	0	1	0	0	0
NM_000349.2:c.64+1G>T	STAR	NA	splice_donor_variant&intron_variant	rs765968701	CS040561;550998	8	38008272	C	A	0.000106195	Pathogenic	1	1	0	0	0	1	0	0
NM_000350.2:c.3056C>T	ABCA4	p.Thr1019Met	missense_variant	rs201855602	CM983373;289310	1	94509026	G	A	0.000106195	Pathogenic	0	2	0	0	1	0	0	0
NM_000350.2:c.3758C>T	ABCA4	p.Thr1253Met	missense_variant	rs61752424	CM012036;99239	1	94502756	G	A	0.000106195	Likely_pathogenic	0	1	0	0	2	0	0	0
NM_000350.2:c.5077G>A	ABCA4	p.Val1693Ile	missense_variant	rs61750563	CM015089;99343	1	94485257	C	T	0.000106195	Likely_pathogenic	1	2	0	0	0	0	0	0
NM_000350.2:c.5819T>C	ABCA4	p.Leu1940Pro	missense_variant	rs61753033	CM011908;7911	1	94474323	A	G	0.000106195	Pathogenic	0	2	0	0	1	0	0	0
NM_000350.2:c.5881G>A	ABCA4	p.Gly1961Arg	missense_variant	rs142253670	HM060037;236140	1	94473808	C	T	0.000106195	Likely_pathogenic	0	1	0	0	2	0	0	0
NM_000369.2:c.484C>G	TSHR	p.Pro162Ala	missense_variant	rs121908863	CM951243;6435	14	81558891	C	G	0.000106195	Pathogenic	1	2	0	0	0	0	0	0
NM_000372.4:c.1111A>T	TYR	p.Asn371Tyr	missense_variant	rs61754386	CM992228;99534	11	88961065	A	T	0.000106195	Pathogenic	0	1	0	0	2	0	0	0
NM_000372.4:c.325G>A	TYR	p.Gly109Arg	missense_variant	rs61753253	CM013052;99562	11	88911446	G	A	0.000106195	Likely_pathogenic	1	1	0	0	1	0	0	0
NM_000372.4:c.823G>T	TYR	p.Val275Phe	missense_variant	rs104894314	CM910384;3773	11	88924373	G	T	0.000106195	Pathogenic	0	1	0	0	2	0	0	0
NM_000387.5:c.532C>T	SLC25A20	p.Arg178*	stop_gained	rs778220325	CM033982;545967	3	48899978	G	A	0.000106195	Pathogenic	0	1	0	0	2	0	0	0
NM_000391.3:c.1094G>A	TPP1	NA	structural_interaction_variant	rs119455954	CM970327;2642	11	6637287	C	T	0.000106195	Pathogenic/Likely_pathogenic	1	1	0	0	1	0	0	0
NM_000391.3:c.509-1G>C	TPP1	NA	splice_acceptor_variant&intron_variant	rs56144125	CS971663;2644	11	6638385	C	G	0.000106195	Pathogenic	0	1	0	0	2	0	0	0
NM_000392.4:c.1968-1G>C	ABCC2	NA	splice_acceptor_variant&intron_variant	.	596854	10	101572774	G	C	0.000106195	Pathogenic	1	1	0	0	1	0	0	0
NM_000396.3:c.436G>C	CTSK	p.Gly146Arg	missense_variant	rs74315302	CM960425;8421	1	150776679	C	G	0.000106195	Pathogenic	0	1	0	0	2	0	0	0
NM_000400.3:c.1703_1704delTT	ERCC2	p.Phe568fs	frameshift_variant	rs587778271	CD013475;134095	19	45856553	TAA	T	0.000106195	Likely_pathogenic	0	1	0	0	2	0	0	0
NM_000400.3:c.594+2_594+5delTGAG	ERCC2	NA	splice_donor_variant&splice_region_variant&intron_variant	rs762309206	CD013908;402226	19	45868090	CCTCA	C	0.000106195	Likely_pathogenic	0	2	0	0	1	0	0	0
NM_000411.6:c.1180-2A>G	HLCS	NA	splice_acceptor_variant&intron_variant	.	553797	21	38269433	T	C	0.000106195	Likely_pathogenic	0	2	0	0	1	0	0	0
NM_000431.3:c.1000G>A	MVK	NA	structural_interaction_variant	rs104895317	CM971006;11930	12	110032947	G	A	0.000106195	Pathogenic	0	1	0	0	2	0	0	0
NM_000434.3.3:c.893C>T	NEU1	p.Ala298Val	missense_variant	rs104893981	CM000766;2457	6	31827947	G	A	0.000106195	Likely_pathogenic	1	2	0	0	0	0	0	0
NM_000435.2:c.1672C>T	NOTCH3	p.Arg558Cys	missense_variant	rs75068032	CM961046;447794	19	15298084	G	A	0.000106195	Pathogenic	1	1	0	0	1	0	0	0
NM_000440.2:c.2053G>A	PDE6A	p.Val685Met	missense_variant	rs121909835	CM106644;29874	5	149263074	C	T	0.000106195	Pathogenic	0	2	0	0	1	0	0	0
NM_000441.1:c.1489G>A	SLC26A4	p.Gly497Ser	missense_variant	rs111033308	CM981508;43510	7	107336429	G	A	0.000106195	Pathogenic/Likely_pathogenic	0	1	0	0	2	0	0	0
NM_000441.1:c.412G>T	SLC26A4	p.Val138Phe	missense_variant	rs111033199	CM981497;4835	7	107312690	G	T	0.000106195	Pathogenic	0	1	0	0	2	0	0	0
NM_000453.2:c.1593C>G	SLC5A5	p.Tyr531*	stop_gained	rs121909177	CM981847;7667	19	17999206	C	G	0.000106195	Pathogenic	0	1	0	0	2	0	0	0
NM_000463.2:c.609_632delCATGACCTTCCTGCAGCGGGTGAA	UGT1A1	p.His203_Lys211delinsGln	disruptive_inframe_deletion	.	437208	2	234669540	CACATGACCTTCCTGCAGCGGGTGA	C	0.000106195	Likely_pathogenic	0	1	0	0	2	0	0	0
NM_000487.5:c.109_116delGACCTGGG	ARSA	p.Asp37fs	frameshift_variant	rs753415648	CD972015;555003	22	51066091	GCCCAGGTC	G	0.000106195	Likely_pathogenic	1	0	0	0	2	0	0	0
NM_000487.5:c.1229C>T	ARSA	p.Thr410Ile	missense_variant	rs28940895	CM012065;3092	22	51063874	G	A	0.000106195	Pathogenic	0	2	0	0	1	0	0	0
NM_000487.5:c.1283C>T	ARSA	p.Pro428Leu	missense_variant	rs28940893	CM940113;3052	22	51063820	G	A	0.000106195	Pathogenic	1	1	0	0	1	0	0	0
NM_000492.3:c.1040G>A	CFTR	p.Arg347His	missense_variant	rs77932196	CM920152;7182	7	117180324	G	A	0.000106195	Pathogenic,_drug_response	0	2	0	0	1	0	0	0
NM_000492.3:c.2737_2738insG	CFTR	p.Tyr913fs	frameshift_variant&stop_gained	rs121908788	CI920928;7149	7	117243665	T	TG	0.000106195	Pathogenic	0	2	0	0	1	0	0	0
NM_000497.3:c.264G>A	CYP11B1	p.Met88Ile	missense_variant	rs193922539	CM100847;35988	8	143960579	C	T	0.000106195	Likely_pathogenic	0	1	0	0	2	0	0	0
NM_000518.4:c.315+1G>A	HBB	NA	splice_donor_variant&intron_variant	rs33945777	CS820006;15438	11	5247806	C	T	0.000106195	Pathogenic	0	0	0	0	3	0	0	0
NM_000518.4:c.92+5G>C	HBB	NA	splice_region_variant&intron_variant	rs33915217	CS830004;15447	11	5248155	C	G	0.000106195	Pathogenic	2	0	0	0	1	0	0	0
NM_000521.3:c.1510C>T	HEXB	p.Pro504Ser	missense_variant&splice_region_variant	rs121907985	CM984151;3884	5	74016469	C	T	0.000106195	Pathogenic	0	2	0	0	1	0	0	0
NM_000521.3:c.508C>T	HEXB	p.Arg170*	stop_gained	rs753823903	CM126844;281002	5	73989526	C	T	0.000106195	Pathogenic/Likely_pathogenic	0	2	0	0	1	0	0	0
NM_000526.4:c.1163G>A	KRT14	p.Arg388His	missense_variant	rs58645163	CM031229;419836	17	39739598	C	T	0.000106195	Pathogenic	1	0	0	0	2	0	0	0
NM_000535.6:c.137G>T	PMS2	NA	structural_interaction_variant	rs121434629	CM061907;9245	7	6045549	C	A	0.000106195	Likely_pathogenic	0	1	0	0	2	0	0	0
NM_000537.3:c.145C>T	REN	p.Arg49*	stop_gained	rs121917741	CM053391;13123	1	204131245	G	A	0.000106195	Pathogenic	1	1	0	0	1	0	0	0
NM_000540.2:c.1840C>T	RYR1	p.Arg614Cys	missense_variant	rs118192172	CM910349;12964	19	38948185	C	T	0.000106195	Pathogenic/Likely_pathogenic,_risk_factor	1	0	0	0	2	0	0	0
NM_000549.4:c.373delT	TSHB	p.Cys125fs	frameshift_variant	rs755485552	CD962171;437070	1	115576803	CT	C	0.000106195	Pathogenic/Likely_pathogenic	1	1	0	0	1	0	0	0
NM_000663.4:c.275G>A	ABAT	p.Arg92Gln	missense_variant	rs724159992	CM101236;162036	16	8844355	G	A	0.000106195	Pathogenic	1	2	0	0	0	0	0	0
NM_000687.3:c.293C>T	AHCY	NA	structural_interaction_variant	rs757966746	CM1413003;235681	20	32881889	G	A	0.000106195	Pathogenic	1	1	0	0	1	0	0	0
NM_000709.3:c.853G>C	BCKDHA	p.Ala285Pro	missense_variant&splice_region_variant	rs398123508	CM984179;93375	19	41928275	G	C	0.000106195	Pathogenic/Likely_pathogenic	0	3	0	0	0	0	0	0
NM_000717.4:c.40C>T	CA4	p.Arg14Trp	missense_variant	rs104894559	CM045605;17607	17	58227435	C	T	0.000106195	Pathogenic	2	0	0	0	1	0	0	0
NM_000747.2:c.516C>G	CHRNB1	p.Tyr172*	stop_gained	.	476151	17	7350875	C	G	0.000106195	Pathogenic	0	1	0	0	2	0	0	0
NM_000784.3:c.1213C>T	CYP27A1	p.Arg405Trp	missense_variant	rs573951598	CM004249;65838	2	219679131	C	T	0.000106195	Pathogenic	0	3	0	0	0	0	0	0
NM_000784.3:c.1421G>A	CYP27A1	p.Arg474Gln	missense_variant	rs121908097	CM940331;4258	2	219679425	G	A	0.000106195	Pathogenic	1	0	0	0	2	0	0	0
NM_000785.3:c.1319_1325dupCCCACCC	CYP27B1	p.Phe443fs	frameshift_variant	rs780950819	CI983073;279798	12	58157481	T	TGGGTGGG	0.000106195	Pathogenic	1	1	0	0	1	0	0	0
NM_000789.3:c.3683C>T	ACE	p.Pro1228Leu	missense_variant	rs121912703	CM015281;18062	17	61574338	C	T	0.000106195	Pathogenic	0	2	0	0	1	0	0	0
NM_000891.2:c.236T>C	KCNJ2	p.Ile79Thr	missense_variant	.	190809	17	68171416	T	C	0.000106195	Likely_pathogenic	2	0	0	0	1	0	0	0
NM_000902.3:c.467delC	MME	p.Pro156fs	frameshift_variant	rs749320057	CD042876;426945	3	154834478	AC	A	0.000106195	Pathogenic	0	0	0	0	3	0	0	0
NM_000942.4:c.343+1G>A	PPIB	NA	splice_donor_variant&intron_variant	rs137853867	CS112112;31845	15	64452302	C	T	0.000106195	Pathogenic	0	1	0	0	2	0	0	0
NM_001001557.2:c.169G>C	GDF6	p.Asp57His	missense_variant	rs397514725	CM1310682;60534	8	97172752	C	G	0.000106195	Pathogenic	2	0	0	0	0	1	0	0
NM_001002755.2:c.544C>T	NFU1	p.Arg182Trp	missense_variant&splice_region_variant	rs1354126704	CM155059;488564	2	69633155	G	A	0.000106195	Pathogenic	0	3	0	0	0	0	0	0
NM_001003787.2:c.179G>T	STRADA	p.Ser60Ile	missense_variant	.	433135	17	61791413	C	A	0.000106195	Pathogenic	0	0	0	0	3	0	0	0
NM_001005735.1:c.922-1G>A	CHEK2	NA	splice_acceptor_variant&intron_variant	rs730881687	CS1617650;182430	22	29106048	C	T	0.000106195	Pathogenic/Likely_pathogenic	1	1	0	0	1	0	0	0
NM_001006657.1:c.2623G>A	WDR35	p.Ala875Thr	missense_variant	rs267607175	CM105621;23	2	20133230	C	T	0.000106195	Likely_pathogenic	1	0	0	0	2	0	0	0
NM_001009944.2:c.3496G>A	PKD1	p.Gly1166Ser	missense_variant	rs573566419	CM003329;440121	16	2161672	C	T	0.000106195	Likely_pathogenic	0	0	0	0	2	1	0	0
NM_001017420.2:c.1131+1G>A	ESCO2	NA	splice_donor_variant&intron_variant	rs80359861	CS054187;21233	8	27645520	G	A	0.000106195	Pathogenic	1	0	0	0	2	0	0	0
NM_001017922.1:c.169G>A	ERMAP	p.Gly57Arg	missense_variant	rs56025238	CM033612;1916	1	43296522	G	A	0.000106195	Pathogenic	0	1	0	0	2	0	0	0
NM_001031681.2:c.1015G>A	CTNS	p.Gly339Arg	missense_variant	rs121908127	CM980461;4455	17	3563574	G	A	0.000106195	Pathogenic	0	1	0	0	2	0	0	0
NM_001031726.3:c.204_214delCGGGGGGCTGT	C19orf12	p.Gly69fs	frameshift_variant	rs515726204	CD118382;132140	19	30193863	AACAGCCCCCCG	A	0.000106195	Pathogenic	2	1	0	0	0	0	0	0
NM_001037.4:c.472G>C	SCN1B	p.Val158Leu	missense_variant	.	433138	19	35530044	G	C	0.000106195	Pathogenic	0	1	0	0	2	0	0	0
NM_001075098.3:c.1102+1G>A	MOCS1	NA	splice_donor_variant&intron_variant	rs146075796	CS982274;265444	6	39877578	C	T	0.000106195	Pathogenic	1	0	0	0	2	0	0	0
NM_001080.3:c.278G>T	ALDH5A1	NA	structural_interaction_variant	rs765561257	CM033330;449408	6	24495502	G	T	0.000106195	Pathogenic	0	0	0	0	3	0	0	0
NM_001080463.1:c.10594C>T	DYNC2H1	p.Arg3532*	stop_gained	rs181011657	CM1715195;446570	11	103128448	C	T	0.000106195	Pathogenic	0	1	0	0	2	0	0	0
NM_001080522.2:c.100C>T	CC2D2A	p.Arg34*	stop_gained	.	377067	4	15480407	C	T	0.000106195	Likely_pathogenic	0	3	0	0	0	0	0	0
NM_001083116.1:c.1122G>A	PRF1	p.Trp374*	stop_gained	rs104894176	CM992955;13709	10	72358355	C	T	0.000106195	Pathogenic	0	1	0	0	2	0	0	0
NM_001083116.1:c.445G>A	PRF1	p.Gly149Ser	missense_variant	rs147462227	CM023668;520942	10	72360214	C	T	0.000106195	Pathogenic	0	1	0	0	2	0	0	0
NM_001098268.1:c.1904delA	LIG4	p.Lys635fs	frameshift_variant	rs375554612	CD1311819;418659	13	108861712	CT	C	0.000106195	Pathogenic	1	0	0	0	2	0	0	0
NM_001110219.2:c.14C>T	GJB6	p.Thr5Met	missense_variant	rs104894414	CM993506;5543	13	20797606	G	A	0.000106195	Pathogenic	1	0	0	0	2	0	0	0
NM_001113755.2:c.866A>C	TYMP	NA	structural_interaction_variant	rs121913036	CM990862;16653	22	50965067	T	G	0.000106195	Pathogenic	2	1	0	0	0	0	0	0
NM_001123377.1:c.446A>C	PARK7	NA	structural_interaction_variant	rs74315352	CM032395;7066	1	8044990	A	C	0.000106195	Pathogenic	1	2	0	0	0	0	0	0
NM_001126128.1:c.163delA	PROK2	p.Ile55fs	frameshift_variant	rs554675432	CD075518;3603	3	71830676	AT	A	0.000106195	Pathogenic	0	0	0	0	3	0	0	0
NM_001126128.1:c.217C>T	PROK2	p.Arg73Cys	missense_variant	rs121434272	CM065397;3604	3	71830623	G	A	0.000106195	Pathogenic	0	0	0	0	3	0	0	0
NM_001126128.1:c.297dupT	PROK2	p.Gly100fs	frameshift_variant	rs768413190	CI065846;420068	3	71821967	C	CA	0.000106195	Likely_pathogenic	1	1	0	0	1	0	0	0
NM_001126131.1:c.911T>G	POLG	p.Leu304Arg	missense_variant	rs121918044	CM012181;13497	15	89872286	A	C	0.000106195	Pathogenic/Likely_pathogenic	0	2	0	0	0	1	0	0
NM_001127207.1:c.2542G>T	SMARCAL1	p.Glu848*	stop_gained	rs119473033	CM020320;4171	2	217342939	G	T	0.000106195	Pathogenic	0	1	0	0	2	0	0	0
NM_001127214.3:c.1412G>A	ACSF3	p.Arg471Gln	missense_variant	rs387907119	CM116843;31138	16	89211720	G	A	0.000106195	Pathogenic	0	2	0	0	0	1	0	0
NM_001127214.3:c.728C>T	ACSF3	p.Pro243Leu	missense_variant	rs140986055	CM116844;31140	16	89169073	C	T	0.000106195	Pathogenic	0	2	0	0	1	0	0	0
NM_001127649.2:c.292C>T	PEX26	p.Arg98Trp	missense_variant	rs62641228	CM032027;2152	22	18562701	C	T	0.000106195	Pathogenic	0	1	0	0	2	0	0	0
NM_001127698.1:c.2441+1G>A	SPINK5	NA	splice_donor_variant&intron_variant	.	574736	5	147499700	G	A	0.000106195	Likely_pathogenic	1	2	0	0	0	0	0	0
NM_001128227.2:c.2179G>A	GNE	p.Val727Met	missense_variant	rs121908627	CM012821;6028	9	36217445	C	T	0.000106195	Pathogenic/Likely_pathogenic	0	1	0	0	2	0	0	0
NM_001128425.1:c.1012C>T	MUTYH	p.Gln338*	stop_gained	rs587780082	CM031711;127835	1	45797507	G	A	0.000106195	Pathogenic	0	0	0	0	3	0	0	0
NM_001128425.1:c.312C>A	MUTYH	p.Tyr104*	stop_gained	rs121908380	CM022646;5296	1	45799121	G	T	0.000106195	Pathogenic	1	0	0	0	2	0	0	0
NM_001128425.1:c.734G>A	MUTYH	p.Arg245His	missense_variant	rs140342925	CM053997;140877	1	45798117	C	T	0.000106195	Pathogenic/Likely_pathogenic	0	1	0	0	2	0	0	0
NM_001130089.1:c.683C>T	KARS	p.Pro228Leu	missense_variant	rs201650281	CM134130;224983	16	75669880	G	A	0.000106195	Likely_pathogenic	1	2	0	0	0	0	0	0
NM_001130987.1:c.2833delG	DYSF	p.Ala945fs	frameshift_variant	rs727503909	CD053555;6685	2	71795434	TG	T	0.000106195	Pathogenic	0	1	0	0	2	0	0	0
NM_001134830.1:c.2168G>A	AHI1	p.Arg723Gln	missense_variant	rs121434351	CM060807;2015	6	135754263	C	T	0.000106195	Pathogenic/Likely_pathogenic	1	1	0	0	1	0	0	0
NM_001135242.1:c.442C>T	NDRG1	p.Arg148*	stop_gained	rs119483085	CM001817;5120	8	134270617	G	A	0.000106195	Pathogenic	1	1	0	0	1	0	0	0
NM_001142416.1:c.234delA	AIMP1	p.Lys78fs	frameshift_variant	.	590774	4	107248657	TA	T	0.000106195	Pathogenic	0	2	0	0	1	0	0	0
NM_001142564.1:c.1747C>T	CNGA1	p.Arg583*	stop_gained	rs199584830	CM159650;236443	4	47938971	G	A	0.000106195	Pathogenic/Likely_pathogenic	0	2	0	0	1	0	0	0
NM_001142571.1:c.754C>T	RAD51D	p.Arg252*	stop_gained	rs587780104	CM128411;127893	17	33430317	G	A	0.000106195	Pathogenic	1	1	0	0	1	0	0	0
NM_001142571.1:c.958C>T	RAD51D	p.Arg320*	stop_gained	rs750621215	CM159253;185048	17	33428225	G	A	0.000106195	Likely_pathogenic	0	2	0	0	1	0	0	0
NM_001142763.1:c.7C>T	PCDH15	p.Arg3*	stop_gained	rs137853001	CM012633;4931	10	56424016	G	A	0.000106195	Pathogenic/Likely_pathogenic	0	3	0	0	0	0	0	0
NM_001142771.1:c.4816dupA	PCDH15	p.Met1606fs	frameshift_variant	.	587635	10	55566571	A	AT	0.000106195	Likely_pathogenic	0	3	0	0	0	0	0	0
NM_001145026.1:c.843+2T>C	PTPRQ	NA	splice_donor_variant&intron_variant	rs377572771	CS165408;597495	12	80878386	T	C	0.000106195	Pathogenic	0	2	0	0	1	0	0	0
NM_001145853.1:c.1230_1233delCTCT	WFS1	p.Val412fs	frameshift_variant	rs760337383	CD013341;429753	4	6302749	GCTCT	G	0.000106195	Pathogenic	1	1	0	0	1	0	0	0
NM_001145853.1:c.1831_1832delCGinsTA	WFS1	p.Arg611Tyr	missense_variant	.	215407	4	6303353	CG	TA	0.000106195	Likely_pathogenic	1	1	0	0	1	0	0	0
NM_001145853.1:c.2020G>A	WFS1	p.Gly674Arg	missense_variant	rs200672755	CM011519;215394	4	6303542	G	A	0.000106195	Pathogenic/Likely_pathogenic	1	1	0	0	1	0	0	0
NM_001146006.1:c.217delG	IGFALS	p.Glu73fs	frameshift_variant	rs587776686	CD040586;8127	16	1842315	TC	T	0.000106195	Pathogenic	0	1	0	0	1	1	0	0
NM_001146077.1:c.301G>A	CLDN14	p.Gly101Arg	missense_variant	rs74315438	CM051892;4852	21	37833693	C	T	0.000106195	Pathogenic	0	1	0	0	2	0	0	0
NM_001163817.1:c.1084C>T	DHCR7	p.Arg362Cys	missense_variant	rs371302153	CM000690;562390	11	71146765	G	A	0.000106195	Likely_pathogenic	0	2	0	0	1	0	0	0
NM_001163817.1:c.278C>T	DHCR7	p.Thr93Met	missense_variant	rs80338853	CM980543;6783	11	71155082	G	A	0.000106195	Pathogenic/Likely_pathogenic	1	0	0	0	2	0	0	0
NM_001163817.1:c.385_412+5delATCCAGGAGGGGGCCGTGACTCCTGCAGGTAGC	DHCR7	p.Ile129fs	frameshift_variant&splice_donor_variant&splice_region_variant&intron_variant	.	370449	11	71153303	GGCTACCTGCAGGAGTCACGGCCCCCTCCTGGAT	G	0.000106195	Pathogenic/Likely_pathogenic	1	0	0	0	2	0	0	0
NM_001163817.1:c.870G>A	DHCR7	p.Trp290*	stop_gained	.	552520	11	71148951	C	T	0.000106195	Likely_pathogenic	0	1	0	0	1	1	0	0
NM_001165960.1:c.1096C>T	ALOXE3	p.Arg366*	stop_gained	rs121434233	CM020010;3408	17	8015495	G	A	0.000106195	Pathogenic	0	2	0	0	1	0	0	0
NM_001168370.1:c.2668G>A	CUL7	p.Glu890Lys	missense_variant	rs200040003	CM1618667;191211	6	43014321	C	T	0.000106195	Likely_pathogenic	1	0	0	0	2	0	0	0
NM_001168370.1:c.4643A>C	CUL7	p.His1548Pro	missense_variant	rs121918229	CM053188;1614	6	43006629	T	G	0.000106195	Pathogenic	1	1	0	0	1	0	0	0
NM_001169109.1:c.535C>T	SCO2	p.Arg179Cys	missense_variant	.	215130	22	50962306	G	A	0.000106195	Likely_pathogenic	1	2	0	0	0	0	0	0
NM_001171.5:c.2974G>A	ABCC6	p.Gly992Arg	missense_variant	rs72657692	CM1710909;433524	16	16263524	C	T	0.000106195	Pathogenic	0	1	0	0	2	0	0	0
NM_001171.5:c.3940C>T	ABCC6	p.Arg1314Trp	missense_variant	rs63750759	CM001045;6564	16	16248831	G	A	0.000106195	Pathogenic	1	0	0	0	2	0	0	0
NM_001171660.1:c.415G>A	CYB5R3	p.Val139Met	missense_variant	rs121965009	CM920234;237	22	43026905	C	T	0.000106195	Pathogenic	1	0	0	0	2	0	0	0
NM_001172696.1:c.919C>T	TSFM	p.Gln307*	stop_gained	rs201754030	CM112348;155718	12	58190244	C	T	0.000106195	Likely_pathogenic	0	2	0	0	1	0	0	0
NM_001172745.1:c.1404+5G>A	SEC23B	NA	splice_region_variant&intron_variant	.	CS134229;532195	20	18516391	G	A	0.000106195	Likely_pathogenic	0	1	0	0	2	0	0	0
NM_001172745.1:c.1648C>T	SEC23B	p.Arg550*	stop_gained	rs199939108	CM102635;167668	20	18523799	C	T	0.000106195	Pathogenic	2	0	0	0	1	0	0	0
NM_001172818.1:c.841G>T	PGM1	p.Asp281Tyr	missense_variant	rs587777404	CM142996;133289	1	64100604	G	T	0.000106195	Pathogenic	0	1	0	0	2	0	0	0
NM_001178007.1:c.1082delG	BBS12	p.Gly361fs	frameshift_variant	rs1057517193	CD1411591;371339	4	123664126	AG	A	0.000106195	Likely_pathogenic	0	2	0	0	1	0	0	0
NM_001178014.1:c.1233dupT	PCCB	p.Val412fs	frameshift_variant	rs587776758	CI983185;12014	3	136045723	C	CT	0.000106195	Pathogenic	0	2	0	0	1	0	0	0
NM_001178014.1:c.562G>A	PCCB	p.Glu188Lys	missense_variant	rs121964960	CM981490;12015	3	135980866	G	A	0.000106195	Likely_pathogenic	0	0	0	0	3	0	0	0
NM_001182.4:c.589C>T	ALDH7A1	p.Pro197Ser	missense_variant	rs779652673	CM104032;426363	5	125912832	G	A	0.000106195	Pathogenic/Likely_pathogenic	0	1	0	0	2	0	0	0
NM_001190818.1:c.1996C>T	ORC1	p.Arg666Trp	missense_variant	rs201253919	CM112304;30236	1	52849109	G	A	0.000106195	Pathogenic	0	1	0	0	2	0	0	0
NM_001190919.1:c.54-1G>A	THRA	NA	splice_acceptor_variant&intron_variant	.	561132	17	38233123	G	A	0.000106195	Pathogenic	1	1	0	0	1	0	0	0
NM_001199291.2:c.68+2T>A	HSD17B4	NA	splice_donor_variant&intron_variant	.	586027	5	118788518	T	A	0.000106195	Likely_pathogenic	1	0	0	0	2	0	0	0
NM_001202.4:c.362A>G	BMP4	p.His121Arg	missense_variant	rs376960358	CM118285;29618	14	54418579	T	C	0.000106195	Pathogenic	0	2	0	0	1	0	0	0
NM_001243766.1:c.1539+1G>A	POMGNT1	NA	splice_donor_variant&intron_variant	rs138642840	CS014770;56582	1	46657769	C	T	0.000106195	Pathogenic	1	0	0	0	2	0	0	0
NM_001257989.1:c.1112T>C	TYMP	p.Leu371Pro	missense_variant	rs1060499533	CM031704;223052	22	50964722	A	G	0.000106195	Pathogenic	0	1	0	0	2	0	0	0
NM_001271208.1:c.21076C>T	NEB	p.Arg7026*	stop_gained	rs769345284	CM1413913;190457	2	152394412	G	A	0.000106195	Pathogenic/Likely_pathogenic	1	1	0	0	1	0	0	0
NM_001281723.2:c.1495C>T	BTD	p.Pro499Ser	missense_variant	rs138818907	CM993566;25094	3	15686852	C	T	0.000106195	Pathogenic/Likely_pathogenic	1	1	0	0	1	0	0	0
NM_001281723.2:c.1618C>T	BTD	p.Arg540Cys	missense_variant	rs80338686	CM970191;1898	3	15686975	C	T	0.000106195	Pathogenic	1	0	0	0	2	0	0	0
NM_001282281.1:c.833G>A	PYCR1	p.Arg278His	missense_variant	rs121918378	CM095500;13198	17	79892247	C	T	0.000106195	Pathogenic	1	0	0	0	2	0	0	0
NM_001286043.1:c.244dupT	ACADM	p.Trp82fs	frameshift_variant	rs786204566	CI012548;188934	1	76198564	C	CT	0.000106195	Pathogenic/Likely_pathogenic	0	1	0	0	2	0	0	0
NM_001286043.1:c.833C>T	ACADM	p.Ser278Leu	missense_variant	rs121434281	CM011749;3598	1	76215129	C	T	0.000106195	Pathogenic/Likely_pathogenic	1	0	0	0	2	0	0	0
NM_001286043.1:c.896A>G	ACADM	p.Asp299Gly	missense_variant	rs201375579	CM051831;203540	1	76215192	A	G	0.000106195	Pathogenic/Likely_pathogenic	0	1	0	0	2	0	0	0
NM_001287174.1:c.1792C>T	ABCC8	p.Arg598*	stop_gained	rs139328569	CM050968;434056	11	17452386	G	A	0.000106195	Pathogenic	0	1	0	0	2	0	0	0
NM_001287174.1:c.3992-9G>A	ABCC8	NA	intron_variant	rs151344623	CS951534;9088	11	17418602	C	T	0.000106195	Pathogenic	0	0	0	0	3	0	0	0
NM_001287489.1:c.4227+1G>T	OTOF	NA	splice_donor_variant&intron_variant	rs397515601	CS083957;65802	2	26690232	C	A	0.000106195	Pathogenic	1	1	0	0	1	0	0	0
NM_001288608.1:c.2077C>T	ADAMTSL4	p.Arg693*	stop_gained	rs368482584	CM104798;39557	1	150529772	C	T	0.000106195	Pathogenic	0	0	0	0	3	0	0	0
NM_001289789.1:c.1157G>A	GPI	p.Arg386His	missense_variant	rs137853583	CM930354;13640	19	34884949	G	A	0.000106195	Pathogenic	0	1	0	0	2	0	0	0
NM_001290018.1:c.1056-1G>T	PRMT7	NA	splice_acceptor_variant&intron_variant	rs201824659	CS1510684;266024	16	68380047	G	T	0.000106195	Pathogenic	0	2	0	0	1	0	0	0
NM_001292009.1:c.4045C>T	EYS	p.Arg1349*	stop_gained	rs930421180	CM1312776;438197	6	65301715	G	A	0.000106195	Likely_pathogenic	0	1	0	0	2	0	0	0
NM_001292009.1:c.6794delC	EYS	p.Pro2265fs	frameshift_variant	rs758109813	CD102743;281325	6	64709007	TG	T	0.000106195	Pathogenic	0	1	0	0	2	0	0	0
NM_001297.4:c.413-1G>A	CNGB1	NA	splice_acceptor_variant&intron_variant	rs189234741	CS118404;437976	16	57996515	C	T	0.000106195	Pathogenic	0	1	0	0	2	0	0	0
NM_001302688.1:c.1018A>C	APOE	p.Ser340Arg	missense_variant	.	17876	19	45412493	A	C	0.000106195	Pathogenic	1	0	0	0	2	0	0	0
NM_001308122.1:c.1391C>T	SLC22A5	p.Thr464Met	missense_variant	rs72552732	CM021680;25416	5	131728176	C	T	0.000106195	Pathogenic/Likely_pathogenic	1	1	0	0	1	0	0	0
NM_001308122.1:c.254_264dupGGCTCGCCACC	SLC22A5	p.Ile89fs	frameshift_variant	rs377767449	CI014475;38790	5	131705914	T	TACCGGCTCGCC	0.000106195	Pathogenic	1	0	0	0	2	0	0	0
NM_001317034.1:c.847T>C	DPM1	p.Ser283Pro	missense_variant	rs587777114	CM042699;100634	20	49551710	A	G	0.000106195	Pathogenic	1	1	0	0	1	0	0	0
NM_001318054.1:c.181dupC	HRAS	p.Arg61fs	frameshift_variant	.	522672	11	533308	C	CG	0.000106195	Pathogenic	1	2	0	0	0	0	0	0
NM_001318057.1:c.452A>G	CFI	p.Asn151Ser	missense_variant	rs772044176	CM099902;372807	4	110685723	T	C	0.000106195	Likely_pathogenic	0	2	0	0	1	0	0	0
NM_001318825.1:c.838G>A	HEXA	p.Gly280Ser	missense_variant&splice_region_variant	rs121907954	CM890061;3898	15	72642859	C	T	0.000106195	Pathogenic	0	2	0	0	1	0	0	0
NM_001318965.1:c.1183C>T	EIF2B4	p.Arg395Cys	missense_variant	rs113994035	CM023069;4118	2	27589697	G	A	0.000106195	Pathogenic	0	2	0	0	1	0	0	0
NM_001321038.1:c.1062+1G>T	GPSM2	NA	splice_donor_variant&intron_variant	rs777695770	CS124878;35494	1	109445857	G	T	0.000106195	Pathogenic	1	0	0	0	2	0	0	0
NM_001322042.1:c.321dupA	MCPH1	NA	splice_donor_variant&intron_variant	.	523934	8	6289098	T	TA	0.000106195	Pathogenic	0	2	0	0	1	0	0	0
NM_001369.2:c.13486C>T	DNAH5	p.Arg4496*	stop_gained	rs200901816	CM065128;407248	5	13701398	G	A	0.000106195	Pathogenic	1	1	0	0	1	0	0	0
NM_001369.2:c.5557A>T	DNAH5	p.Lys1853*	stop_gained	rs748618094	CM091936;220581	5	13841167	T	A	0.000106195	Pathogenic	2	0	0	0	1	0	0	0
NM_001382.3:c.739C>T	DPAGT1	p.Arg247Trp	missense_variant	rs772988029	CM137868;521719	11	118968743	G	A	0.000106195	Likely_pathogenic	0	2	0	0	1	0	0	0
NM_001382.3:c.791T>G	DPAGT1	p.Val264Gly	missense_variant	rs387907245	CM126204;36922	11	118968691	A	C	0.000106195	Pathogenic	0	1	0	0	2	0	0	0
NM_001385.2:c.352C>T	DPYS	p.Arg118*	stop_gained	.	377800	8	105463545	G	A	0.000106195	Likely_pathogenic	0	2	0	0	1	0	0	0
NM_001397.2:c.2260C>T	ECE1	p.Arg754Cys	missense_variant	rs3026906	CM990501;9133	1	21546501	G	A	0.000106195	Pathogenic	1	1	0	0	1	0	0	0
NM_001492.5:c.1091T>C	GDF1	p.Met364Thr	missense_variant	rs374016704	CM1618918;522571	19	18979434	A	G	0.000106195	Likely_pathogenic	0	2	0	0	1	0	0	0
NM_001543.4:c.1831G>A	NDST1	NA	structural_interaction_variant	rs606231459	CM1410273;161412	5	149921213	G	A	0.000106195	Pathogenic	0	3	0	0	0	0	0	0
NM_001708.2:c.790C>T	OPN1SW	p.Pro264Ser	missense_variant	rs104894033	CM920130;64	7	128413840	G	A	0.000106195	Pathogenic	0	1	0	0	2	0	0	0
NM_001723.5:c.5177dupA	DST	p.Thr1727fs	frameshift_variant	.	617589	6	56483654	C	CT	0.000106195	Pathogenic	1	2	0	0	0	0	0	0
NM_001918.3:c.670G>T	DBT	p.Glu224*	stop_gained	rs74103423	CM930188;94009	1	100681641	C	A	0.000106195	Pathogenic/Likely_pathogenic	1	1	0	0	1	0	0	0
NM_001918.3:c.75_76delAT	DBT	p.Cys26fs	frameshift_variant	rs768832921	CD930945;11950	1	100706415	CAT	C	0.000106195	Pathogenic/Likely_pathogenic	0	1	0	0	1	1	0	0
NM_002016.1:c.10324A>T	FLG	p.Arg3442*	stop_gained	.	265157	1	152277038	T	A	0.000106195	Pathogenic	0	2	0	0	1	0	0	0
NM_002016.1:c.3702delG	FLG	p.Ser1235fs	frameshift_variant	rs397507563	CD063530;50931	1	152283659	AC	A	0.000106195	Pathogenic	0	1	0	0	2	0	0	0
NM_002016.1:c.4785_4788delTCAG	FLG	p.Ser1595fs	frameshift_variant	.	432814	1	152282573	CCTGA	C	0.000106195	Pathogenic	0	2	0	0	1	0	0	0
NM_002016.1:c.5392C>T	FLG	p.Arg1798*	stop_gained	.	423737	1	152281970	G	A	0.000106195	Pathogenic	0	2	0	0	1	0	0	0
NM_002180.2:c.439C>T	IGHMBP2	p.Arg147*	stop_gained	rs1324667543	CM034525;521206	11	68675795	C	T	0.000106195	Pathogenic	2	0	0	0	1	0	0	0
NM_002225.3:c.1184G>A	IVD	p.Arg395His	missense_variant	rs982218848	CM1210508;623383	15	40710365	G	A	0.000106195	Pathogenic	1	0	0	0	2	0	0	0
NM_002303.5:c.93G>A	LEPR	p.Trp31*	stop_gained	.	421140	1	66036208	G	A	0.000106195	Pathogenic/Likely_pathogenic	0	1	0	0	2	0	0	0
NM_002335.3:c.685C>T	LRP5	p.Arg229Trp	missense_variant&splice_region_variant	rs766589610	CM1618697;191023	11	68125314	C	T	0.000106195	Likely_pathogenic	0	3	0	0	0	0	0	0
NM_002354.2:c.491+1G>A	EPCAM	NA	splice_donor_variant&intron_variant	rs606231203	CS083989;12771	2	47602439	G	A	0.000106195	Pathogenic	1	2	0	0	0	0	0	0
NM_002408.3:c.1120C>T	MGAT2	p.His374Tyr	missense_variant	.	617656	14	50089106	C	T	0.000106195	Pathogenic	0	0	0	0	3	0	0	0
NM_002526.3:c.1608dupA	NT5E	p.Val537fs	frameshift_variant	rs774200574	CI110838;29689	6	86203602	G	GA	0.000106195	Pathogenic	1	0	0	0	2	0	0	0
NM_002863.4:c.1768+1G>A	PYGL	NA	splice_donor_variant&intron_variant	rs113993982	CS982338;11992	14	51378873	C	T	0.000106195	Pathogenic	0	1	0	0	1	1	0	0
NM_003052.4:c.644+1G>A	SLC34A1	NA	splice_donor_variant&intron_variant	rs201304511	CS164697;234926	5	176814875	G	A	0.000106195	Pathogenic/Likely_pathogenic	1	2	0	0	0	0	0	0
NM_003119.3:c.376G>C	SPG7	p.Glu126Gln	missense_variant&splice_region_variant	rs912983346	CM1715375;424654	16	89579445	G	C	0.000106195	Pathogenic/Likely_pathogenic	1	0	0	0	2	0	0	0
NM_003124.4:c.655C>T	SPR	p.Arg219*	stop_gained	rs779204655	CM123176;235551	2	73118535	C	T	0.000106195	Pathogenic	0	2	0	0	0	1	0	0
NM_003172.3:c.574C>T	SURF1	p.Arg192Trp	missense_variant	rs782190413	CM032383;215235	9	136219563	G	A	0.000106195	Pathogenic	0	1	0	0	2	0	0	0
NM_003172.3:c.751+5G>A	SURF1	NA	splice_region_variant&intron_variant	rs781934508	CS136306;373217	9	136219296	C	T	0.000106195	Likely_pathogenic	0	0	0	0	3	0	0	0
NM_003172.3:c.845_846delCT	SURF1	p.Ser282fs	frameshift_variant	rs782316919	CD982969;12770	9	136218824	CAG	C	0.000106195	Pathogenic	0	3	0	0	0	0	0	0
NM_003172.3:c.870dupT	SURF1	p.Lys291fs	frameshift_variant	rs782061187	CI983232;520829	9	136218800	T	TA	0.000106195	Pathogenic	0	2	0	0	1	0	0	0
NM_003235.4:c.5386C>T	TG	p.Gln1796*	stop_gained	rs754658907	CM102020;361975	8	133961173	C	T	0.000106195	Likely_pathogenic	0	2	0	0	1	0	0	0
NM_003560.2:c.1442T>A	PLA2G6	p.Leu481Gln	missense_variant	rs587784330	CM063037;159731	22	38519251	A	T	0.000106195	Pathogenic	0	2	0	0	1	0	0	0
NM_003560.2:c.1612C>T	PLA2G6	p.Arg538Cys	missense_variant	rs370691849	CM063042;159738	22	38516896	G	A	0.000106195	Pathogenic	0	3	0	0	0	0	0	0
NM_003560.2:c.1903C>T	PLA2G6	p.Arg635*	stop_gained	rs587784339	CM063025;159749	22	38511665	G	A	0.000106195	Pathogenic	0	2	0	0	1	0	0	0
NM_003829.4:c.2401G>T	MPDZ	p.Asp801Tyr	missense_variant	.	522684	9	13186349	C	A	0.000106195	Pathogenic	1	0	0	0	2	0	0	0
NM_003850.2:c.850C>T	SUCLA2	p.Arg284Cys	missense_variant	rs121908538	CM071112;5978	13	48528645	G	A	0.000106195	Pathogenic	0	1	0	0	2	0	0	0
NM_003896.3:c.353delA	ST3GAL5	p.Lys118fs	frameshift_variant	.	577410	2	86075292	CT	C	0.000106195	Pathogenic	0	2	0	0	1	0	0	0
NM_003896.3:c.862C>T	ST3GAL5	p.Arg288*	stop_gained	rs104893668	CM043092;5556	2	86071665	G	A	0.000106195	Pathogenic	0	3	0	0	0	0	0	0
NM_004004.5:c.269dupT	GJB2	p.Val91fs	frameshift_variant	rs730880338	CI992009;177737	13	20763451	T	TA	0.000106195	Pathogenic/Likely_pathogenic	0	2	0	0	1	0	0	0
NM_004004.5:c.313_326delAAGTTCATCAAGGG	GJB2	p.Lys105fs	frameshift_variant	rs111033253	CD991732;44737	13	20763394	CCCCTTGATGAACTT	C	0.000106195	Pathogenic	0	0	0	0	3	0	0	0
NM_004004.5:c.358_360delGAG	GJB2	p.Glu120del	conservative_inframe_deletion	rs80338947	CD993053;17006	13	20763360	TCTC	T	0.000106195	Pathogenic	0	0	0	0	3	0	0	0
NM_004004.5:c.551G>C	GJB2	p.Arg184Pro	missense_variant	rs80338950	CM992895;17007	13	20763170	C	G	0.000106195	Pathogenic/Likely_pathogenic	1	1	0	0	0	1	0	0
NM_004130.3:c.487delG	GYG1	p.Asp163fs	frameshift_variant	rs727502871	CD101891;162665	3	148727064	TG	T	0.000106195	Pathogenic	0	1	0	0	2	0	0	0
NM_004369.3:c.175C>T	COL6A3	p.Arg59*	stop_gained	.	94911	2	238303764	G	A	0.000106195	Pathogenic/Likely_pathogenic	0	2	0	0	1	0	0	0
NM_004453.3:c.463A>G	ETFDH	p.Arg155Gly	missense_variant	.	427131	4	159605801	A	G	0.000106195	Likely_pathogenic	1	1	0	0	1	0	0	0
NM_004482.3:c.484C>T	GALNT3	p.Arg162*	stop_gained	rs137853086	CM041346;7792	2	166626727	G	A	0.000106195	Pathogenic	0	2	0	0	1	0	0	0
NM_004483.4:c.226C>T	GCSH	p.Gln76*	stop_gained&splice_region_variant	.	265683	16	81124208	G	A	0.000106195	Pathogenic	0	2	0	0	1	0	0	0
NM_004562.2:c.635G>A	PARK2	p.Cys212Tyr	missense_variant	rs137853058	CM014212;7046	6	162394433	C	T	0.000106195	Pathogenic	0	2	0	0	1	0	0	0
NM_004589.3:c.364_364+1delAG	SCO1	p.Lys122fs	frameshift_variant&splice_donor_variant&splice_region_variant&intron_variant	rs1362047640	CD002915;6177	17	10599056	ACT	A	0.000106195	Pathogenic	0	1	0	0	2	0	0	0
NM_004614.4:c.268C>T	TK2	p.Arg90Cys	missense_variant	rs281865489	CM094574;38982	16	66570884	G	A	0.000106195	Likely_pathogenic	1	2	0	0	0	0	0	0
NM_004614.4:c.360_361delGCinsAA	TK2	p.His121Asn	missense_variant	.	38986	16	66565297	GC	TT	0.000106195	Pathogenic	0	3	0	0	0	0	0	0
NM_004628.4:c.1243C>T	XPC	p.Arg415*	stop_gained	rs757958943	CM066616;438623	3	14200140	G	A	0.000106195	Pathogenic	0	2	0	0	1	0	0	0
NM_004646.3:c.515_517delCCA	NPHS1	p.Thr172del	disruptive_inframe_deletion	rs386833947	CD991819;56509	19	36341871	ATGG	A	0.000106195	Likely_pathogenic	0	0	0	0	3	0	0	0
NM_004820.4:c.1250G>A	CYP7B1	p.Arg417His	missense_variant	rs121908611	CM080184;6103	8	65509470	C	T	0.000106195	Pathogenic	0	0	0	0	3	0	0	0
NM_004820.4:c.889A>G	CYP7B1	p.Thr297Ala	missense_variant	rs587777222	CM092986;120179	8	65527751	T	C	0.000106195	Pathogenic/Likely_pathogenic	0	2	0	0	1	0	0	0
NM_004933.2:c.178C>T	CDH15	p.Arg60Cys	missense_variant	rs121434539	CM086801;17642	16	89245959	C	T	0.000106195	Pathogenic	0	2	0	0	1	0	0	0
NM_005144.4:c.3034G>A	HR	p.Asp1012Asn	missense_variant	rs121434451	CM022964;7340	8	21976740	C	T	0.000106195	Pathogenic	2	1	0	0	0	0	0	0
NM_005199.4:c.401_402delCT	CHRNG	p.Pro134fs	frameshift_variant	rs747067203	CD063477;419026	2	233406133	CCT	C	0.000106195	Pathogenic	1	0	0	0	2	0	0	0
NM_005228.3:c.1636C>T	EGFR	p.Pro546Ser	missense_variant	.	376211	7	55231430	C	T	0.000106195	Likely_pathogenic	1	0	0	0	2	0	0	0
NM_005247.2:c.317A>G	FGF3	p.Tyr106Cys	missense_variant	rs281860306	CM112641;29817	11	69631095	T	C	0.000106195	Pathogenic	0	2	0	0	1	0	0	0
NM_005373.2:c.317C>T	MPL	p.Pro106Leu	missense_variant	rs750046020	CM090043;265248	1	43804317	C	T	0.000106195	Likely_pathogenic	1	0	0	0	2	0	0	0
NM_005560.4:c.6301G>A	LAMA5	p.Glu2101Lys	missense_variant	.	599491	20	60897370	C	T	0.000106195	Likely_pathogenic	1	1	0	0	1	0	0	0
NM_005609.3:c.1768+1G>A	PYGM	NA	splice_donor_variant&intron_variant	rs771427957	CS941537;194389	11	64519395	C	T	0.000106195	Pathogenic	0	3	0	0	0	0	0	0
NM_005609.3:c.2262delA	PYGM	p.Lys754fs	frameshift_variant	rs398124210	CD982918;95296	11	64514745	GT	G	0.000106195	Pathogenic	0	2	0	0	1	0	0	0
NM_005651.3:c.491dupA	TDO2	p.Ile165fs	frameshift_variant	rs767123432	CI173798;440854	4	156831234	C	CA	0.000106195	Pathogenic	1	2	0	0	0	0	0	0
NM_005677.3:c.1281C>T	COLQ	p.Cys427Cys	synonymous_variant	rs185829251	CS122471;536241	3	15495353	G	A	0.000106195	Likely_pathogenic	2	0	0	0	1	0	0	0
NM_005677.3:c.1321A>G	COLQ	p.Thr441Ala	missense_variant	rs375215281	CM043836;447217	3	15493198	T	C	0.000106195	Likely_pathogenic	0	0	0	0	2	1	0	0
NM_006019.3:c.1674-1G>A	TCIRG1	NA	splice_acceptor_variant&intron_variant	rs139617644	CS001850;189246	11	67816547	G	A	0.000106195	Pathogenic	0	0	0	0	3	0	0	0
NM_006397.2:c.556C>T	RNASEH2A	p.Arg186Trp	missense_variant	rs77103971	CM074473;66068	19	12921137	C	T	0.000106195	Likely_pathogenic	0	0	0	0	2	1	0	0
NM_006412.3:c.493-1G>C	AGPAT2	NA	splice_acceptor_variant&intron_variant	rs606231168	CS031428;6630	9	139571133	C	G	0.000106195	Pathogenic	1	1	0	0	1	0	0	0
NM_006885.3:c.3757C>T	ZFHX3	p.Arg1253Cys	missense_variant	.	599559	16	72845583	G	A	0.000106195	Likely_pathogenic	1	2	0	0	0	0	0	0
NM_007055.3:c.3014G>A	POLR3A	p.Arg1005His	missense_variant	rs200118797	CM126419;41246	10	79745718	C	T	0.000106195	Pathogenic	0	2	0	0	1	0	0	0
NM_007077.4:c.294+1G>T	AP4S1	NA	splice_donor_variant&intron_variant	rs886041127	CS1618768;279680	14	31542180	G	T	0.000106195	Likely_pathogenic	2	0	0	0	0	1	0	0
NM_007255.2:c.421C>T	B4GALT7	NA	structural_interaction_variant	rs187063864	CM166200;253108	5	177034310	C	T	0.000106195	Likely_pathogenic	0	1	0	0	2	0	0	0
NM_007272.2:c.738_761delCAAGAAGCCGGTAGTCTACACCCG	CTRC	p.Lys247_Arg254del	disruptive_inframe_deletion	.	132150	1	15772182	AACACCCGCAAGAAGCCGGTAGTCT	A	0.000106195	Pathogenic	2	0	0	0	1	0	0	0
NM_012275.2:c.142C>T	IL36RN	p.Arg48Trp	missense_variant	rs151325121	CM117055;30491	2	113819727	C	T	0.000106195	Pathogenic	2	0	0	0	1	0	0	0
NM_012434.4:c.533delC	SLC17A5	p.Thr178fs	frameshift_variant	rs727504156	CD993276;167693	6	74348214	TG	T	0.000106195	Pathogenic	1	1	0	0	1	0	0	0
NM_013339.3:c.998C>T	ALG6	p.Ala333Val	missense_variant	rs121908443	CM991257;5497	1	63885051	C	T	0.000106195	Pathogenic	2	1	0	0	0	0	0	0
NM_013382.5:c.551C>T	POMT2	p.Thr184Met	missense_variant	rs267606971	CM074451;3229	14	77769283	G	A	0.000106195	Pathogenic	2	1	0	0	0	0	0	0
NM_013416.3:c.314G>A	NCF4	p.Arg105Gln	missense_variant	rs387906808	CM096310;30194	22	37263476	G	A	0.000106195	Pathogenic	1	2	0	0	0	0	0	0
NM_014080.4:c.1126C>T	DUOX2	p.Arg376Trp	missense_variant	rs119472029	CM053838;4065	15	45402093	G	A	0.000106195	Pathogenic	0	0	0	0	3	0	0	0
NM_014080.4:c.1946C>A	DUOX2	p.Ala649Glu	missense_variant&splice_region_variant	rs748793969	CM085370;617814	15	45398525	G	T	0.000106195	Likely_pathogenic	1	2	0	0	0	0	0	0
NM_014239.3:c.599G>T	EIF2B2	p.Gly200Val	missense_variant&splice_region_variant	rs113994012	CM032884;208575	14	75472570	G	T	0.000106195	Pathogenic/Likely_pathogenic	0	1	0	0	2	0	0	0
NM_014384.2:c.1129G>A	ACAD8	p.Gly377Ser	missense_variant	rs121908419	CM070642;5356	11	134132450	G	A	0.000106195	Pathogenic/Likely_pathogenic	0	2	0	0	1	0	0	0
NM_014625.3:c.855_856delAA	NPHS2	p.Arg286fs	frameshift_variant	rs749740335	CD000616;188823	1	179521754	CTT	C	0.000106195	Pathogenic/Likely_pathogenic	0	2	0	0	1	0	0	0
NM_014714.3:c.634G>A	IFT140	p.Gly212Arg	missense_variant&splice_region_variant	rs201188361	CM123475;31683	16	1642177	C	T	0.000106195	Pathogenic	1	2	0	0	0	0	0	0
NM_014855.2:c.1322G>A	AP5Z1	p.Trp441*	stop_gained	rs373919408	CM1417492;375313	7	4827275	G	A	0.000106195	Pathogenic	1	1	0	0	1	0	0	0
NM_014946.3:c.631G>A	SPAST	p.Val211Ile	missense_variant	.	560537	2	32323909	G	A	0.000106195	Likely_pathogenic	1	1	0	0	1	0	0	0
NM_015046.5:c.1504C>T	SETX	p.Arg502Trp	missense_variant	rs534723946	CM152100;155742	9	135205481	G	A	0.000106195	Likely_pathogenic	0	1	0	0	1	1	0	0
NM_015282.2:c.196-591C>T	CLASP1	NA	intron_variant	rs756026847	CR1512534;218084	2	122288492	G	A	0.000106195	Pathogenic	0	2	0	0	1	0	0	0
NM_015282.2:c.196-602C>T	CLASP1	NA	intron_variant	rs863225422	CR1512535;218085	2	122288503	G	A	0.000106195	Likely_pathogenic	0	2	0	0	1	0	0	0
NM_015506.2:c.217C>T	MMACHC	p.Arg73*	stop_gained	rs796051995	CM060057;203825	1	45973163	C	T	0.000106195	Pathogenic	1	0	0	0	2	0	0	0
NM_015506.2:c.482G>A	MMACHC	NA	structural_interaction_variant	rs121918243	CM060063;1425	1	45974520	G	A	0.000106195	Pathogenic	1	0	0	0	2	0	0	0
NM_015506.2:c.619dupG	MMACHC	p.Asp207fs	frameshift_variant	rs765913293	CI164333;553035	1	45974654	C	CG	0.000106195	Likely_pathogenic	1	2	0	0	0	0	0	0
NM_015627.2:c.459+2T>G	LDLRAP1	NA	splice_donor_variant&intron_variant	rs1461905374	CS050117;4780	1	25883760	T	G	0.000106195	Pathogenic	0	1	0	0	2	0	0	0
NM_015665.5:c.787T>C	AAAS	p.Ser263Pro	missense_variant	rs121918550	CM010150;5045	12	53703408	A	G	0.000106195	Pathogenic/Likely_pathogenic	0	2	0	0	1	0	0	0
NM_015909.3:c.2012T>G	NBAS	p.Phe671Cys	missense_variant	.	523072	2	15607794	A	C	0.000106195	Likely_pathogenic	1	1	0	0	1	0	0	0
NM_015909.3:c.686dupT	NBAS	p.Ser230fs	frameshift_variant	rs759315662	CI157048;204581	2	15674726	G	GA	0.000106195	Pathogenic	0	1	0	0	2	0	0	0
NM_016013.3:c.631C>T	NDUFAF1	p.Arg211Cys	missense_variant	rs387906958	CM117654;30624	15	41687185	G	A	0.000106195	Pathogenic	1	1	0	0	1	0	0	0
NM_016097.4:c.233T>C	IER3IP1	p.Leu78Pro	missense_variant	rs387907012	CM116500;30786	18	44682564	A	G	0.000106195	Pathogenic	1	1	0	0	1	0	0	0
NM_016180.4:c.264delC	SLC45A2	p.Gly89fs	frameshift_variant	rs775387808	CD057038;242518	5	33984424	CG	C	0.000106195	Pathogenic	0	2	0	0	1	0	0	0
NM_016239.3:c.3385C>T	MYO15A	p.Arg1129*	stop_gained	rs748868741	CM168535;505802	17	18025499	C	T	0.000106195	Pathogenic	0	1	0	0	2	0	0	0
NM_016239.3:c.9572G>A	MYO15A	p.Arg3191His	missense_variant	rs373520843	CM1513046;402260	17	18065953	G	A	0.000106195	Pathogenic	0	2	0	0	1	0	0	0
NM_016955.3:c.715G>A	SEPSECS	NA	structural_interaction_variant	rs267607035	CM106589;18401	4	25153671	C	T	0.000106195	Pathogenic	2	0	0	0	1	0	0	0
NM_017866.5:c.720_723delAGAA	TMEM70	p.Glu241fs	frameshift_variant	.	283424	8	74893790	CAAAG	C	0.000106195	Likely_pathogenic	0	1	0	0	2	0	0	0
NM_017882.2:c.461_463delTCA	CLN6	p.Ile154del	disruptive_inframe_deletion	rs121908080	CD020221;4083	15	68504035	TTGA	T	0.000106195	Likely_pathogenic	1	1	0	0	1	0	0	0
NM_017950.3:c.1989+1G>A	CCDC40	NA	splice_donor_variant&intron_variant	.	488402	17	78055858	G	A	0.000106195	Likely_pathogenic	0	2	0	0	1	0	0	0
NM_018075.3:c.1843G>A	ANO10	p.Asp615Asn	missense_variant	rs138000380	CM1411300;162017	3	43474174	C	T	0.000106195	Likely_pathogenic	0	0	0	0	3	0	0	0
NM_018082.5:c.2303G>A	POLR3B	p.Arg768His	missense_variant	rs267608687	CM119260;31161	12	106850925	G	A	0.000106195	Pathogenic	0	3	0	0	0	0	0	0
NM_018122.4:c.492+2T>C	DARS2	NA	splice_donor_variant&intron_variant	rs142433332	CS072183;1062	1	173800770	T	C	0.000106195	Pathogenic	0	2	0	0	1	0	0	0
NM_018136.4:c.9697C>T	ASPM	p.Arg3233*	stop_gained	rs199422194	CM092386;21634	1	197059458	G	A	0.000106195	Pathogenic	0	2	0	0	1	0	0	0
NM_018368.3:c.515_516delCA	LMBRD1	p.Thr172fs	frameshift_variant	rs779151199	CD090425;517	6	70451726	CTG	C	0.000106195	Pathogenic	0	1	0	0	1	1	0	0
NM_018451.4:c.289dupA	CENPJ	p.Thr97fs	frameshift_variant	.	279750	13	25486874	G	GT	0.000106195	Pathogenic	0	2	0	0	1	0	0	0
NM_018451.4:c.634G>T	CENPJ	p.Glu212*	stop_gained	.	620160	13	25484159	C	A	0.000106195	Likely_pathogenic	0	0	0	0	3	0	0	0
NM_018668.4:c.1225+5G>C	VPS33B	NA	splice_region_variant&intron_variant	rs398122407	CS1211594;88858	15	91548102	C	G	0.000106195	Pathogenic/Likely_pathogenic	0	1	0	0	2	0	0	0
NM_018941.3:c.792C>G	CLN8	p.Asn264Lys	missense_variant	rs587779411	CM144671;100736	8	1728664	C	G	0.000106195	Pathogenic	1	0	0	0	2	0	0	0
NM_018965.3:c.132G>A	TREM2	p.Trp44*	stop_gained	rs104894001	CM022074;5217	6	41129260	C	T	0.000106195	Pathogenic	0	3	0	0	0	0	0	0
NM_018972.2:c.358C>T	GDAP1	p.Arg120Trp	missense_variant	rs104894078	CM032927;4198	8	75272419	C	T	0.000106195	Pathogenic	1	1	0	0	1	0	0	0
NM_018972.2:c.715C>T	GDAP1	p.Leu239Phe	missense_variant	rs104894080	CM032928;4200	8	75276240	C	T	0.000106195	Pathogenic	0	2	0	0	1	0	0	0
NM_020070.3:c.425C>T	IGLL1	p.Pro142Leu	missense_variant	.	14825	22	23915670	G	A	0.000106195	Likely_pathogenic	0	3	0	0	0	0	0	0
NM_020166.4:c.841C>T	MCCC1	p.Arg281*	stop_gained	rs185741664	CM122219;203795	3	182775131	G	A	0.000106195	Pathogenic	0	3	0	0	0	0	0	0
NM_020247.4:c.1081-1_1082dupGTA	COQ8A	p.Gln360_Tyr361insTer	stop_gained&disruptive_inframe_insertion&splice_region_variant	rs1057519344	CI1314393;375333	1	227171250	C	CAGT	0.000106195	Pathogenic	0	2	0	0	1	0	0	0
NM_020247.4:c.1750_1752delACC	COQ8A	NA	structural_interaction_variant	rs387906299	CD082073;3644	1	227174239	GCAC	G	0.000106195	Pathogenic	0	1	0	0	1	1	0	0
NM_020451.2:c.1397G>A	SEPN1	p.Arg466Gln	missense_variant	rs121908185	CM013289;4492	1	26140381	G	A	0.000106195	Pathogenic/Likely_pathogenic	0	3	0	0	0	0	0	0
NM_020461.3:c.3565G>T	TUBGCP6	p.Gly1189*	stop_gained	rs724159976	CM1411968;162405	22	50659223	C	A	0.000106195	Pathogenic	0	1	0	0	2	0	0	0
NM_020461.3:c.4955-15_4955-2delTCTGCCCTCCGCCA	TUBGCP6	NA	splice_acceptor_variant&splice_region_variant&intron_variant	.	504387	22	50656832	CTGGCGGAGGGCAGA	C	0.000106195	Likely_pathogenic	1	2	0	0	0	0	0	0
NM_020547.2:c.502G>A	AMHR2	p.Ala168Thr	missense_variant&splice_region_variant	rs374601719	CM1610865;388365	12	53819026	G	A	0.000106195	Likely_pathogenic	0	3	0	0	0	0	0	0
NM_020634.1:c.914T>C	GDF3	p.Leu305Pro	missense_variant	rs387906945	CM100246;30592	12	7842655	A	G	0.000106195	Pathogenic	0	0	0	0	3	0	0	0
NM_020751.2:c.785A>G	COG6	p.Tyr262Cys	missense_variant	.	CM1512210;493009	13	40256398	A	G	0.000106195	Pathogenic	0	2	0	0	0	1	0	0
NM_020812.3:c.5939+2T>C	DOCK6	NA	splice_donor_variant&intron_variant	rs201387914	CS155670;253047	19	11311390	A	G	0.000106195	Pathogenic	1	1	0	0	1	0	0	0
NM_021807.3:c.1733A>G	EXOC4	p.Gln578Arg	missense_variant&splice_region_variant	rs730882233	CM135656;183330	7	133502296	A	G	0.000106195	Likely_pathogenic	0	1	0	0	2	0	0	0
NM_021828.4:c.1516C>T	HPSE2	p.Arg506*	stop_gained	rs267606866	CM103331;83	10	100242490	G	A	0.000106195	Pathogenic	1	2	0	0	0	0	0	0
NM_021830.4:c.1052A>G	C10orf2	p.Asn351Ser	missense_variant	.	426103	10	102749019	A	G	0.000106195	Pathogenic	0	2	0	0	1	0	0	0
NM_022068.3:c.5053C>T	PIEZO2	p.Arg1685*	stop_gained	rs886039821	CM1612844;265867	18	10715677	G	A	0.000106195	Likely_pathogenic	0	2	0	0	1	0	0	0
NM_022089.3:c.3057delC	ATP13A2	p.Tyr1020fs	frameshift_variant	rs765632065	CD064493;465253	1	17313566	AG	A	0.000106195	Pathogenic	1	2	0	0	0	0	0	0
NM_022124.5:c.6049G>A	CDH23	p.Gly2017Ser	missense_variant&splice_region_variant	rs183431253	CM077923;46000	10	73550170	G	A	0.000106195	Likely_pathogenic	0	3	0	0	0	0	0	0
NM_022124.5:c.9412C>T	CDH23	p.Arg3138Trp	missense_variant	rs1052484950	CM177729;437904	10	73572268	C	T	0.000106195	Pathogenic	0	1	0	0	2	0	0	0
NM_022132.4:c.517dupT	MCCC2	p.Ser173fs	frameshift_variant	rs587776533	CI010714;1919	5	70900186	A	AT	0.000106195	Pathogenic	1	1	0	0	1	0	0	0
NM_022436.2:c.1336C>T	ABCG5	p.Arg446*	stop_gained	rs199689137	CM074665;30485	2	44050063	G	A	0.000106195	Pathogenic/Likely_pathogenic	1	1	0	0	1	0	0	0
NM_022436.2:c.403-1G>A	ABCG5	NA	splice_acceptor_variant&intron_variant	.	501710	2	44059007	C	T	0.000106195	Pathogenic	1	0	0	0	2	0	0	0
NM_022773.2:c.1391G>A	LMF1	p.Trp464*	stop_gained	rs587777626	CM097391;143993	16	919908	C	T	0.000106195	Pathogenic	1	1	0	0	1	0	0	0
NM_024010.2:c.1442C>T	MTRR	p.Ser481Leu	missense_variant	rs137853062	CM032288;7033	5	7891518	C	T	0.000106195	Pathogenic	1	2	0	0	0	0	0	0
NM_024022.2:c.346G>A	TMPRSS3	p.Val116Met	missense_variant	rs200090033	CM140338;432009	21	43808612	C	T	0.000106195	Likely_pathogenic	0	2	0	0	1	0	0	0
NM_024105.3:c.437G>A	ALG12	p.Arg146Gln	missense_variant	rs121907932	CM022081;3435	22	50304114	C	T	0.000106195	Pathogenic	1	2	0	0	0	0	0	0
NM_024570.3:c.554T>G	RNASEH2B	p.Val185Gly	missense_variant	rs74555752	CM063104;1263	13	51519606	T	G	0.000106195	Pathogenic	1	1	0	0	1	0	0	0
NM_024577.3:c.1972C>T	SH3TC2	p.Arg658Cys	missense_variant	rs80338926	CM033082;21690	5	148407323	G	A	0.000106195	Likely_pathogenic	0	0	0	0	2	1	0	0
NM_024675.3:c.1653T>A	PALB2	p.Tyr551*	stop_gained	rs118203997	CM070241;1243	16	23646214	A	T	0.000106195	Pathogenic	1	1	0	0	0	1	0	0
NM_024678.5:c.151C>T	NARS2	p.Arg51Cys	missense_variant	rs367584549	CM175798;545046	11	78282480	G	A	0.000106195	Likely_pathogenic	0	2	0	0	1	0	0	0
NM_024747.5:c.223C>T	HPS6	p.Gln75*	stop_gained	rs281865107	CM099116;30676	10	103825454	C	T	0.000106195	Pathogenic	2	0	0	0	1	0	0	0
NM_024753.4:c.2500C>T	TTC21B	p.Gln834*	stop_gained	rs79746977	CM182280;446649	2	166764256	G	A	0.000106195	Pathogenic	0	1	0	0	2	0	0	0
NM_025114.3:c.2251C>T	CEP290	p.Arg751*	stop_gained	rs753884599	CM074725;585307	12	88505095	G	A	0.000106195	Pathogenic	0	1	0	0	2	0	0	0
NM_025114.3:c.5850delT	CEP290	p.Phe1950fs	frameshift_variant	rs386834159	CD072354;56740	12	88465562	CA	C	0.000106195	Likely_pathogenic	1	1	0	0	1	0	0	0
NM_025180.3:c.1068-1G>A	CEP63	NA	splice_acceptor_variant&intron_variant	.	210698	3	134267903	G	A	0.000106195	Pathogenic	0	2	0	0	1	0	0	0
NM_030777.3:c.648C>G	SLC2A10	p.Tyr216*	stop_gained	.	CM1818636;467819	20	45354323	C	G	0.000106195	Pathogenic	1	0	0	0	2	0	0	0
NM_030943.3:c.208-2A>G	AMN	NA	splice_acceptor_variant&intron_variant	rs386834170	CS030535;56751	14	103394761	A	G	0.000106195	Likely_pathogenic	0	0	0	0	3	0	0	0
NM_032634.3:c.3069+5G>A	PIGO	NA	splice_region_variant&intron_variant	rs368953604	CS126199;35601	9	35090058	C	T	0.000106195	Pathogenic	0	3	0	0	0	0	0	0
NM_033028.4:c.157-2A>G	BBS4	NA	splice_acceptor_variant&intron_variant	rs113994192	CS021722;9147	15	73004583	A	G	0.000106195	Pathogenic	1	2	0	0	0	0	0	0
NM_033123.3:c.1465A>T	PLCZ1	p.Ile489Phe	missense_variant	rs757326350	CM161927;271283	12	18841149	T	A	0.000106195	Pathogenic	1	2	0	0	0	0	0	0
NM_052845.3:c.584G>A	MMAB	NA	structural_interaction_variant	rs756195708	CS061303;218322	12	109998845	C	T	0.000106195	Pathogenic	0	0	0	0	3	0	0	0
NM_053274.2:c.157_161delAAGAA	GLMN	p.Lys53fs	frameshift_variant	rs762515373	CD020877;7806	1	92762964	ATTCTT	A	0.000106195	Pathogenic	0	1	0	0	2	0	0	0
NM_080916.2:c.763_766dupGATT	DGUOK	p.Phe256fs	frameshift_variant&stop_gained	rs763706988	CI034484;8155	2	74185326	A	ATGAT	0.000106195	Pathogenic	0	1	0	0	2	0	0	0
NM_138295.3:c.5072G>C	PKD1L1	p.Cys1691Ser	missense_variant	rs886037834	CM1612456;235198	7	47886558	C	G	0.000106195	Likely_pathogenic	0	2	0	0	1	0	0	0
NM_138413.3:c.107C>T	HOGA1	p.Ala36Val	missense_variant	rs201803986	CM122018;204265	10	99344567	C	T	0.000106195	Likely_pathogenic	1	1	0	0	1	0	0	0
NM_138691.2:c.100C>T	TMC1	p.Arg34*	stop_gained	rs121908073	CM020519;4103	9	75309494	C	T	0.000106195	Pathogenic	0	1	0	0	2	0	0	0
NM_138694.3:c.383delC	PKHD1	p.Thr128fs	frameshift_variant	rs868562051	CD032480;594678	6	51944704	AG	A	0.000106195	Pathogenic	1	1	0	0	1	0	0	0
NM_138694.3:c.5912G>A	PKHD1	p.Gly1971Asp	missense_variant	rs180675584	CM034272;377269	6	51799117	C	T	0.000106195	Pathogenic	1	0	0	0	2	0	0	0
NM_138694.3:c.8870T>C	PKHD1	p.Ile2957Thr	missense_variant	rs760222236	CM020500;357423	6	51618079	A	G	0.000106195	Pathogenic	0	2	0	0	1	0	0	0
NM_138701.3:c.277delT	MPLKIP	p.Ser93fs	frameshift_variant	rs587776532	CD070450;1847	7	40173889	GA	G	0.000106195	Pathogenic	1	1	0	0	1	0	0	0
NM_144966.5:c.3971T>G	FREM1	p.Leu1324Arg	missense_variant	rs281875281	CM113748;30764	9	14792751	A	C	0.000106195	Likely_pathogenic	0	0	0	0	3	0	0	0
NM_147196.2:c.250C>T	TMIE	p.Arg84Trp	missense_variant	rs28942097	CM022084;3391	3	46750654	C	T	0.000106195	Pathogenic	0	2	0	0	1	0	0	0
NM_152384.2:c.412C>T	BBS5	p.Arg138Cys	missense_variant	rs1238632042	CM173705;437993	2	170349409	C	T	0.000106195	Likely_pathogenic	2	0	0	0	1	0	0	0
NM_152419.2:c.234+1G>A	HGSNAT	NA	splice_donor_variant&intron_variant	rs483352908	CS065564;30832	8	43002207	G	A	0.000106195	Pathogenic	0	2	0	0	1	0	0	0
NM_170589.4:c.1599A>G	KNL1	p.Gln533Gln	synonymous_variant	.	495235	15	40913983	A	G	0.000106195	Likely_pathogenic	1	2	0	0	0	0	0	0
NM_170695.3:c.838A>G	TGIF1	p.Thr280Ala	missense_variant	rs121909068	CM001354;6981	18	3457570	A	G	0.000106195	Pathogenic	0	0	0	0	2	1	0	0
NM_173483.3:c.467G>A	CYP4F22	p.Arg156His	missense_variant	rs776275777	CM1815440;560320	19	15648391	G	A	0.000106195	Pathogenic	0	0	0	0	3	0	0	0
NM_173560.3:c.541C>T	RFX6	p.Arg181Trp	missense_variant	rs587780440	CM1513561;130157	6	117203566	C	T	0.000106195	Likely_pathogenic	0	2	0	0	1	0	0	0
NM_178161.2:c.886C>T	PTF1A	p.Arg296*	stop_gained	rs104894186	CM043069;3425	10	23482734	C	T	0.000106195	Pathogenic	0	2	0	0	1	0	0	0
NM_178170.2:c.1401G>A	NEK8	p.Trp467*	stop_gained	rs762826555	CM166140;191072	17	27066203	G	A	0.000106195	Pathogenic/Likely_pathogenic	1	2	0	0	0	0	0	0
NM_178817.3:c.3G>A	MRAP	p.Met1?	start_lost	rs80358231	CM050104;1841	21	33671285	G	A	0.000106195	Pathogenic	0	0	0	0	3	0	0	0
NM_181426.1:c.526_527delCT	CCDC39	p.Leu176fs	frameshift_variant	rs780175755	CD131309;188300	3	180377546	CAG	C	0.000106195	Pathogenic	1	1	0	0	1	0	0	0
NM_198525.2:c.2896_2897delGC	KIF7	p.Ala966fs	frameshift_variant&splice_region_variant	rs752248403	CD113618;30895	15	90174939	GGC	G	0.000106195	Pathogenic	1	2	0	0	0	0	0	0
NM_198586.2:c.164T>G	NHLRC1	p.Val55Gly	missense_variant	.	451261	6	18122674	A	C	0.000106195	Likely_pathogenic	1	0	0	0	1	1	0	0
NM_199069.1:c.489_490delTG	NDUFAF3	p.Gly164fs	frameshift_variant	rs746835381	CD1619023;372432	3	49060538	CTG	C	0.000106195	Likely_pathogenic	1	1	0	0	1	0	0	0
NM_206933.2:c.1000C>T	USH2A	p.Arg334Trp	missense_variant	rs397517963	CM001366;228411	1	216498790	G	A	0.000106195	Pathogenic/Likely_pathogenic	0	1	0	0	2	0	0	0
NM_206933.2:c.12067-2A>G	USH2A	NA	splice_acceptor_variant&intron_variant	rs397517978	CS088100;48390	1	215853720	T	C	0.000106195	Pathogenic	0	2	0	0	1	0	0	0
NM_207346.2:c.670_671delAA	TSEN54	p.Lys224fs	frameshift_variant	.	265282	17	73517831	CAA	C	0.000106195	Pathogenic	0	2	0	0	0	1	0	0
NM_207352.3:c.1523G>A	CYP4V2	p.Arg508His	missense_variant	rs119103284	CM041502;2189	4	187131740	G	A	0.000106195	Pathogenic	0	2	0	0	1	0	0	0
NM_207581.3:c.205+2T>C	DUOXA2	NA	splice_donor_variant&intron_variant	.	265105	15	45408056	T	C	0.000106195	Likely_pathogenic	0	0	0	0	2	1	0	0
NM_213599.2:c.2272C>T	ANO5	p.Arg758Cys	missense_variant	rs137854529	CM101061;2166	11	22296151	C	T	0.000106195	Pathogenic	2	1	0	0	0	0	0	0
NM_213653.3:c.959G>T	HFE2	p.Gly320Val	missense_variant	rs74315323	CM040081;2365	1	145416614	G	T	0.000106195	Pathogenic	0	1	0	0	2	0	0	0
NR_030286.1:n.*1169A>G	MIR559	NA	downstream_gene_variant	rs376155665	CS135856;157603	2	47606078	A	G	0.000106195	Pathogenic	0	1	0	0	2	0	0	0
NM_000523.3:c.183_203delAGCGGCGGCTGCGGCGGCGGC	HOXD13	p.Ala62_Ala68del	disruptive_inframe_deletion	.	14875	2	176957789	GGCGGCGGCGGCAGCGGCGGCT	G	7.07965e-05	Pathogenic	0	0	0	0	0	0	1	0
NM_001323413.1:c.2231C>G	ALDH18A1	p.Ser744Trp	missense_variant	.	522897	10	97366676	G	C	7.07965e-05	Likely_pathogenic	0	0	1	0	0	0	0	0
NM_001927.3:c.521_541delCGCGCGTCGACGTCGAGCGCG	DES	p.Ala174_Arg180del	disruptive_inframe_deletion	.	16823	2	220283698	CAGCGCGCGCGCGTCGACGTCG	C	7.07965e-05	Pathogenic	0	0	0	1	0	0	0	0
NM_006343.2:c.2214delT	MERTK	p.Cys738fs	frameshift_variant	rs886039422	CD062198;265244	2	112779022	GT	G	7.07965e-05	Pathogenic	0	0	0	0	0	0	1	0
NM_021098.2:c.2051C>A	CACNA1H	p.Pro684His	missense_variant	rs767983680	CM1512254;402204	16	1254058	C	A	7.07965e-05	Likely_pathogenic	0	0	0	0	0	0	1	0
NM_000017.3:c.1138C>T	ACADS	p.Arg380Trp	missense_variant	rs28940875	CM010009;3837	12	121177150	C	T	7.07965e-05	Pathogenic/Likely_pathogenic	0	2	0	0	0	0	0	0
NM_000019.3:c.444_445delGG	ACAT1	p.Met148fs	frameshift_variant	.	166649	11	108009632	TGG	T	7.07965e-05	Pathogenic/Likely_pathogenic	1	1	0	0	0	0	0	0
NM_000019.3:c.547G>A	ACAT1	p.Gly183Arg	missense_variant	rs120074141	CM920004;2833	11	108009736	G	A	7.07965e-05	Pathogenic	0	2	0	0	0	0	0	0
NM_000019.3:c.814C>T	ACAT1	p.Gln272*	stop_gained	rs120074144	CM940006;2840	11	108012415	C	T	7.07965e-05	Pathogenic	0	0	0	0	2	0	0	0
NM_000022.3:c.311C>T	ADA	p.Pro104Leu	missense_variant	.	CM930008;565486	20	43255148	G	A	7.07965e-05	Likely_pathogenic	0	1	0	0	1	0	0	0
NM_000022.3:c.890C>A	ADA	p.Pro297Gln	missense_variant	rs121908718	CM890002;1961	20	43249744	G	T	7.07965e-05	Pathogenic	1	1	0	0	0	0	0	0
NM_000022.3:c.956_960delAAGAG	ADA	p.Glu319fs	frameshift_variant	rs771266745	CD930882;193544	20	43249673	CCTCTT	C	7.07965e-05	Pathogenic/Likely_pathogenic	0	1	0	0	1	0	0	0
NM_000023.3:c.409G>A	SGCA	p.Glu137Lys	missense_variant	rs372210292	CM971340;286049	17	48245758	G	A	7.07965e-05	Pathogenic/Likely_pathogenic	1	1	0	0	0	0	0	0
NM_000026.3:c.1277G>A	ADSL	p.Arg426His	missense_variant	rs119450941	CM990123;2462	22	40760969	G	A	7.07965e-05	Pathogenic	1	0	0	0	1	0	0	0
NM_000026.3:c.340T>C	ADSL	NA	structural_interaction_variant	rs374259530	CM001050;204807	22	40746022	T	C	7.07965e-05	Pathogenic	0	1	0	0	1	0	0	0
NM_000028.2:c.18_19delGA	AGL	p.Gln6fs	frameshift_variant	rs113994127	CD961746;195097	1	100316614	CAG	C	7.07965e-05	Pathogenic/Likely_pathogenic	1	0	0	0	1	0	0	0
NM_000028.2:c.4260-12A>G	AGL	NA	intron_variant	rs369973784	CS982059;1099	1	100381954	A	G	7.07965e-05	Pathogenic/Likely_pathogenic	0	0	0	0	2	0	0	0
NM_000030.2:c.106C>T	AGXT	NA	structural_interaction_variant	rs180177157	CM072851;188957	2	241808388	C	T	7.07965e-05	Likely_pathogenic	0	1	0	0	1	0	0	0
NM_000030.2:c.332G>A	AGXT	NA	structural_interaction_variant	rs180177203	CM093795;204092	2	241808753	G	A	7.07965e-05	Pathogenic	0	1	0	0	1	0	0	0
NM_000030.2:c.346G>A	AGXT	p.Gly116Arg	missense_variant	rs180177207	HM971432;189021	2	241808767	G	A	7.07965e-05	Likely_pathogenic	2	0	0	0	0	0	0	0
NM_000030.2:c.697C>T	AGXT	NA	structural_interaction_variant	rs121908526	CM970065;5647	2	241814542	C	T	7.07965e-05	Likely_pathogenic	0	1	0	0	1	0	0	0
NM_000035.3:c.865delC	ALDOB	p.Leu289fs	frameshift_variant	rs864309533	CD900271;218381	9	104187258	AG	A	7.07965e-05	Pathogenic	0	2	0	0	0	0	0	0
NM_000039.2:c.101G>T	APOA1	p.Arg34Leu	missense_variant	rs28929476	CM900015;17920	11	116707816	C	A	7.07965e-05	Pathogenic	0	0	0	0	2	0	0	0
NM_000039.2:c.500C>G	APOA1	p.Pro167Arg	missense_variant	rs121912719	CM840033;17910	11	116706828	G	C	7.07965e-05	Pathogenic	0	2	0	0	0	0	0	0
NM_000039.2:c.67C>T	APOA1	p.Gln23*	stop_gained	rs387906570	CM940074;17924	11	116707850	G	A	7.07965e-05	Pathogenic	0	2	0	0	0	0	0	0
NM_000039.2:c.83C>G	APOA1	p.Pro28Arg	missense_variant	.	17915	11	116707834	G	C	7.07965e-05	Pathogenic	0	0	0	0	2	0	0	0
NM_000046.3:c.1143-8T>G	ARSB	NA	splice_region_variant&intron_variant	rs431905496	CS055564;888	5	78135257	A	C	7.07965e-05	Likely_pathogenic	2	0	0	0	0	0	0	0
NM_000046.3:c.571C>T	ARSB	p.Arg191*	stop_gained	rs371886102	CM070018;488679	5	78260358	G	A	7.07965e-05	Pathogenic	1	0	0	0	1	0	0	0
NM_000046.3:c.667A>G	ARSB	p.Ile223Val	missense_variant	rs367650121	CM074026;559803	5	78260262	T	C	7.07965e-05	Likely_pathogenic	0	0	0	0	2	0	0	0
NM_000050.4:c.1030C>T	ASS1	p.Arg344*	stop_gained	rs786204537	CM091427;188885	9	133370313	C	T	7.07965e-05	Likely_pathogenic	0	1	0	0	1	0	0	0
NM_000050.4:c.787G>A	ASS1	p.Val263Met	missense_variant	rs192838388	CM034722;92372	9	133355785	G	A	7.07965e-05	Pathogenic/Likely_pathogenic	0	0	0	0	2	0	0	0
NM_000051.3:c.1442T>G	ATM	p.Leu481*	stop_gained	.	453367	11	108121634	T	G	7.07965e-05	Pathogenic/Likely_pathogenic	0	1	0	0	1	0	0	0
NM_000051.3:c.2413C>T	ATM	p.Arg805*	stop_gained	rs780619951	CM960099;216021	11	108129749	C	T	7.07965e-05	Pathogenic	0	1	0	0	1	0	0	0
NM_000051.3:c.3802delG	ATM	p.Val1268fs	frameshift_variant	rs587779834	CD961800;127374	11	108155007	AG	A	7.07965e-05	Pathogenic	0	0	0	0	2	0	0	0
NM_000051.3:c.3894dupT	ATM	p.Ala1299fs	frameshift_variant	rs587781823	CI991965;141534	11	108155097	A	AT	7.07965e-05	Pathogenic	0	1	0	0	1	0	0	0
NM_000051.3:c.5496+2_5496+5delTAAG	ATM	NA	splice_donor_variant&splice_region_variant&intron_variant	.	565770	11	108173754	GAAGT	G	7.07965e-05	Likely_pathogenic	0	1	0	0	1	0	0	0
NM_000051.3:c.8147T>C	ATM	p.Val2716Ala	missense_variant	rs587782652	CM025322;142700	11	108205832	T	C	7.07965e-05	Pathogenic/Likely_pathogenic	0	1	0	0	0	1	0	0
NM_000053.3:c.1708-1G>A	ATP7B	NA	splice_acceptor_variant&intron_variant	rs137853280	CS043629;370195	13	52539170	C	T	7.07965e-05	Pathogenic	0	1	0	0	1	0	0	0
NM_000053.3:c.2304dupC	ATP7B	p.Met769fs	frameshift_variant	rs137853287	CI951903;456552	13	52532497	T	TG	7.07965e-05	Pathogenic	1	0	0	0	1	0	0	0
NM_000053.3:c.2336G>A	ATP7B	p.Trp779*	stop_gained	rs137853283	CM960125;156284	13	52532466	C	T	7.07965e-05	Pathogenic	0	1	0	0	1	0	0	0
NM_000053.3:c.2905C>T	ATP7B	p.Arg969Trp	missense_variant	rs774028495	CM076003;381534	13	52520575	G	A	7.07965e-05	Likely_pathogenic	1	1	0	0	0	0	0	0
NM_000053.3:c.2906G>A	ATP7B	p.Arg969Gln	missense_variant	rs121907996	CM950116;3860	13	52520574	C	T	7.07965e-05	Pathogenic	1	0	0	0	1	0	0	0
NM_000053.3:c.3295G>A	ATP7B	p.Gly1099Ser	missense_variant	rs761632029	CM004518;370820	13	52516639	C	T	7.07965e-05	Likely_pathogenic	0	0	0	0	2	0	0	0
NM_000053.3:c.331C>T	ATP7B	p.Gln111*	stop_gained	rs774221179	CM980164;188899	13	52549025	G	A	7.07965e-05	Likely_pathogenic	0	0	0	0	2	0	0	0
NM_000053.3:c.3451C>T	ATP7B	p.Arg1151Cys	missense_variant	rs755554442	CM076004;188839	13	52515322	G	A	7.07965e-05	Likely_pathogenic	0	2	0	0	0	0	0	0
NM_000053.3:c.3955C>T	ATP7B	p.Arg1319*	stop_gained	rs193922109	CM950121;35728	13	52511478	G	A	7.07965e-05	Pathogenic/Likely_pathogenic	0	2	0	0	0	0	0	0
NM_000059.3:c.3264dupT	BRCA2	p.Gln1089fs	frameshift_variant	rs777107618	CI020600;37830	13	32911755	C	CT	7.07965e-05	Pathogenic	1	1	0	0	0	0	0	0
NM_000059.3:c.3847_3848delGT	BRCA2	p.Val1283fs	frameshift_variant	rs80359405	CD961852;37859	13	32912337	CTG	C	7.07965e-05	Pathogenic	0	1	0	0	1	0	0	0
NM_000059.3:c.5073dupA	BRCA2	p.Trp1692fs	frameshift_variant	rs80359480	CI011228;37943	13	32913558	C	CA	7.07965e-05	Pathogenic	0	2	0	0	0	0	0	0
NM_000059.3:c.5576_5579delTTAA	BRCA2	p.Ile1859fs	frameshift_variant	rs80359521	CD994004;37975	13	32914065	CAATT	C	7.07965e-05	Pathogenic	0	0	0	0	2	0	0	0
NM_000059.3:c.5946delT	BRCA2	p.Ser1982fs	frameshift_variant	rs80359550	CD961857;9325	13	32914437	GT	G	7.07965e-05	Pathogenic	1	0	0	0	0	1	0	0
NM_000062.2:c.1198C>T	SERPING1	p.Arg400Cys	missense_variant	rs201363394	CM083113;487525	11	57379358	C	T	7.07965e-05	Pathogenic	0	0	0	0	2	0	0	0
NM_000064.3:c.193A>C	C3	p.Lys65Gln	missense_variant	rs539992721	CM125143;381739	19	6719296	T	G	7.07965e-05	Likely_pathogenic	0	0	0	0	2	0	0	0
NM_000070.2:c.1319G>A	CAPN3	p.Arg440Gln	missense_variant	rs376107921	CM041740;217147	15	42691815	G	A	7.07965e-05	Pathogenic/Likely_pathogenic	0	0	0	0	2	0	0	0
NM_000070.2:c.1401_1403delGGA	CAPN3	p.Glu467del	disruptive_inframe_deletion	rs746075428	CD053532;553852	15	42693878	TGGA	T	7.07965e-05	Likely_pathogenic	1	0	0	0	1	0	0	0
NM_000070.2:c.1468C>T	CAPN3	p.Arg490Trp	missense_variant	rs141656719	CM950194;166790	15	42693952	C	T	7.07965e-05	Pathogenic/Likely_pathogenic	0	0	0	0	2	0	0	0
NM_000070.2:c.1715G>A	CAPN3	p.Arg572Gln	missense_variant	rs121434544	CM950195;17614	15	42695170	G	A	7.07965e-05	Pathogenic/Likely_pathogenic	2	0	0	0	0	0	0	0
NM_000070.2:c.2243G>A	CAPN3	p.Arg748Gln	missense_variant	rs587780290	CM970224;128570	15	42702844	G	A	7.07965e-05	Pathogenic/Likely_pathogenic	0	1	0	0	1	0	0	0
NM_000070.2:c.2306G>A	CAPN3	p.Arg769Gln	missense_variant	rs80338802	CM950197;17613	15	42703124	G	A	7.07965e-05	Pathogenic	0	1	0	0	1	0	0	0
NM_000071.2:c.1136G>A	CBS	NA	structural_interaction_variant	rs763036586	CM031652;188825	21	44480560	C	T	7.07965e-05	Pathogenic/Likely_pathogenic	0	0	0	0	1	1	0	0
NM_000071.2:c.19dupC	CBS	p.Gln7fs	frameshift_variant	rs1057517198	CI991989;371345	21	44492284	T	TG	7.07965e-05	Pathogenic	0	1	0	0	1	0	0	0
NM_000071.2:c.374G>A	CBS	NA	structural_interaction_variant	rs781444670	CM940220;197625	21	44486430	C	T	7.07965e-05	Pathogenic/Likely_pathogenic	1	0	0	0	1	0	0	0
NM_000071.2:c.785C>T	CBS	NA	structural_interaction_variant	rs149119723	CM970234;198988	21	44484053	G	A	7.07965e-05	Pathogenic/Likely_pathogenic	1	0	0	0	1	0	0	0
NM_000082.3:c.618-1G>A	ERCC8	NA	splice_acceptor_variant&intron_variant	rs201464610	CS064400;551068	5	60195555	C	T	7.07965e-05	Pathogenic	1	1	0	0	0	0	0	0
NM_000083.2:c.1129C>T	CLCN1	p.Arg377*	stop_gained	rs201714423	CM076103;447045	7	143028708	C	T	7.07965e-05	Pathogenic	0	2	0	0	0	0	0	0
NM_000083.2:c.1261C>T	CLCN1	p.Arg421Cys	missense_variant	rs756981034	CM121977;447047	7	143029826	C	T	7.07965e-05	Likely_pathogenic	0	1	0	0	1	0	0	0
NM_000083.2:c.220C>T	CLCN1	p.Gln74*	stop_gained	.	CM960303;462829	7	143016887	C	T	7.07965e-05	Pathogenic	0	0	0	0	2	0	0	0
NM_000083.2:c.854G>A	CLCN1	p.Gly285Glu	missense_variant&splice_region_variant	rs150885084	CM980361;280100	7	143027865	G	A	7.07965e-05	Pathogenic	0	0	0	0	2	0	0	0
NM_000085.4:c.1897delC	CLCNKB	p.Leu633fs	frameshift_variant	rs1278452597	CD1721827;216904	1	16382218	AC	A	7.07965e-05	Likely_pathogenic	1	0	0	0	0	1	0	0
NM_000086.2:c.370dupT	CLN3	p.Tyr124fs	frameshift_variant	rs386833715	CI053015;56264	16	28498986	T	TA	7.07965e-05	Likely_pathogenic	0	0	0	0	2	0	0	0
NM_000086.2:c.962+3A>T	CLN3	NA	splice_region_variant&intron_variant	.	205093	16	28493645	T	A	7.07965e-05	Likely_pathogenic	1	1	0	0	0	0	0	0
NM_000091.4:c.3148C>T	COL4A3	p.Gln1050*	stop_gained	.	CM014043;552548	2	228155540	C	T	7.07965e-05	Likely_pathogenic	0	1	0	0	1	0	0	0
NM_000091.4:c.3472G>C	COL4A3	p.Gly1158Arg	missense_variant	rs914878176	CM1312533;556767	2	228159733	G	C	7.07965e-05	Likely_pathogenic	0	1	0	0	1	0	0	0
NM_000092.4:c.2320G>C	COL4A4	p.Gly774Arg	missense_variant	rs569681869	CM072959;242442	2	227924184	C	G	7.07965e-05	Likely_pathogenic	0	1	0	0	1	0	0	0
NM_000092.4:c.2590G>A	COL4A4	p.Gly864Arg	missense_variant	rs937550597	CM065090;550588	2	227920787	C	T	7.07965e-05	Likely_pathogenic	0	0	0	0	2	0	0	0
NM_000092.4:c.4715C>T	COL4A4	p.Pro1572Leu	missense_variant	rs121912863	CM980400;17409	2	227872828	G	A	7.07965e-05	Pathogenic	0	2	0	0	0	0	0	0
NM_000094.3:c.4027C>T	COL7A1	p.Arg1343*	stop_gained	rs761234904	CM940317;503709	3	48622187	G	A	7.07965e-05	Pathogenic	1	0	0	0	1	0	0	0
NM_000094.3:c.5820G>A	COL7A1	p.Pro1940Pro	synonymous_variant	rs200972872	CS982135;431810	3	48613682	C	T	7.07965e-05	Pathogenic	1	0	0	0	1	0	0	0
NM_000094.3:c.6205C>T	COL7A1	p.Arg2069Cys	missense_variant	rs121912855	CM033763;17463	3	48612651	G	A	7.07965e-05	Pathogenic	0	2	0	0	0	0	0	0
NM_000094.3:c.7864C>T	COL7A1	p.Arg2622Trp	missense_variant	rs139318843	CM023059;449005	3	48605534	G	A	7.07965e-05	Likely_pathogenic	0	1	0	0	1	0	0	0
NM_000098.2:c.452G>A	CPT2	p.Arg151Gln	missense_variant	rs515726177	CM983397;130889	1	53675798	G	A	7.07965e-05	Pathogenic/Likely_pathogenic	0	0	0	0	2	0	0	0
NM_000101.3:c.354C>A	CYBA	p.Ser118Arg	missense_variant	rs104894514	CM960428;2259	16	88712539	G	T	7.07965e-05	Pathogenic	0	0	0	0	2	0	0	0
NM_000102.3:c.286C>T	CYP17A1	NA	structural_interaction_variant	rs104894138	CM003806;1785	10	104596833	G	A	7.07965e-05	Pathogenic	0	1	0	0	1	0	0	0
NM_000104.3:c.171G>A	CYP1B1	p.Trp57*	stop_gained	rs72549387	CM011311;7737	2	38302361	C	T	7.07965e-05	Pathogenic/Likely_pathogenic	1	0	0	0	1	0	0	0
NM_000104.3:c.783C>A	CYP1B1	p.Phe261Leu	missense_variant	.	CM091078;30223	2	38301749	G	T	7.07965e-05	Pathogenic	1	1	0	0	0	0	0	0
NM_000110.3:c.127_134delAGAAATCC	DPYD	p.Arg43fs	frameshift_variant	.	502676	1	98348835	AGGATTTCT	A	7.07965e-05	Pathogenic/Likely_pathogenic	1	1	0	0	0	0	0	0
NM_000110.3:c.1379dupG	DPYD	p.Leu461fs	frameshift_variant	.	371469	1	98015260	A	AC	7.07965e-05	Likely_pathogenic	1	0	0	0	1	0	0	0
NM_000110.3:c.1681C>T	DPYD	p.Arg561*	stop_gained	rs1057516968	CM161357;371053	1	97981341	G	A	7.07965e-05	Likely_pathogenic	0	1	0	0	1	0	0	0
NM_000110.3:c.1863G>A	DPYD	p.Trp621*	stop_gained	rs1057516388	CM1211630;370307	1	97915657	C	T	7.07965e-05	Likely_pathogenic	0	2	0	0	0	0	0	0
NM_000110.3:c.220C>T	DPYD	p.Arg74*	stop_gained	.	370757	1	98293683	G	A	7.07965e-05	Likely_pathogenic	0	0	0	0	2	0	0	0
NM_000113.2:c.862C>T	TOR1A	p.Arg288*	stop_gained	.	559927	9	132576388	G	A	7.07965e-05	Likely_pathogenic	0	1	0	0	1	0	0	0
NM_000124.3:c.2203C>T	ERCC6	p.Arg735*	stop_gained	rs121917901	CM980626;1701	10	50686483	G	A	7.07965e-05	Pathogenic	1	0	0	0	1	0	0	0
NM_000126.3:c.667C>T	ETFA	p.Arg223*	stop_gained&splice_region_variant	rs769976586	CM1718954;429752	15	76576164	G	A	7.07965e-05	Pathogenic	1	1	0	0	0	0	0	0
NM_000128.3:c.1075delA	F11	p.Ile359fs	frameshift_variant	rs786204429	CD003088;188727	4	187201670	TA	T	7.07965e-05	Likely_pathogenic	1	0	0	0	1	0	0	0
NM_000128.3:c.1489C>T	F11	p.Arg497*	stop_gained	rs375422404	CM062614;280137	4	187207577	C	T	7.07965e-05	Pathogenic	0	2	0	0	0	0	0	0
NM_000128.3:c.325G>A	F11	p.Ala109Thr	missense_variant&splice_region_variant	rs768474112	CS081910;188810	4	187194331	G	A	7.07965e-05	Likely_pathogenic	0	0	0	0	2	0	0	0
NM_000129.3:c.514C>T	F13A1	p.Arg172*	stop_gained	rs121913065	CM930201;16525	6	6266848	G	A	7.07965e-05	Pathogenic	1	0	0	0	1	0	0	0
NM_000135.2:c.2851C>T	FANCA	p.Arg951Trp	missense_variant&splice_region_variant	rs755546887	CM050609;408196	16	89828358	G	A	7.07965e-05	Pathogenic/Likely_pathogenic	2	0	0	0	0	0	0	0
NM_000135.2:c.3558dupG	FANCA	p.Arg1187fs	frameshift_variant	rs747851434	CI972606;3444	16	89811434	T	TC	7.07965e-05	Pathogenic	0	1	0	0	1	0	0	0
NM_000135.2:c.3696delT	FANCA	p.Phe1232fs	frameshift_variant	.	CD164609;554124	16	89809276	CA	C	7.07965e-05	Likely_pathogenic	1	0	0	0	1	0	0	0
NM_000135.2:c.3913C>T	FANCA	p.Leu1305Phe	missense_variant	rs753700179	CM0910453;556224	16	89806423	G	A	7.07965e-05	Likely_pathogenic	0	0	0	0	2	0	0	0
NM_000135.2:c.3971C>T	FANCA	p.Pro1324Leu	missense_variant	rs182657062	CM992880;430085	16	89805925	G	A	7.07965e-05	Likely_pathogenic	0	0	0	0	2	0	0	0
NM_000135.2:c.4124_4125delCA	FANCA	p.Thr1375fs	frameshift_variant	rs776969626	CD112465;552509	16	89805582	CTG	C	7.07965e-05	Pathogenic	1	1	0	0	0	0	0	0
NM_000135.2:c.709+5G>A	FANCA	NA	splice_region_variant&intron_variant	rs759877008	CS961581;408169	16	89871683	C	T	7.07965e-05	Pathogenic/Likely_pathogenic	0	1	0	0	1	0	0	0
NM_000136.2:c.67delG	FANCC	p.Asp23fs	frameshift_variant	rs104886459	CD941677;12049	9	98011506	TC	T	7.07965e-05	Pathogenic	0	0	0	0	2	0	0	0
NM_000136.2:c.844-1G>C	FANCC	NA	splice_acceptor_variant&intron_variant	rs774209201	CS080702;189053	9	97888864	C	G	7.07965e-05	Pathogenic/Likely_pathogenic	0	2	0	0	0	0	0	0
NM_000137.2:c.707-1G>A	FAH	NA	splice_acceptor_variant&intron_variant	rs149052294	CS022101;558607	15	80465355	G	A	7.07965e-05	Pathogenic	1	1	0	0	0	0	0	0
NM_000138.4:c.6970G>A	FBN1	p.Ala2324Thr	missense_variant	rs148831709	CM1712873;36109	15	48720570	C	T	7.07965e-05	Likely_pathogenic	0	2	0	0	0	0	0	0
NM_000140.3:c.553G>A	FECH	NA	structural_interaction_variant	rs397514476	CM074171;30951	18	55233724	C	T	7.07965e-05	Pathogenic	0	1	0	0	1	0	0	0
NM_000151.3:c.562G>C	G6PC	p.Gly188Arg	missense_variant&splice_region_variant	rs80356482	CM960672;12008	17	41061435	G	C	7.07965e-05	Pathogenic	1	0	0	0	1	0	0	0
NM_000152.4:c.1856G>A	GAA	p.Ser619Asn	missense_variant	rs753269119	CM062748;370146	17	78086478	G	A	7.07965e-05	Likely_pathogenic	0	2	0	0	0	0	0	0
NM_000152.4:c.2237G>C	GAA	p.Trp746Ser	missense_variant	rs752921215	CM082763;188484	17	78090814	G	C	7.07965e-05	Likely_pathogenic	0	2	0	0	0	0	0	0
NM_000152.4:c.343C>T	GAA	p.Gln115*	stop_gained	rs786204614	CM074188;188996	17	78078728	C	T	7.07965e-05	Likely_pathogenic	1	1	0	0	0	0	0	0
NM_000152.4:c.784G>A	GAA	p.Glu262Lys	missense_variant	rs201896815	CM020003;188806	17	78081447	G	A	7.07965e-05	Pathogenic/Likely_pathogenic	0	0	0	0	1	1	0	0
NM_000152.4:c.875A>G	GAA	p.Tyr292Cys	missense_variant	rs1057516600	CM994584;370577	17	78081615	A	G	7.07965e-05	Pathogenic/Likely_pathogenic	0	1	0	0	1	0	0	0
NM_000153.3:c.658C>T	GALC	p.Arg220*	stop_gained	rs766310671	CM062751;189024	14	88442796	G	A	7.07965e-05	Pathogenic/Likely_pathogenic	1	0	0	0	1	0	0	0
NM_000154.1:c.82C>A	GALK1	NA	structural_interaction_variant	rs104894572	CM992892;5630	17	73761136	G	T	7.07965e-05	Pathogenic	1	1	0	0	0	0	0	0
NM_000155.3:c.425T>A	GALT	p.Met142Lys	missense_variant	rs111033695	CM910168;3609	9	34647876	T	A	7.07965e-05	Pathogenic	0	0	0	0	2	0	0	0
NM_000155.3:c.775C>T	GALT	p.Arg259Trp	missense_variant	rs786204763	CM962546;189191	9	34648846	C	T	7.07965e-05	Pathogenic/Likely_pathogenic	0	0	0	0	2	0	0	0
NM_000157.3:c.84dupG	GBA	p.Leu29fs	frameshift_variant	rs387906315	CI910569;4302	1	155210451	G	GC	7.07965e-05	Pathogenic	1	0	0	0	1	0	0	0
NM_000158.3:c.708G>C	GBE1	NA	structural_interaction_variant	rs137852892	CM061009;2790	3	81695617	C	G	7.07965e-05	Pathogenic	0	1	0	0	1	0	0	0
NM_000159.3:c.1173dupG	GCDH	p.Asn392fs	frameshift_variant	rs754002357	CI156421;555570	19	13008600	T	TG	7.07965e-05	Likely_pathogenic	1	1	0	0	0	0	0	0
NM_000159.3:c.1213A>G	GCDH	p.Met405Val	missense_variant	rs141437721	CM071792;193798	19	13008647	A	G	7.07965e-05	Pathogenic	0	2	0	0	0	0	0	0
NM_000159.3:c.1240G>A	GCDH	p.Glu414Lys	missense_variant	rs147611168	CM960720;167133	19	13008674	G	A	7.07965e-05	Pathogenic	1	0	0	0	1	0	0	0
NM_000159.3:c.572T>C	GCDH	p.Met191Thr	missense_variant	rs149120354	CM980859;198396	19	13006872	T	C	7.07965e-05	Likely_pathogenic	1	1	0	0	0	0	0	0
NM_000165.4:c.716G>A	GJA1	p.Arg239Gln	missense_variant	rs764670582	CM137950;64622	6	121768709	G	A	7.07965e-05	Likely_pathogenic	1	1	0	0	0	0	0	0
NM_000172.3:c.904C>T	GNAT1	p.Gln302*	stop_gained	rs374913800	CM163482;488669	3	50232239	C	T	7.07965e-05	Pathogenic	0	2	0	0	0	0	0	0
NM_000179.2:c.2731C>T	MSH6	p.Arg911*	stop_gained	rs63751017	CM031253;89312	2	48027853	C	T	7.07965e-05	Pathogenic	1	1	0	0	0	0	0	0
NM_000179.2:c.3226C>T	MSH6	NA	structural_interaction_variant	rs63750617	CM045069;89357	2	48030612	C	T	7.07965e-05	Likely_pathogenic	0	1	0	0	1	0	0	0
NM_000180.3:c.2302C>T	GUCY2D	p.Arg768Trp	missense_variant	rs61750168	CM004764;98563	17	7917236	C	T	7.07965e-05	Pathogenic	1	0	0	0	1	0	0	0
NM_000186.3:c.3590T>C	CFH	p.Val1197Ala	missense_variant	rs460184	CM010322;21090	1	196716337	T	C	7.07965e-05	Pathogenic	0	2	0	0	0	0	0	0
NM_000187.3:c.481G>A	HGD	p.Gly161Arg	missense_variant	rs28941783	CM970726;3168	3	120365888	C	T	7.07965e-05	Pathogenic	0	2	0	0	0	0	0	0
NM_000195.4:c.716T>C	HPS1	p.Leu239Pro	missense_variant	rs281865080	CM023392;21107	10	100190380	A	G	7.07965e-05	Pathogenic	1	0	0	0	1	0	0	0
NM_000199.3:c.449G>A	SGSH	NA	structural_interaction_variant	rs104894638	CM971361;5113	17	78188471	C	T	7.07965e-05	Likely_pathogenic	1	0	0	0	1	0	0	0
NM_000203.4:c.1487C>G	IDUA	p.Pro496Arg	missense_variant	rs772416503	CM013754;496861	4	996908	C	G	7.07965e-05	Pathogenic	1	0	0	0	1	0	0	0
NM_000203.4:c.1861C>T	IDUA	p.Arg621*	stop_gained	rs121965025	CM940974;11917	4	998080	C	T	7.07965e-05	Pathogenic	0	1	0	0	1	0	0	0
NM_000203.4:c.385+1G>C	IDUA	NA	splice_donor_variant&intron_variant	rs780615798	CS1414184;551966	4	994486	G	C	7.07965e-05	Pathogenic	0	1	0	0	1	0	0	0
NM_000209.3:c.532G>A	PDX1	p.Glu178Lys	missense_variant	rs80356662	CM035998;8865	13	28498518	G	A	7.07965e-05	Pathogenic	0	1	0	0	1	0	0	0
NM_000212.2:c.1924G>T	ITGB3	p.Glu642*	stop_gained	rs121918451	CM981083;13565	17	45377854	G	T	7.07965e-05	Pathogenic	0	1	0	0	1	0	0	0
NM_000229.1:c.321C>A	LCAT	p.Tyr107*	stop_gained	rs121908055	CM930462;3671	16	67976870	G	T	7.07965e-05	Pathogenic	0	1	0	0	1	0	0	0
NM_000231.2:c.195+4_195+7delAGTA	SGCG	NA	splice_region_variant&intron_variant	rs797045106	CD020389;208611	13	23778027	CAGTA	C	7.07965e-05	Pathogenic/Likely_pathogenic	0	0	0	0	2	0	0	0
NM_000232.4:c.341C>T	SGCB	p.Ser114Phe	missense_variant	rs150518260	CM971349;42035	4	52895932	G	A	7.07965e-05	Pathogenic/Likely_pathogenic	1	0	0	0	1	0	0	0
NM_000237.2:c.596C>G	LPL	p.Ser199Cys	missense_variant	rs118204072	CM930482;1544	8	19811685	C	G	7.07965e-05	Pathogenic	0	1	0	0	1	0	0	0
NM_000237.2:c.808C>T	LPL	p.Arg270Cys	missense_variant	rs118204077	CM941054;1548	8	19813384	C	T	7.07965e-05	Pathogenic	0	1	0	0	1	0	0	0
NM_000238.3:c.2468G>A	KCNH2	p.Arg823Gln	missense_variant	rs1064793147	CM168446;418246	7	150646068	C	T	7.07965e-05	Likely_pathogenic	0	0	0	0	1	1	0	0
NM_000238.3:c.2842C>T	KCNH2	p.Arg948Cys	missense_variant	rs121912514	CM064066;14441	7	150644817	G	A	7.07965e-05	Pathogenic	0	1	0	0	1	0	0	0
NM_000243.2:c.1894G>A	MEFV	p.Gly632Ser	missense_variant	rs104895128	CM045304;97467	16	3293593	C	T	7.07965e-05	Likely_pathogenic	0	2	0	0	0	0	0	0
NM_000255.3:c.1106G>A	MUT	NA	structural_interaction_variant	rs564069299	CM990882;203846	6	49419405	C	T	7.07965e-05	Pathogenic	0	1	0	0	1	0	0	0
NM_000255.3:c.1196_1197delTG	MUT	p.Val399fs	frameshift_variant	rs1227030642	CD060628;578141	6	49419313	TCA	T	7.07965e-05	Pathogenic	1	0	0	0	1	0	0	0
NM_000255.3:c.983T>C	MUT	p.Leu328Pro	missense_variant	rs965316043	CM050680;552752	6	49421398	A	G	7.07965e-05	Likely_pathogenic	0	1	0	0	1	0	0	0
NM_000256.3:c.1483C>G	MYBPC3	p.Arg495Gly	missense_variant	rs397515905	CM081702;42537	11	47364270	G	C	7.07965e-05	Pathogenic/Likely_pathogenic	0	2	0	0	0	0	0	0
NM_000256.3:c.1505G>A	MYBPC3	p.Arg502Gln	missense_variant	rs397515907	CM981325;42541	11	47364248	C	T	7.07965e-05	Pathogenic/Likely_pathogenic	0	2	0	0	0	0	0	0
NM_000257.3:c.2804A>T	MYH7	p.Glu935Val	missense_variant	rs730880761	CM169155;181207	14	23893234	T	A	7.07965e-05	Likely_pathogenic	0	0	0	0	2	0	0	0
NM_000260.3:c.1190C>A	MYO7A	p.Ala397Asp	missense_variant	.	CM971013;553245	11	76871318	C	A	7.07965e-05	Likely_pathogenic	0	0	0	0	2	0	0	0
NM_000260.3:c.3476G>T	MYO7A	p.Gly1159Val	missense_variant	rs199897298	CM114224;43206	11	76895733	G	T	7.07965e-05	Pathogenic/Likely_pathogenic	0	0	0	0	2	0	0	0
NM_000260.3:c.3508G>A	MYO7A	p.Glu1170Lys	missense_variant	rs111033214	CM990899;43208	11	76900393	G	A	7.07965e-05	Pathogenic	1	0	0	0	1	0	0	0
NM_000260.3:c.3719G>A	MYO7A	p.Arg1240Gln	missense_variant	rs111033178	CM990900;43218	11	76901153	G	A	7.07965e-05	Pathogenic/Likely_pathogenic	1	1	0	0	0	0	0	0
NM_000260.3:c.5886_5889delCTTT	MYO7A	p.Phe1962fs	frameshift_variant	rs1397834886	CD060630;553558	11	76919501	CTTCT	C	7.07965e-05	Pathogenic	0	1	0	0	1	0	0	0
NM_000260.3:c.640G>A	MYO7A	p.Gly214Arg	missense_variant	rs111033283	CM971011;43327	11	76867955	G	A	7.07965e-05	Pathogenic	1	1	0	0	0	0	0	0
NM_000262.2:c.986G>A	NAGA	NA	structural_interaction_variant	rs121434533	CM015388;18166	22	42457043	C	T	7.07965e-05	Pathogenic	0	0	0	0	2	0	0	0
NM_000263.3:c.1694G>A	NAGLU	p.Arg565Gln	missense_variant	rs104894598	CM990925;30795	17	40695718	G	A	7.07965e-05	Pathogenic/Likely_pathogenic	0	1	0	0	1	0	0	0
NM_000271.4:c.2974G>C	NPC1	p.Gly992Arg	missense_variant	rs80358254	CM012439;2969	18	21118573	C	G	7.07965e-05	Pathogenic/Likely_pathogenic	0	2	0	0	0	0	0	0
NM_000271.4:c.3104C>T	NPC1	p.Ala1035Val	missense_variant	rs28942107	CM012440;2972	18	21116778	G	A	7.07965e-05	Pathogenic/Likely_pathogenic	0	1	0	0	1	0	0	0
NM_000271.4:c.3289G>A	NPC1	p.Asp1097Asn	missense_variant	rs758829443	CM054026;597436	18	21115621	C	T	7.07965e-05	Likely_pathogenic	0	1	0	0	1	0	0	0
NM_000271.4:c.352_353delAG	NPC1	p.Gln119fs	frameshift_variant	rs759075595	CD991817;370143	18	21148896	ACT	A	7.07965e-05	Pathogenic	0	1	0	0	0	1	0	0
NM_000271.4:c.530G>A	NPC1	p.Cys177Tyr	missense_variant	rs80358252	CM012419;2974	18	21141425	C	T	7.07965e-05	Pathogenic/Likely_pathogenic	1	1	0	0	0	0	0	0
NM_000274.3:c.1186C>T	OAT	p.Arg396*	stop_gained	rs121965036	CM890087;149	10	126086645	G	A	7.07965e-05	Likely_pathogenic	0	0	0	0	2	0	0	0
NM_000275.2:c.2339G>A	OCA2	p.Gly780Asp	missense_variant&splice_region_variant	rs141949212	CM174210;436090	15	28090198	C	T	7.07965e-05	Likely_pathogenic	0	0	0	0	2	0	0	0
NM_000277.1:c.1066-3C>T	PAH	NA	splice_region_variant&intron_variant	rs62507344	CS930854;623	12	103237560	G	A	7.07965e-05	Pathogenic/Likely_pathogenic	0	1	0	0	1	0	0	0
NM_000277.1:c.1169A>G	PAH	NA	structural_interaction_variant	rs5030856	CM941139;625	12	103237454	T	C	7.07965e-05	Pathogenic/Likely_pathogenic	1	0	0	0	1	0	0	0
NM_000277.1:c.1241A>G	PAH	p.Tyr414Cys	missense_variant	rs5030860	CM910294;593	12	103234252	T	C	7.07965e-05	Pathogenic	0	0	0	0	2	0	0	0
NM_000277.1:c.143T>C	PAH	p.Leu48Ser	missense_variant	rs5030841	CM910281;608	12	103306594	A	G	7.07965e-05	Pathogenic	1	0	0	0	1	0	0	0
NM_000277.1:c.442-5C>G	PAH	NA	splice_region_variant&intron_variant	rs62514909	CS930853;102677	12	103260446	G	C	7.07965e-05	Pathogenic	0	1	0	0	1	0	0	0
NM_000277.1:c.473G>A	PAH	NA	structural_interaction_variant	rs5030843	CM890093;587	12	103260410	C	T	7.07965e-05	Pathogenic	0	1	0	0	1	0	0	0
NM_000277.1:c.722G>A	PAH	NA	structural_interaction_variant	rs62508730	CM930547;102804	12	103246713	C	T	7.07965e-05	Pathogenic	0	1	0	0	1	0	0	0
NM_000277.1:c.755G>A	PAH	NA	structural_interaction_variant	rs62644503	CM941134;102824	12	103246680	C	T	7.07965e-05	Pathogenic	0	1	0	0	1	0	0	0
NM_000277.1:c.814G>T	PAH	p.Gly272*	stop_gained	rs62514952	CM900177;596	12	103246621	C	A	7.07965e-05	Pathogenic	1	0	0	0	1	0	0	0
NM_000277.1:c.829T>G	PAH	p.Tyr277Asp	missense_variant	rs78655458	CM910291;603	12	103246606	A	C	7.07965e-05	Pathogenic	1	0	0	0	1	0	0	0
NM_000283.3:c.1678C>T	PDE6B	p.Arg560Cys	missense_variant	rs201541131	CM155389;217798	4	655986	C	T	7.07965e-05	Pathogenic/Likely_pathogenic	0	1	0	0	0	1	0	0
NM_000286.2:c.268_271delAAGA	PEX12	p.Lys90fs	frameshift_variant	rs61752100	CD982876;501646	17	33904465	CTCTT	C	7.07965e-05	Pathogenic/Likely_pathogenic	0	2	0	0	0	0	0	0
NM_000287.3:c.275T>G	PEX6	p.Val92Gly	missense_variant	rs886037780	CM1613767;224319	6	42946614	A	C	7.07965e-05	Pathogenic	0	2	0	0	0	0	0	0
NM_000288.3:c.188+1G>C	PEX7	NA	splice_donor_variant&intron_variant	rs267608254	CS022503;188975	6	137146410	G	C	7.07965e-05	Pathogenic	1	0	0	0	1	0	0	0
NM_000293.2:c.2014C>T	PHKB	p.Arg672*	stop_gained	rs1273669177	CM1715812;523816	16	47694459	C	T	7.07965e-05	Likely_pathogenic	0	0	0	0	2	0	0	0
NM_000297.3:c.916C>T	PKD2	p.Arg306*	stop_gained	rs200001068	CM971196;397507	4	88959475	C	T	7.07965e-05	Pathogenic	0	2	0	0	0	0	0	0
NM_000303.2:c.131T>C	PMM2	NA	structural_interaction_variant	rs104894534	CM981594;7725	16	8895720	T	C	7.07965e-05	Likely_pathogenic	0	1	0	0	1	0	0	0
NM_000303.2:c.338C>T	PMM2	p.Pro113Leu	missense_variant	rs80338700	CM971224;7723	16	8900255	C	T	7.07965e-05	Pathogenic	0	2	0	0	0	0	0	0
NM_000303.2:c.415G>A	PMM2	p.Glu139Lys	missense_variant	rs80338703	CM002839;21143	16	8905003	G	A	7.07965e-05	Pathogenic/Likely_pathogenic	0	0	0	0	2	0	0	0
NM_000303.2:c.484C>T	PMM2	p.Arg162Trp	missense_variant	rs104894526	CM971229;7709	16	8905531	C	T	7.07965e-05	Pathogenic/Likely_pathogenic	0	1	0	0	1	0	0	0
NM_000303.2:c.53C>G	PMM2	NA	structural_interaction_variant	rs760265100	CM051971;521048	16	8891792	C	G	7.07965e-05	Likely_pathogenic	0	0	0	0	2	0	0	0
NM_000303.2:c.95T>G	PMM2	p.Leu32Arg	missense_variant	rs104894533	CM010994;7721	16	8895684	T	G	7.07965e-05	Pathogenic	0	2	0	0	0	0	0	0
NM_000308.3:c.200A>G	CTSA	p.Gln67Arg	missense_variant	rs137854541	CM931195;377	20	44520353	A	G	7.07965e-05	Pathogenic	0	2	0	0	0	0	0	0
NM_000312.3:c.125G>A	PROC	p.Arg42His	missense_variant	rs369504169	CM930603;161333	2	128178913	G	A	7.07965e-05	Likely_pathogenic	0	2	0	0	0	0	0	0
NM_000326.4:c.504_508delTCAAG	RLBP1	p.Ser168fs	frameshift_variant	.	595846	15	89758307	TCTTGA	T	7.07965e-05	Pathogenic	0	2	0	0	0	0	0	0
NM_000329.2:c.292_311delATCGTCATAACAGAATTTGG	RPE65	p.Ile98fs	frameshift_variant	rs62642583	CD003852;98860	1	68910500	GCCAAATTCTGTTATGACGAT	G	7.07965e-05	Pathogenic	0	1	0	0	1	0	0	0
NM_000339.2:c.2191G>A	SLC12A3	p.Gly731Arg	missense_variant	rs752101663	CM117021;562347	16	56921849	G	A	7.07965e-05	Likely_pathogenic	0	1	0	0	1	0	0	0
NM_000339.2:c.2890C>T	SLC12A3	p.Arg964Trp	missense_variant	rs559626481	CM117068;319919	16	56938313	C	T	7.07965e-05	Likely_pathogenic	0	1	0	0	1	0	0	0
NM_000342.3:c.1937G>A	SLC4A1	p.Arg646Gln	missense_variant	rs121912757	CM004839;17782	17	42331984	C	T	7.07965e-05	Pathogenic	1	0	0	0	1	0	0	0
NM_000342.3:c.2102G>A	SLC4A1	p.Gly701Asp	missense_variant	rs121912748	CM981844;17767	17	42330695	C	T	7.07965e-05	Pathogenic	0	2	0	0	0	0	0	0
NM_000348.3:c.617C>A	SRD5A2	p.Ala206Asp	missense_variant	rs767564684	CM920640;529238	2	31754455	G	T	7.07965e-05	Pathogenic	0	1	0	0	1	0	0	0
NM_000350.2:c.2041C>T	ABCA4	p.Arg681*	stop_gained	rs61749423	CM990029;99114	1	94526212	G	A	7.07965e-05	Pathogenic	0	1	0	0	1	0	0	0
NM_000350.2:c.2300T>A	ABCA4	p.Val767Asp	missense_variant	rs61751395	CM003573;99127	1	94522239	A	T	7.07965e-05	Pathogenic/Likely_pathogenic	0	0	0	0	2	0	0	0
NM_000350.2:c.3292C>T	ABCA4	p.Arg1098Cys	missense_variant	rs756840095	CM003377;236100	1	94508353	G	A	7.07965e-05	Likely_pathogenic	0	1	0	0	1	0	0	0
NM_000350.2:c.4139C>T	ABCA4	p.Pro1380Leu	missense_variant	rs61750130	CM990044;7904	1	94496666	G	A	7.07965e-05	Pathogenic	0	1	0	0	1	0	0	0
NM_000350.2:c.4326C>A	ABCA4	p.Asn1442Lys	missense_variant	rs762150575	CM117266;417991	1	94496010	G	T	7.07965e-05	Likely_pathogenic	1	0	0	0	1	0	0	0
NM_000350.2:c.4328G>A	ABCA4	p.Arg1443His	missense_variant	rs61750142	CM003383;99278	1	94496008	C	T	7.07965e-05	Likely_pathogenic	0	1	0	0	0	1	0	0
NM_000350.2:c.4519G>A	ABCA4	p.Gly1507Arg	missense_variant	rs568792949	CM138576;236115	1	94495021	C	T	7.07965e-05	Likely_pathogenic	1	1	0	0	0	0	0	0
NM_000350.2:c.4773+3A>G	ABCA4	NA	splice_region_variant&intron_variant	rs759672616	CS129570;236122	1	94487399	T	C	7.07965e-05	Pathogenic	1	1	0	0	0	0	0	0
NM_000350.2:c.5018+2T>C	ABCA4	NA	splice_donor_variant&intron_variant	rs61750562	CS0911023;99338	1	94486794	A	G	7.07965e-05	Pathogenic/Likely_pathogenic	0	0	0	0	2	0	0	0
NM_000350.2:c.5087G>A	ABCA4	p.Ser1696Asn	missense_variant	rs61750564	CM990061;99344	1	94485247	C	T	7.07965e-05	Likely_pathogenic	0	0	0	0	2	0	0	0
NM_000350.2:c.5318C>T	ABCA4	p.Ala1773Val	missense_variant	rs760549861	CM087708;236129	1	94480241	G	A	7.07965e-05	Likely_pathogenic	0	1	0	0	1	0	0	0
NM_000350.2:c.5461-10T>C	ABCA4	NA	intron_variant	rs1800728	CS057513;92870	1	94476951	A	G	7.07965e-05	Pathogenic	0	1	0	0	1	0	0	0
NM_000350.2:c.5512C>G	ABCA4	p.His1838Asp	missense_variant	rs62642562	CM1311140;99380	1	94476890	G	C	7.07965e-05	Likely_pathogenic	0	1	0	0	1	0	0	0
NM_000350.2:c.6079C>T	ABCA4	p.Leu2027Phe	missense_variant	rs61751408	CM970018;7882	1	94471065	G	A	7.07965e-05	Pathogenic	1	0	0	0	1	0	0	0
NM_000350.2:c.6230G>A	ABCA4	p.Arg2077Gln	missense_variant	rs886044759	CM1311152;236145	1	94467466	C	T	7.07965e-05	Likely_pathogenic	2	0	0	0	0	0	0	0
NM_000350.2:c.6316C>T	ABCA4	p.Arg2106Cys	missense_variant	rs61750648	CM970022;99447	1	94466628	G	A	7.07965e-05	Pathogenic/Likely_pathogenic	0	2	0	0	0	0	0	0
NM_000359.2:c.1187G>A	TGM1	p.Arg396His	missense_variant	rs121918721	CM091321;39533	14	24727852	C	T	7.07965e-05	Pathogenic/Likely_pathogenic	1	0	0	0	1	0	0	0
NM_000359.2:c.788G>A	TGM1	p.Trp263*	stop_gained	rs367699137	CM981916;419403	14	24729234	C	T	7.07965e-05	Pathogenic	0	2	0	0	0	0	0	0
NM_000359.2:c.790C>T	TGM1	p.Arg264Trp	missense_variant	rs201868387	CM065484;372532	14	24729232	G	A	7.07965e-05	Pathogenic/Likely_pathogenic	0	0	0	0	2	0	0	0
NM_000363.4:c.111dupA	TNNI3	p.Ser38fs	frameshift_variant	.	419596	19	55668006	A	AT	7.07965e-05	Pathogenic	0	1	0	0	1	0	0	0
NM_000369.2:c.1349G>A	TSHR	p.Arg450His	missense_variant	rs189261858	CM014222;225505	14	81609751	G	A	7.07965e-05	Pathogenic	0	0	0	0	2	0	0	0
NM_000369.2:c.1523C>T	TSHR	p.Ser508Leu	missense_variant	.	418666	14	81609925	C	T	7.07965e-05	Likely_pathogenic	1	0	0	0	1	0	0	0
NM_000372.4:c.1A>G	TYR	p.Met1?	start_lost	rs28940881	CM941342;3807	11	88911122	A	G	7.07965e-05	Pathogenic	0	1	0	0	1	0	0	0
NM_000374.4:c.842G>A	UROD	NA	structural_interaction_variant	rs121918057	CM860017;66	1	45480475	G	A	7.07965e-05	Pathogenic	0	1	0	0	1	0	0	0
NM_000374.4:c.912C>A	UROD	NA	structural_interaction_variant	rs121918065	CM981992;75	1	45480648	C	A	7.07965e-05	Pathogenic	0	1	0	0	1	0	0	0
NM_000380.3:c.772_785delCGTAAGACTTGTAC	XPA	p.Arg258fs	frameshift_variant	rs778543124	CD188239;523608	9	100437757	AGTACAAGTCTTACG	A	7.07965e-05	Pathogenic/Likely_pathogenic	0	2	0	0	0	0	0	0
NM_000383.3:c.371C>T	AIRE	p.Pro124Leu	missense_variant	rs193922417	CM1618260;35664	21	45706924	C	T	7.07965e-05	Likely_pathogenic	2	0	0	0	0	0	0	0
NM_000383.3:c.415C>T	AIRE	p.Arg139*	stop_gained	rs121434256	CM980042;3310	21	45706968	C	T	7.07965e-05	Pathogenic	0	1	0	0	1	0	0	0
NM_000387.5:c.326+1delG	SLC25A20	NA	splice_donor_variant&intron_variant	rs757552268	CD012845;345943	3	48921428	AC	A	7.07965e-05	Pathogenic/Likely_pathogenic	0	1	0	0	1	0	0	0
NM_000387.5:c.496C>T	SLC25A20	p.Arg166*	stop_gained	rs151340616	CM990293;12135	3	48900014	G	A	7.07965e-05	Pathogenic	0	0	0	0	2	0	0	0
NM_000392.4:c.2302C>T	ABCC2	p.Arg768Trp	missense_variant	rs56199535	CM980373;8412	10	101578577	C	T	7.07965e-05	Pathogenic	1	0	0	0	1	0	0	0
NM_000392.4:c.3449G>A	ABCC2	p.Arg1150His	missense_variant	rs72558200	CM014971;8419	10	101595882	G	A	7.07965e-05	Pathogenic	1	0	0	0	1	0	0	0
NM_000400.3:c.2164C>T	ERCC2	p.Arg722Trp	missense_variant	rs121913026	CM960515;16792	19	45855493	G	A	7.07965e-05	Pathogenic	1	0	0	0	1	0	0	0
NM_000411.6:c.1693C>T	HLCS	p.Arg565*	stop_gained	rs772791252	CM983989;426486	21	38132130	G	A	7.07965e-05	Pathogenic	0	1	0	0	1	0	0	0
NM_000416.2:c.260T>C	IFNGR1	p.Ile87Thr	missense_variant	rs104893973	CM970762;17944	6	137527386	A	G	7.07965e-05	Pathogenic,_risk_factor	0	1	0	0	1	0	0	0
NM_000426.3:c.4436+5G>T	LAMA2	NA	splice_region_variant&intron_variant	.	392761	6	129663617	G	T	7.07965e-05	Likely_pathogenic	1	1	0	0	0	0	0	0
NM_000428.2:c.1484G>A	LTBP2	p.Arg495Gln	missense_variant	rs137854858	CM1310404;126950	14	75017969	C	T	7.07965e-05	Likely_pathogenic	0	0	0	0	1	1	0	0
NM_000428.2:c.4912G>A	LTBP2	p.Val1638Met	missense_variant	rs137854860	CM1310407;126958	14	74969614	C	T	7.07965e-05	Likely_pathogenic	1	1	0	0	0	0	0	0
NM_000431.3:c.417dupC	MVK	p.Gly140fs	frameshift_variant	rs104895373	CI063698;39727	12	110019239	G	GC	7.07965e-05	Pathogenic	0	1	0	0	1	0	0	0
NM_000431.3:c.709A>T	MVK	NA	structural_interaction_variant	rs104895366	CM062889;97612	12	110028607	A	T	7.07965e-05	Pathogenic	0	1	0	0	1	0	0	0
NM_000440.2:c.1749C>G	PDE6A	p.Tyr583*	stop_gained	rs121918576	CM950914;13110	5	149265917	G	C	7.07965e-05	Pathogenic	0	1	0	0	1	0	0	0
NM_000441.1:c.1151A>G	SLC26A4	p.Glu384Gly	missense_variant&splice_region_variant	rs111033244	CM981502;4820	7	107330570	A	G	7.07965e-05	Pathogenic/Likely_pathogenic	0	1	0	0	1	0	0	0
NM_000441.1:c.1229C>T	SLC26A4	p.Thr410Met	missense_variant	rs111033220	CM981504;43498	7	107330648	C	T	7.07965e-05	Pathogenic	0	2	0	0	0	0	0	0
NM_000441.1:c.1246A>C	SLC26A4	p.Thr416Pro	missense_variant	rs28939086	CM981505;4818	7	107330665	A	C	7.07965e-05	Pathogenic	1	1	0	0	0	0	0	0
NM_000441.1:c.1540C>A	SLC26A4	p.Gln514Lys	missense_variant	rs121908366	CM083155;4841	7	107336480	C	A	7.07965e-05	Pathogenic	0	1	0	0	1	0	0	0
NM_000441.1:c.1588T>C	SLC26A4	p.Tyr530His	missense_variant	rs111033254	CM981509;4836	7	107338530	T	C	7.07965e-05	Pathogenic/Likely_pathogenic	0	0	0	0	2	0	0	0
NM_000441.1:c.918+2T>C	SLC26A4	NA	splice_donor_variant&intron_variant	rs912147281	CS138428;370108	7	107323801	T	C	7.07965e-05	Likely_pathogenic	1	1	0	0	0	0	0	0
NM_000448.2:c.1681C>T	RAG1	p.Arg561Cys	missense_variant	rs104894285	CM981695;13148	11	36596535	C	T	7.07965e-05	Pathogenic	0	1	0	0	1	0	0	0
NM_000448.2:c.256_257delAA	RAG1	p.Lys86fs	frameshift_variant	rs772962160	CD982919;285045	11	36595109	TAA	T	7.07965e-05	Pathogenic	1	0	0	0	1	0	0	0
NM_000448.2:c.322C>T	RAG1	p.Arg108*	stop_gained	rs193922464	CM114804;36714	11	36595176	C	T	7.07965e-05	Pathogenic/Likely_pathogenic	0	0	0	0	2	0	0	0
NM_000478.5:c.1363G>A	ALPL	p.Gly455Ser	missense_variant	rs149889416	CM043964;371400	1	21903929	G	A	7.07965e-05	Likely_pathogenic	0	0	0	0	2	0	0	0
NM_000478.5:c.526G>A	ALPL	p.Ala176Thr	missense_variant	rs121918019	CM993530;13683	1	21890587	G	A	7.07965e-05	Likely_pathogenic	0	0	0	0	2	0	0	0
NM_000481.3:c.259-1G>C	AMT	NA	splice_acceptor_variant&intron_variant	rs386833681	CS095325;56230	3	49459006	C	G	7.07965e-05	Likely_pathogenic	0	0	0	0	2	0	0	0
NM_000481.3:c.280C>T	AMT	p.Arg94Trp	missense_variant	rs1126422	CM1510087;557814	3	49458984	G	A	7.07965e-05	Likely_pathogenic	0	1	0	0	1	0	0	0
NM_000485.2:c.194A>T	APRT	NA	structural_interaction_variant	rs104894506	CM910042;18297	16	88876958	T	A	7.07965e-05	Pathogenic	1	0	0	0	1	0	0	0
NM_000486.5:c.64C>G	AQP2	p.Leu22Val	missense_variant	rs104894336	CM970097;17838	12	50344677	C	G	7.07965e-05	Pathogenic	0	0	0	0	2	0	0	0
NM_000487.5:c.1114C>T	ARSA	p.Arg372Trp	missense_variant	rs74315476	CM940109;3081	22	51064103	G	A	7.07965e-05	Pathogenic/Likely_pathogenic	0	0	0	0	2	0	0	0
NM_000492.3:c.166G>A	CFTR	p.Glu56Lys	missense_variant&splice_region_variant	rs397508256	CM970260;53325	7	117149089	G	A	7.07965e-05	Pathogenic/Likely_pathogenic,_drug_response	0	1	0	0	1	0	0	0
NM_000492.3:c.2491G>T	CFTR	p.Glu831*	stop_gained&splice_region_variant	rs397508387	CM960283;53501	7	117234984	G	T	7.07965e-05	Pathogenic	1	0	0	0	0	1	0	0
NM_000492.3:c.254G>A	CFTR	p.Gly85Glu	missense_variant	rs75961395	CM910068;7143	7	117149177	G	A	7.07965e-05	Pathogenic	0	0	0	0	2	0	0	0
NM_000492.3:c.2988+1G>A	CFTR	NA	splice_donor_variant&intron_variant	rs75096551	CS971653;7224	7	117246808	G	A	7.07965e-05	Pathogenic	0	2	0	0	0	0	0	0
NM_000492.3:c.349C>T	CFTR	p.Arg117Cys	missense_variant	rs77834169	CM940241;48688	7	117171028	C	T	7.07965e-05	Pathogenic	0	1	0	0	1	0	0	0
NM_000492.3:c.4364C>G	CFTR	p.Ser1455*	stop_gained	rs121909043	CM980357;7223	7	117307083	C	G	7.07965e-05	Pathogenic	0	0	0	0	2	0	0	0
NM_000492.3:c.580-1G>T	CFTR	NA	splice_acceptor_variant&intron_variant	rs121908793	CS971649;54014	7	117175301	G	T	7.07965e-05	Pathogenic	1	0	0	0	0	1	0	0
NM_000492.3:c.595C>T	CFTR	p.His199Tyr	missense_variant	rs121908802	CM940246;54018	7	117175317	C	T	7.07965e-05	Pathogenic	1	0	0	0	1	0	0	0
NM_000492.3:c.948delT	CFTR	p.Phe316fs	frameshift_variant	rs121908744	CD920843;7163	7	117180229	CT	C	7.07965e-05	Pathogenic	0	1	0	0	1	0	0	0
NM_000494.3:c.3277+1G>A	COL17A1	NA	splice_donor_variant&intron_variant	.	594239	10	105796802	C	T	7.07965e-05	Likely_pathogenic	0	2	0	0	0	0	0	0
NM_000494.3:c.3418+2delT	COL17A1	NA	splice_donor_variant&intron_variant	.	623160	10	105796247	TA	T	7.07965e-05	Likely_pathogenic	0	1	0	0	1	0	0	0
NM_000498.3:c.763G>T	CYP11B2	p.Glu255*	stop_gained	rs121912977	CM980495;16880	8	143996157	C	A	7.07965e-05	Pathogenic	1	0	0	0	1	0	0	0
NM_000505.3:c.983C>A	F12	p.Thr328Lys	missense_variant	rs118204456	CM060985;1169	5	176831232	G	T	7.07965e-05	Pathogenic	0	1	0	0	1	0	0	0
NM_000507.3:c.490G>A	FBP1	p.Gly164Ser	missense_variant	rs121918188	CM970524;868	9	97372280	C	T	7.07965e-05	Pathogenic	0	0	0	0	2	0	0	0
NM_000508.4:c.1634A>T	FGA	p.Glu545Val	missense_variant	rs121909612	CM940775;16410	4	155506947	T	A	7.07965e-05	Pathogenic	1	0	0	0	1	0	0	0
NM_000517.4:c.301-1G>A	HBA2	NA	splice_acceptor_variant&intron_variant	rs587776827	CS016205;15668	16	223470	G	A	7.07965e-05	Pathogenic,_other	0	1	0	0	1	0	0	0
NM_000518.4:c.79G>A	HBB	NA	structural_interaction_variant	rs33950507	CM820002;15161	11	5248173	C	T	7.07965e-05	Pathogenic	2	0	0	0	0	0	0	0
NM_000521.3:c.796T>G	HEXB	p.Tyr266Asp	missense_variant	rs373979283	CM126845;381669	5	74009355	T	G	7.07965e-05	Likely_pathogenic	0	1	0	0	1	0	0	0
NM_000525.3:c.440T>C	KCNJ11	p.Leu147Pro	missense_variant	rs28936678	CM960894;8665	11	17409199	A	G	7.07965e-05	Pathogenic	0	0	0	0	2	0	0	0
NM_000527.4:c.1529C>T	LDLR	p.Thr510Met	missense_variant	rs755154048	CM061090;251886	19	11224381	C	T	7.07965e-05	Likely_pathogenic	0	2	0	0	0	0	0	0
NM_000527.4:c.2079G>A	LDLR	p.Lys693Lys	synonymous_variant	.	430794	19	11231137	G	A	7.07965e-05	Likely_pathogenic	0	1	0	0	1	0	0	0
NM_000529.2:c.221G>T	MC2R	p.Ser74Ile	missense_variant	rs104894658	CM930489;3258	18	13885297	C	A	7.07965e-05	Pathogenic	0	0	0	0	2	0	0	0
NM_000536.3:c.104G>T	RAG2	p.Gly35Val	missense_variant	.	CM001326;496618	11	36615615	C	A	7.07965e-05	Likely_pathogenic	0	1	0	0	1	0	0	0
NM_000540.2:c.1589G>A	RYR1	p.Arg530His	missense_variant	rs111888148	CM064221;133101	19	38946103	G	A	7.07965e-05	Pathogenic/Likely_pathogenic	0	0	0	0	2	0	0	0
NM_000540.2:c.7373G>A	RYR1	p.Arg2458His	missense_variant	rs121918594	CM981783;12972	19	38991295	G	A	7.07965e-05	Pathogenic	1	1	0	0	0	0	0	0
NM_000543.4:c.1427G>A	SMPD1	p.Arg476Gln	missense_variant	rs763566905	CM160624;385606	11	6415212	G	A	7.07965e-05	Likely_pathogenic	0	1	0	0	0	1	0	0
NM_000543.4:c.1451C>A	SMPD1	p.Ala484Glu	missense_variant	rs267607075	CM093884;2995	11	6415236	C	A	7.07965e-05	Pathogenic	1	0	0	0	1	0	0	0
NM_000550.2:c.1103delA	TYRP1	p.Lys368fs	frameshift_variant	rs387906560	CD962173;17593	9	12704544	GA	G	7.07965e-05	Pathogenic	0	1	0	0	1	0	0	0
NM_000550.2:c.497C>G	TYRP1	p.Ser166*	stop_gained	rs104894130	CM971556;17594	9	12695626	C	G	7.07965e-05	Pathogenic	0	2	0	0	0	0	0	0
NM_000552.4:c.4115T>G	VWF	p.Ile1372Ser	missense_variant	rs61750070	CM076587;100327	12	6128469	A	C	7.07965e-05	Pathogenic	0	0	0	0	2	0	0	0
NM_000552.4:c.7390C>T	VWF	p.Arg2464Cys	missense_variant	rs61751286	CM070317;100467	12	6085324	G	A	7.07965e-05	Likely_pathogenic	0	1	0	0	1	0	0	0
NM_000587.2:c.405delT	C7	p.Asn136fs	frameshift_variant	.	432759	5	40936563	CT	C	7.07965e-05	Likely_pathogenic	1	1	0	0	0	0	0	0
NM_000781.2:c.835delA	CYP11A1	p.Ile279fs	frameshift_variant	rs757299093	CD050132;265094	15	74635472	AT	A	7.07965e-05	Pathogenic	0	0	0	0	2	0	0	0
NM_000785.3:c.566A>G	CYP27B1	p.Glu189Gly	missense_variant	rs118204012	CM021256;1674	12	58159103	T	C	7.07965e-05	Pathogenic	1	1	0	0	0	0	0	0
NM_000789.3:c.1487G>A	ACE	p.Arg496Gln	missense_variant&splice_region_variant	.	424035	17	61560534	G	A	7.07965e-05	Likely_pathogenic	0	1	0	0	1	0	0	0
NM_000843.3:c.1861C>T	GRM6	p.Arg621*	stop_gained	rs62638214	CM050642;5840	5	178413394	G	A	7.07965e-05	Pathogenic	0	0	0	0	2	0	0	0
NM_000875.4:c.1997-6G>A	IGF1R	NA	splice_region_variant&intron_variant	.	430562	15	99459895	G	A	7.07965e-05	Likely_pathogenic	0	2	0	0	0	0	0	0
NM_000902.3:c.428G>A	MME	p.Cys143Tyr	missense_variant	rs879255651	CM1612276;253194	3	154834337	G	A	7.07965e-05	Pathogenic	0	1	0	0	1	0	0	0
NM_000939.3:c.-11C>A	POMC	NA	5_prime_UTR_premature_start_codon_gain_variant	rs753856820	CR982418;13355	2	25387652	G	T	7.07965e-05	Pathogenic	0	2	0	0	0	0	0	0
NM_000941.2:c.1329dupC	POR	p.Ile444fs	frameshift_variant	rs786205875	CI042656;16910	7	75614450	G	GC	7.07965e-05	Pathogenic	0	2	0	0	0	0	0	0
NM_001003841.2:c.1173+2T>G	SLC6A19	NA	splice_donor_variant&intron_variant	rs142979576	CS042560;449553	5	1217062	T	G	7.07965e-05	Pathogenic	0	1	0	0	1	0	0	0
NM_001004334.3:c.1543C>T	GPR179	p.Arg515*	stop_gained	.	598120	17	36491018	G	A	7.07965e-05	Pathogenic	0	0	0	0	2	0	0	0
NM_001005242.2:c.1162C>T	PKP2	NA	structural_interaction_variant	rs766209297	CM097906;201979	12	33021869	G	A	7.07965e-05	Pathogenic/Likely_pathogenic	1	1	0	0	0	0	0	0
NM_001005735.1:c.1317delT	CHEK2	p.Val440fs	frameshift_variant	.	240730	22	29091768	CA	C	7.07965e-05	Pathogenic/Likely_pathogenic	0	0	0	0	2	0	0	0
NM_001005735.1:c.58C>T	CHEK2	p.Gln20*	stop_gained	rs536907995	CM155446;133887	22	29130652	G	A	7.07965e-05	Pathogenic/Likely_pathogenic	0	0	0	0	2	0	0	0
NM_001010892.2:c.1351C>T	RSPH4A	p.Gln451*	stop_gained	rs750528020	CM138612;454520	6	116949221	C	T	7.07965e-05	Pathogenic	0	1	0	0	1	0	0	0
NM_001010892.2:c.921+3_921+6delAAGT	RSPH4A	NA	splice_region_variant&intron_variant	rs547686445	CD139946;88863	6	116944164	TAGTA	T	7.07965e-05	Pathogenic	1	1	0	0	0	0	0	0
NM_001015880.1:c.1000C>T	PAPSS2	p.Arg334*	stop_gained	rs121908952	CM093102;6688	10	89487160	C	T	7.07965e-05	Pathogenic	1	1	0	0	0	0	0	0
NM_001017420.2:c.1269G>A	ESCO2	p.Trp423*	stop_gained	rs80359864	CM053854;1739	8	27649485	G	A	7.07965e-05	Pathogenic	0	1	0	0	1	0	0	0
NM_001017420.2:c.876_879delCAGA	ESCO2	p.Asp292fs	frameshift_variant	rs80359856	CD084091;21250	8	27637702	TGACA	T	7.07965e-05	Pathogenic	0	0	0	0	2	0	0	0
NM_001023570.3:c.1381C>T	IQCB1	p.Arg461*	stop_gained	rs121918244	CM050647;1830	3	121500619	G	A	7.07965e-05	Pathogenic	1	1	0	0	0	0	0	0
NM_001023570.3:c.1465C>T	IQCB1	p.Arg489*	stop_gained	rs373909351	CM080416;30778	3	121491506	G	A	7.07965e-05	Pathogenic	1	0	0	0	1	0	0	0
NM_001031681.2:c.18_21delGACT	CTNS	p.Thr7fs	frameshift_variant	rs372668937	CD982561;188834	17	3543515	GCTGA	G	7.07965e-05	Pathogenic	1	0	0	0	1	0	0	0
NM_001031681.2:c.416C>T	CTNS	p.Ser139Phe	missense_variant	rs267606754	CM992864;4458	17	3558601	C	T	7.07965e-05	Likely_pathogenic	0	2	0	0	0	0	0	0
NM_001031726.3:c.32C>T	C19orf12	p.Thr11Met	missense_variant	rs397514477	CM118377;31156	19	30199322	G	A	7.07965e-05	Pathogenic	0	1	0	0	1	0	0	0
NM_001031806.1:c.1108-1G>C	ALDH3A2	NA	splice_acceptor_variant&intron_variant	rs1036733598	CS993378;370452	17	19568260	G	C	7.07965e-05	Pathogenic	0	0	0	0	2	0	0	0
NM_001031806.1:c.28C>T	ALDH3A2	p.Gln10*	stop_gained	rs72547554	CM993301;188833	17	19552312	C	T	7.07965e-05	Likely_pathogenic	0	1	0	0	1	0	0	0
NM_001033503.2:c.409G>A	SAR1B	p.Asp137Asn	missense_variant	rs28942109	CM035597;2923	5	133944133	C	T	7.07965e-05	Pathogenic/Likely_pathogenic	0	2	0	0	0	0	0	0
NM_001033855.2:c.780+1delG	DCLRE1C	NA	splice_donor_variant&intron_variant	rs786205074	CD011880;4671	10	14974851	AC	A	7.07965e-05	Pathogenic	1	0	0	0	1	0	0	0
NM_001035.2:c.12283G>A	RYR2	p.Gly4095Ser	missense_variant	.	201326	1	237947295	G	A	7.07965e-05	Likely_pathogenic	0	2	0	0	0	0	0	0
NM_001039885.2:c.899T>C	FKRP	p.Val300Ala	missense_variant	rs104894691	CM033473;4232	19	47259606	T	C	7.07965e-05	Likely_pathogenic	0	0	0	0	2	0	0	0
NM_001040436.2:c.842delA	YARS2	p.Lys281fs	frameshift_variant	.	423483	12	32906956	CT	C	7.07965e-05	Pathogenic	0	0	0	0	2	0	0	0
NM_001041.3:c.853G>T	SI	p.Glu285*	stop_gained	.	489002	3	164781284	C	A	7.07965e-05	Pathogenic	1	0	0	0	1	0	0	0
NM_001042465.2:c.643A>C	PSAP	p.Asn215His	missense_variant	rs121918107	CM000201;13367	10	73587848	T	G	7.07965e-05	Pathogenic	1	1	0	0	0	0	0	0
NM_001042472.2:c.1189C>T	ABHD12	p.Gln397*	stop_gained	rs745990956	CM166787;191159	20	25281489	G	A	7.07965e-05	Likely_pathogenic	0	1	0	0	1	0	0	0
NM_001042702.3:c.499C>T	DFNB59	p.Arg167*	stop_gained	rs118203989	CM072984;1300	2	179320828	C	T	7.07965e-05	Pathogenic	1	1	0	0	0	0	0	0
NM_001063.3:c.1180G>A	TF	p.Glu394Lys	missense_variant	rs121918680	CM024626;12623	3	133478150	G	A	7.07965e-05	Pathogenic	1	1	0	0	0	0	0	0
NM_001080463.1:c.7967G>A	DYNC2H1	p.Arg2656His	missense_variant	.	CM182226;446620	11	103070084	G	A	7.07965e-05	Pathogenic	0	0	0	0	2	0	0	0
NM_001080522.2:c.3055C>T	CC2D2A	p.Arg1019*	stop_gained	rs370880399	CM085309;217602	4	15565018	C	T	7.07965e-05	Pathogenic	0	1	0	0	1	0	0	0
NM_001098268.1:c.2440C>T	LIG4	p.Arg814*	stop_gained	rs104894419	CM014721;7673	13	108861177	G	A	7.07965e-05	Pathogenic/Likely_pathogenic	0	1	0	0	1	0	0	0
NM_001098816.2:c.4100C>A	TENM4	p.Thr1367Asn	missense_variant	rs763485258	CM1511332;219133	11	78419515	G	T	7.07965e-05	Pathogenic	0	2	0	0	0	0	0	0
NM_001099404.1:c.1855C>T	SCN5A	p.Leu619Phe	missense_variant	rs199473133	CM030952;67693	3	38645238	G	A	7.07965e-05	Likely_pathogenic	0	1	0	0	1	0	0	0
NM_001099404.1:c.5825_5826delCT	SCN5A	p.Pro1942fs	frameshift_variant	.	546557	3	38592036	CAG	C	7.07965e-05	Likely_pathogenic	1	0	0	0	1	0	0	0
NM_001100112.1:c.741+1G>A	MYH2	NA	splice_donor_variant&intron_variant	.	578895	17	10447027	C	T	7.07965e-05	Likely_pathogenic	0	2	0	0	0	0	0	0
NM_001101426.3:c.184delG	ISPD	p.Val62fs	frameshift_variant	.	423167	7	16460763	AC	A	7.07965e-05	Pathogenic/Likely_pathogenic	1	0	0	0	1	0	0	0
NM_001111.4:c.2433_2434delAG	ADAR	p.Ala813fs	frameshift_variant	rs779357448	CD041561;521470	1	154562721	CCT	C	7.07965e-05	Pathogenic	0	0	0	0	2	0	0	0
NM_001111034.2:c.131C>T	ACP5	p.Thr44Met	missense_variant	rs369804864	CM159783;225657	19	11688002	G	A	7.07965e-05	Pathogenic	0	0	0	0	2	0	0	0
NM_001111034.2:c.325G>A	ACP5	p.Gly109Arg	missense_variant	rs781050795	CM110705;29833	19	11687595	C	T	7.07965e-05	Pathogenic	0	0	0	0	2	0	0	0
NM_001113755.2:c.1160-1G>A	TYMP	NA	splice_acceptor_variant&intron_variant	rs797044455	CS003781;223064	22	50964571	C	T	7.07965e-05	Pathogenic	0	0	0	0	1	1	0	0
NM_001126128.1:c.101G>A	PROK2	p.Cys34Tyr	missense_variant	rs587777864	CM083836;156561	3	71830739	C	T	7.07965e-05	Pathogenic	0	1	0	0	1	0	0	0
NM_001126131.1:c.2740A>C	POLG	p.Thr914Pro	missense_variant	rs139590686	CM063054;279961	15	89864238	T	G	7.07965e-05	Pathogenic	2	0	0	0	0	0	0	0
NM_001126131.1:c.3550G>A	POLG	p.Asp1184Asn	missense_variant	rs1131691575	CM060435;426100	15	89860700	C	T	7.07965e-05	Pathogenic	1	0	0	0	1	0	0	0
NM_001127207.1:c.2321C>A	SMARCAL1	p.Ser774*	stop_gained	rs149425324	CM020318;463148	2	217340068	C	A	7.07965e-05	Pathogenic	0	1	0	0	0	1	0	0
NM_001127214.3:c.1567C>T	ACSF3	p.Arg523*	stop_gained	rs387907118	CM116841;31135	16	89212411	C	T	7.07965e-05	Pathogenic	0	0	0	0	2	0	0	0
NM_001127214.3:c.589G>A	ACSF3	p.Ala197Thr	missense_variant	.	203607	16	89167678	G	A	7.07965e-05	Pathogenic	1	1	0	0	0	0	0	0
NM_001127464.2:c.11101G>A	ZNF469	p.Gly3701Ser	missense_variant	.	126918	16	88505063	G	A	7.07965e-05	Pathogenic	0	1	0	0	1	0	0	0
NM_001127464.2:c.99G>A	ZNF469	p.Pro33Pro	synonymous_variant	.	126936	16	88493977	G	A	7.07965e-05	Likely_pathogenic	0	1	0	0	1	0	0	0
NM_001127610.1:c.226A>G	BAAT	p.Met76Val	missense_variant	rs28937579	CM030785;6720	9	104133461	T	C	7.07965e-05	Pathogenic	0	0	0	0	2	0	0	0
NM_001127698.1:c.1302+4A>T	SPINK5	NA	splice_region_variant&intron_variant	rs201269335	CS068617;279898	5	147481003	A	T	7.07965e-05	Pathogenic	0	0	0	0	2	0	0	0
NM_001127698.1:c.1431-12G>A	SPINK5	NA	intron_variant	rs368134354	CS042562;372516	5	147484503	G	A	7.07965e-05	Likely_pathogenic	0	1	0	0	1	0	0	0
NM_001128227.2:c.2228T>C	GNE	p.Met743Thr	missense_variant	rs28937594	CM012822;6025	9	36217396	A	G	7.07965e-05	Pathogenic	0	0	0	0	2	0	0	0
NM_001128227.2:c.829C>T	GNE	p.Arg277Trp	missense_variant	rs773729410	CM024158;197184	9	36236862	G	A	7.07965e-05	Pathogenic	0	1	0	0	1	0	0	0
NM_001128425.1:c.1171C>T	MUTYH	p.Gln391*	stop_gained	rs587783057	CM053335;156509	1	45797348	G	A	7.07965e-05	Pathogenic	0	1	0	0	1	0	0	0
NM_001130089.1:c.1129G>A	KARS	p.Asp377Asn	missense_variant	rs397514746	CM136440;60753	16	75665624	C	T	7.07965e-05	Pathogenic	0	0	0	0	2	0	0	0
NM_001130964.1:c.1720G>A	PLCD1	p.Ala574Thr	missense_variant	rs375683615	CM114059;30241	3	38050599	C	T	7.07965e-05	Pathogenic	1	0	0	0	1	0	0	0
NM_001130978.1:c.3137G>A	DYSF	NA	structural_interaction_variant	rs121908958	CM994326;6675	2	71797834	G	A	7.07965e-05	Pathogenic/Likely_pathogenic	0	1	0	0	1	0	0	0
NM_001130987.1:c.2697+1G>A	DYSF	NA	splice_donor_variant&intron_variant	rs140108514	CS031443;94291	2	71795213	G	A	7.07965e-05	Pathogenic/Likely_pathogenic	0	1	0	0	1	0	0	0
NM_001130987.1:c.2864+1G>A	DYSF	NA	splice_donor_variant&intron_variant	.	443997	2	71795469	G	A	7.07965e-05	Pathogenic/Likely_pathogenic	0	1	0	0	1	0	0	0
NM_001130987.1:c.3859G>T	DYSF	p.Glu1287*	stop_gained	rs763674597	CM070076;558274	2	71827934	G	T	7.07965e-05	Pathogenic	1	1	0	0	0	0	0	0
NM_001130987.1:c.4873C>T	DYSF	p.Arg1625*	stop_gained	rs398123789	CM013384;94330	2	71886125	C	T	7.07965e-05	Pathogenic	0	1	0	0	1	0	0	0
NM_001130987.1:c.5711delG	DYSF	p.Gly1904fs	frameshift_variant	rs786205081	CD982603;6666	2	71896801	AG	A	7.07965e-05	Pathogenic	0	2	0	0	0	0	0	0
NM_001130987.1:c.5785-7G>A	DYSF	NA	splice_region_variant&intron_variant	rs753861836	CS054185;283474	2	71901320	G	A	7.07965e-05	Pathogenic/Likely_pathogenic	0	2	0	0	0	0	0	0
NM_001134.2:c.543G>A	AFP	p.Trp181*	stop_gained	rs121912685	CM090900;18170	4	74308073	G	A	7.07965e-05	Pathogenic	0	2	0	0	0	0	0	0
NM_001134453.2:c.865C>T	DSG4	p.Arg289*	stop_gained	rs267606777	CM061705;2726	18	28972163	C	T	7.07965e-05	Pathogenic	1	0	0	0	1	0	0	0
NM_001134830.1:c.2988delA	AHI1	p.Val997fs	frameshift_variant&splice_region_variant	rs755246809	CD173703;280290	6	135726088	CT	C	7.07965e-05	Pathogenic	1	0	0	0	1	0	0	0
NM_001139443.1:c.175G>C	BEST1	p.Glu59Gln	missense_variant	rs1805142	CM993515;2735	11	61723297	G	C	7.07965e-05	Pathogenic	1	0	0	0	1	0	0	0
NM_001139443.1:c.502G>A	BEST1	p.Asp168Asn	missense_variant	rs267606676	CM097859;2748	11	61724904	G	A	7.07965e-05	Likely_pathogenic	0	1	0	0	1	0	0	0
NM_001143979.1:c.684_685delAC	NDE1	p.Pro229fs	frameshift_variant	rs756206942	CD112983;30787	16	15785156	AAC	A	7.07965e-05	Pathogenic	0	1	0	0	1	0	0	0
NM_001143990.1:c.1192C>T	WRAP53	p.Arg398Trp	missense_variant	rs281865548	CM110281;30975	17	7606088	C	T	7.07965e-05	Pathogenic	0	0	0	0	2	0	0	0
NM_001144881.1:c.311G>A	PRICKLE1	p.Arg104Gln	missense_variant	rs113994140	CM085653;2283	12	42863325	C	T	7.07965e-05	Likely_pathogenic	0	2	0	0	0	0	0	0
NM_001145308.4:c.358+4A>C	LRTOMT	NA	splice_region_variant&intron_variant	rs545947177	CS084883;179792	11	71817260	A	C	7.07965e-05	Likely_pathogenic	0	2	0	0	0	0	0	0
NM_001145717.1:c.266C>T	PNPLA1	p.Pro89Leu	missense_variant	rs922934422	CM175318;375259	6	36259157	C	T	7.07965e-05	Likely_pathogenic	0	2	0	0	0	0	0	0
NM_001145771.2:c.1693C>T	ADGRG1	p.Arg565Trp	missense_variant	rs121908464	CM045047;5831	16	57695619	C	T	7.07965e-05	Likely_pathogenic	0	0	0	0	1	1	0	0
NM_001145853.1:c.1316T>G	WFS1	p.Phe439Cys	missense_variant	rs141585847	CM153287;215388	4	6302838	T	G	7.07965e-05	Likely_pathogenic	1	0	0	0	1	0	0	0
NM_001145853.1:c.1511C>T	WFS1	p.Pro504Leu	missense_variant	rs28937892	CM982040;4512	4	6303033	C	T	7.07965e-05	Pathogenic	0	0	0	0	2	0	0	0
NM_001145853.1:c.1610G>A	WFS1	p.Cys537Tyr	missense_variant	.	215390	4	6303132	G	A	7.07965e-05	Likely_pathogenic	1	0	0	0	1	0	0	0
NM_001146006.1:c.1405delT	IGFALS	p.Trp469fs	frameshift_variant	rs755775132	CD147080;280144	16	1841127	CA	C	7.07965e-05	Pathogenic	2	0	0	0	0	0	0	0
NM_001146312.2:c.1252A>G	MYOCD	p.Ile418Val	missense_variant	rs137939966	CM151130;183354	17	12655857	A	G	7.07965e-05	Likely_pathogenic	0	1	0	0	1	0	0	0
NM_001159772.1:c.551C>T	CANT1	p.Thr184Met	missense_variant	.	523074	17	76993154	G	A	7.07965e-05	Likely_pathogenic	0	0	0	0	2	0	0	0
NM_001162497.1:c.565G>A	LPAR6	p.Glu189Lys	missense_variant	rs121434309	CM081380;1829	13	48985995	C	T	7.07965e-05	Pathogenic	0	1	0	0	1	0	0	0
NM_001163817.1:c.1210C>T	DHCR7	p.Arg404Cys	missense_variant	rs61757582	CM980554;6788	11	71146639	G	A	7.07965e-05	Pathogenic	1	0	0	0	1	0	0	0
NM_001163817.1:c.1228G>A	DHCR7	p.Gly410Ser	missense_variant	rs80338862	CM980555;21272	11	71146621	C	T	7.07965e-05	Pathogenic	0	0	0	0	2	0	0	0
NM_001163817.1:c.1A>G	DHCR7	p.Met1?	start_lost	rs104886033	CM051450;6794	11	71155998	T	C	7.07965e-05	Pathogenic/Likely_pathogenic	1	1	0	0	0	0	0	0
NM_001163817.1:c.292C>T	DHCR7	p.Gln98*	stop_gained	rs104886039	CM051034;188723	11	71155068	G	A	7.07965e-05	Pathogenic/Likely_pathogenic	0	0	0	0	2	0	0	0
NM_001163817.1:c.470T>C	DHCR7	p.Leu157Pro	missense_variant	rs753960624	CM980547;488492	11	71152429	A	G	7.07965e-05	Pathogenic/Likely_pathogenic	1	1	0	0	0	0	0	0
NM_001163817.1:c.506C>T	DHCR7	p.Ser169Leu	missense_variant	rs80338855	CM001124;21274	11	71152393	G	A	7.07965e-05	Pathogenic/Likely_pathogenic	0	2	0	0	0	0	0	0
NM_001163817.1:c.976G>T	DHCR7	p.Val326Leu	missense_variant	rs80338859	CM980551;6785	11	71146873	C	A	7.07965e-05	Pathogenic	0	1	0	0	1	0	0	0
NM_001164317.1:c.1945C>T	FLNB	p.Arg649*	stop_gained	rs80356517	CM040999;21280	3	58094188	C	T	7.07965e-05	Pathogenic	1	1	0	0	0	0	0	0
NM_001165963.1:c.2213G>T	SCN1A	p.Trp738Leu	missense_variant	rs794726742	CM1310857;189900	2	166897943	C	A	7.07965e-05	Pathogenic	1	0	0	0	1	0	0	0
NM_001165963.1:c.2589+1G>T	SCN1A	NA	splice_donor_variant&intron_variant	.	372551	2	166895932	C	A	7.07965e-05	Pathogenic	0	2	0	0	0	0	0	0
NM_001165974.1:c.1528C>T	UROC1	p.Arg510Cys	missense_variant	rs137852795	CM093242;407	3	126216984	G	A	7.07965e-05	Pathogenic	1	1	0	0	0	0	0	0
NM_001166111.1:c.3088_3091dupAGCC	PNPLA6	p.Arg1031fs	frameshift_variant	rs1351256201	CI082281;6607	19	7620610	C	CGCCA	7.07965e-05	Pathogenic	1	0	0	0	1	0	0	0
NM_001166686.1:c.496C>T	PFKM	p.Arg166*	stop_gained	rs121918195	CM950927;1158	12	48526696	C	T	7.07965e-05	Pathogenic	0	0	0	0	2	0	0	0
NM_001168357.1:c.663+1G>A	PLA2G7	NA	splice_donor_variant&intron_variant	rs201899866	CS174149;488191	6	46679232	C	T	7.07965e-05	Pathogenic	1	0	0	0	1	0	0	0
NM_001168370.1:c.4969C>T	CUL7	p.Arg1657*	stop_gained	rs749509661	CM053191;195894	6	43006061	G	A	7.07965e-05	Pathogenic	0	0	0	0	2	0	0	0
NM_001169109.1:c.418G>A	SCO2	p.Glu140Lys	missense_variant	rs74315511	CM992666;5681	22	50962423	C	T	7.07965e-05	Pathogenic	0	2	0	0	0	0	0	0
NM_001171.5:c.1318T>G	ABCC6	p.Cys440Gly	missense_variant	rs72653766	CM043242;433229	16	16291898	A	C	7.07965e-05	Pathogenic	0	2	0	0	0	0	0	0
NM_001171.5:c.2018T>C	ABCC6	p.Leu673Pro	missense_variant	rs67470842	CM014484;379930	16	16276713	A	G	7.07965e-05	Pathogenic	1	0	0	0	1	0	0	0
NM_001171.5:c.2097G>T	ABCC6	p.Glu699Asp	missense_variant	rs72653784	CM073968;433259	16	16276419	C	A	7.07965e-05	Pathogenic	1	0	0	0	1	0	0	0
NM_001171.5:c.2248-2_2248-1delAG	ABCC6	NA	splice_acceptor_variant&intron_variant	rs111113624	CD043395;433411	16	16272822	CCT	C	7.07965e-05	Pathogenic	0	1	0	0	1	0	0	0
NM_001171.5:c.2306G>A	ABCC6	p.Arg769Lys	missense_variant	rs57794451	CM1710893;433522	16	16272764	C	T	7.07965e-05	Pathogenic	0	2	0	0	0	0	0	0
NM_001171.5:c.2787+1G>T	ABCC6	NA	splice_donor_variant&intron_variant	rs72664209	CS001401;6560	16	16267140	C	A	7.07965e-05	Pathogenic	0	0	0	0	2	0	0	0
NM_001171.5:c.3088C>T	ABCC6	p.Arg1030*	stop_gained	rs72653705	CM014487;433300	16	16259698	G	A	7.07965e-05	Pathogenic	0	0	0	0	2	0	0	0
NM_001171.5:c.3143_3145delTCT	ABCC6	p.Phe1048del	disruptive_inframe_deletion	rs769437554	CD053519;420097	16	16259640	GAGA	G	7.07965e-05	Likely_pathogenic	0	1	0	0	1	0	0	0
NM_001171.5:c.3491G>A	ABCC6	p.Arg1164Gln	missense_variant	rs63750457	CM053074;372295	16	16256865	C	T	7.07965e-05	Likely_pathogenic	1	0	0	0	1	0	0	0
NM_001171.5:c.3736-1G>A	ABCC6	NA	splice_acceptor_variant&intron_variant	rs63750273	CS001402;6574	16	16251667	C	T	7.07965e-05	Pathogenic	0	1	0	0	1	0	0	0
NM_001171.5:c.3774dupC	ABCC6	p.Trp1259fs	frameshift_variant	rs72664221	CI053625;433330	16	16251627	A	AG	7.07965e-05	Pathogenic	0	1	0	0	1	0	0	0
NM_001171.5:c.3787G>A	ABCC6	p.Gly1263Arg	missense_variant	rs760376992	CM080019;433435	16	16251615	C	T	7.07965e-05	Pathogenic	0	2	0	0	0	0	0	0
NM_001171.5:c.4081G>A	ABCC6	p.Asp1361Asn	missense_variant	rs58695352	CM014499;419738	16	16248612	C	T	7.07965e-05	Pathogenic	0	2	0	0	0	0	0	0
NM_001171506.2:c.149+5G>A	MCFD2	NA	splice_region_variant&intron_variant	rs387906286	CS031470;2865	2	47136157	C	T	7.07965e-05	Pathogenic	0	1	0	0	1	0	0	0
NM_001172696.1:c.707C>T	TSFM	p.Ser236Phe	missense_variant	.	418526	12	58190032	C	T	7.07965e-05	Likely_pathogenic	1	1	0	0	0	0	0	0
NM_001172818.1:c.715delC	PGM1	p.Arg239fs	frameshift_variant	rs587777405	CD143008;133290	1	64097430	TC	T	7.07965e-05	Pathogenic	1	1	0	0	0	0	0	0
NM_001173991.2:c.253C>T	TMEM216	p.Arg85*	stop_gained	rs11230683	CM103900;56384	11	61165269	C	T	7.07965e-05	Pathogenic/Likely_pathogenic	0	2	0	0	0	0	0	0
NM_001177316.1:c.1058G>T	SLC34A3	p.Arg353Leu	missense_variant	rs121918234	CM060476;1427	9	140128693	G	T	7.07965e-05	Pathogenic	0	0	0	0	2	0	0	0
NM_001177316.1:c.1623G>A	SLC34A3	p.Trp541*	stop_gained	.	423400	9	140130691	G	A	7.07965e-05	Likely_pathogenic	0	2	0	0	0	0	0	0
NM_001177316.1:c.304+2T>C	SLC34A3	NA	splice_donor_variant&intron_variant	rs201293634	CS060568;444092	9	140127157	T	C	7.07965e-05	Pathogenic	1	1	0	0	0	0	0	0
NM_001177316.1:c.448+1G>A	SLC34A3	NA	splice_donor_variant&intron_variant	rs150841256	CS111333;445687	9	140127380	G	A	7.07965e-05	Pathogenic/Likely_pathogenic	0	1	0	0	1	0	0	0
[truncated: 3,322 more rows]

## Sheet: P_LP Variants_Separeted_Test
cHGVS	Gene_Name	Positive Patients	Total Patients	CARRIER RATE	ALLELE FREQ
SMN1	del ex7	24	12991	0.00184743	0.000923716
SMN1	del ex7-8	285	12991	0.0219383	0.0109691
DMD	delBecker	2	6890	0.000290276	0.000145138
DMD	delDuchenne	7	6890	0.00101597	0.000507983
DMD	insBecker	1	6890	0.000145138	7.25689e-05
F8	Inv22	4	6725	0.000594796	0.000297398
HBA	--MED	1	12841	7.78756e-05	3.89378e-05
HBA	--SEA	1	12841	7.78756e-05	3.89378e-05
HBA	-α3.7	555	12841	0.0432209	0.0216105
HBA	-α4.2	18	12841	0.00140176	0.00070088
HBA	-(α)20.5	1	12841	7.78756e-05	3.89378e-05

## Sheet: FMR1_Genotypes
Sample	Gene	Number of CGG Repeats	X-Fragile Test
Sample_1	FMR1	26 , 55	Positive
Sample_2	FMR1	44 , 56	Positive
Sample_3	FMR1	30 , 55	Positive
Sample_4	FMR1	30 , 57	Positive
Sample_5	FMR1	23 , 60	Positive
Sample_6	FMR1	30 , 57	Positive
Sample_7	FMR1	30 , 55	Positive
Sample_8	FMR1	29 , 109	Positive
Sample_9	FMR1	30 , 56	Positive
Sample_10	FMR1	29 , 57	Positive
Sample_11	FMR1	30 , 56	Positive
Sample_12	FMR1	29 , 71	Positive
Sample_13	FMR1	30 , 57	Positive
Sample_14	FMR1	28 , 69	Positive
Sample_15	FMR1	30 , 56	Positive
Sample_16	FMR1	28 , 67	Positive
Sample_17	FMR1	30 , 57	Positive
Sample_18	FMR1	33 , 55	Positive
Sample_19	FMR1	36 , 59	Positive
Sample_20	FMR1	32 , 57	Positive
Sample_21	FMR1	31 , 56	Positive
Sample_22	FMR1	31 , 55	Positive
Sample_23	FMR1	32 , 58	Positive
Sample_24	FMR1	31 , 56	Positive
Sample_25	FMR1	22 , 57	Positive
Sample_26	FMR1	32 , 57	Positive
Sample_27	FMR1	32 , 56	Positive
Sample_28	FMR1	30 , 56	Positive
Sample_29	FMR1	30 , 117	Positive
Sample_30	FMR1	28 , 68	Positive
Sample_31	FMR1	30 , 58	Positive
Sample_32	FMR1	30 , 55	Positive
Sample_33	FMR1	36 , 55	Positive
Sample_34	FMR1	25 , 58	Positive
Sample_35	FMR1	29 , 61	Positive
Sample_36	FMR1	29 , 55	Positive
Sample_37	FMR1	24 , 58	Positive
Sample_38	FMR1	27 , 62	Positive
Sample_39	FMR1	25 , 62	Positive
Sample_40	FMR1	41 , 65	Positive
Sample_41	FMR1	35 , 58	Positive
Sample_42	FMR1	40 , 58	Positive
Sample_43	FMR1	32 , 63	Positive
Sample_44	FMR1	31 , 57	Positive
Sample_45	FMR1	37 , 59	Positive
Sample_46	FMR1	32 , 55	Positive
Sample_47	FMR1	47 , 57	Positive
Sample_48	FMR1	32 , 56	Positive
Sample_49	FMR1	43 , 59	Positive
Sample_50	FMR1	33 , 62	Positive
Sample_51	FMR1	113 , 32	Positive
Sample_52	FMR1	21 , 53
Sample_53	FMR1	30 , 53
Sample_54	FMR1	29 , 54
Sample_55	FMR1	30 , 54
Sample_56	FMR1	47 , 53
Sample_57	FMR1	20 , 54
Sample_58	FMR1	30 , 54
Sample_59	FMR1	26 , 53
Sample_60	FMR1	32 , 6
Sample_61	FMR1	41 , 54
Sample_62	FMR1	25 , 53
Sample_63	FMR1	30 , 6
Sample_64	FMR1	30 , 53
Sample_65	FMR1	34 , 54
Sample_66	FMR1	23 , 53
Sample_67	FMR1	30 , 6
Sample_68	FMR1	30 , 6
Sample_69	FMR1	31 , 6
Sample_70	FMR1	31 , 6
Sample_71	FMR1	16 , 32
Sample_72	FMR1	21 , 6
Sample_73	FMR1	22 , 7
Sample_74	FMR1	21 , 6
Sample_75	FMR1	39 , 6
Sample_76	FMR1	30 , 4
Sample_77	FMR1	19 , 32
Sample_78	FMR1	32 , 48
Sample_79	FMR1	30 , 3
Sample_80	FMR1	31 , 31
Sample_81	FMR1	30 , 3
Sample_82	FMR1	19 , 19
Sample_83	FMR1	29 , 49
Sample_84	FMR1	30 , 3
Sample_85	FMR1	20 , 2
Sample_86	FMR1	30 , 3
Sample_87	FMR1	29 , 29
Sample_88	FMR1	29 , 29
Sample_89	FMR1	30 , 3
Sample_90	FMR1	23 , 24
Sample_91	FMR1	21 , 29
Sample_92	FMR1	30 , 3
Sample_93	FMR1	30 , 48
Sample_94	FMR1	29 , 3
Sample_95	FMR1	30 , 39
Sample_96	FMR1	22 , 3
Sample_97	FMR1	21 , 3
Sample_98	FMR1	30 , 36
Sample_99	FMR1	21 , 24
Sample_100	FMR1	30 , 31
Sample_101	FMR1	21 , 3
Sample_102	FMR1	29 , 3
Sample_103	FMR1	23 , 24
Sample_104	FMR1	30 , 31
Sample_105	FMR1	28 , 33
Sample_106	FMR1	30 , 41
Sample_107	FMR1	24 , 29
Sample_108	FMR1	31 , 32
Sample_109	FMR1	29 , 4
Sample_110	FMR1	21 , 29
Sample_111	FMR1	30 , 3
Sample_112	FMR1	26 , 34
Sample_113	FMR1	29 , 32
Sample_114	FMR1	29 , 31
Sample_115	FMR1	30 , 3
Sample_116	FMR1	27 , 3
Sample_117	FMR1	30 , 3
Sample_118	FMR1	29 , 31
Sample_119	FMR1	29 , 3
Sample_120	FMR1	23 , 3
Sample_121	FMR1	31 , 32
Sample_122	FMR1	30 , 3
Sample_123	FMR1	30 , 3
Sample_124	FMR1	30 , 39
Sample_125	FMR1	21 , 3
Sample_126	FMR1	30 , 32
Sample_127	FMR1	29 , 3
Sample_128	FMR1	29 , 3
Sample_129	FMR1	29 , 42
Sample_130	FMR1	30 , 3
Sample_131	FMR1	30 , 31
Sample_132	FMR1	29 , 29
Sample_133	FMR1	29 , 29
Sample_134	FMR1	30 , 3
Sample_135	FMR1	31 , 36
Sample_136	FMR1	30 , 31
Sample_137	FMR1	30 , 36
Sample_138	FMR1	24 , 39
Sample_139	FMR1	30 , 31
Sample_140	FMR1	20 , 20
Sample_141	FMR1	29 , 3
Sample_142	FMR1	30 , 3
Sample_143	FMR1	29 , 3
Sample_144	FMR1	30 , 32
Sample_145	FMR1	30 , 3
Sample_146	FMR1	19 , 36
Sample_147	FMR1	29 , 31
Sample_148	FMR1	31 , 31
Sample_149	FMR1	31 , 31
Sample_150	FMR1	30 , 3
Sample_151	FMR1	31 , 33
Sample_152	FMR1	31 , 31
Sample_153	FMR1	30 , 3
Sample_154	FMR1	30 , 3
Sample_155	FMR1	32 , 48
Sample_156	FMR1	21 , 29
Sample_157	FMR1	30 , 31
Sample_158	FMR1	28 , 29
Sample_159	FMR1	24 , 29
Sample_160	FMR1	23 , 3
Sample_161	FMR1	30 , 35
Sample_162	FMR1	26 , 3
Sample_163	FMR1	30 , 32
Sample_164	FMR1	30 , 31
Sample_165	FMR1	24 , 29
Sample_166	FMR1	29 , 3
Sample_167	FMR1	30 , 41
Sample_168	FMR1	24 , 31
Sample_169	FMR1	29 , 29
Sample_170	FMR1	29 , 3
Sample_171	FMR1	29 , 29
Sample_172	FMR1	23 , 24
Sample_173	FMR1	21 , 3
Sample_174	FMR1	30 , 4
Sample_175	FMR1	30 , 31
Sample_176	FMR1	21 , 3
Sample_177	FMR1	23 , 3
Sample_178	FMR1	31 , 33
Sample_179	FMR1	32 , 44
Sample_180	FMR1	31 , 33
Sample_181	FMR1	29 , 29
Sample_182	FMR1	31 , 32
Sample_183	FMR1	24 , 31
Sample_184	FMR1	30 , 30
Sample_185	FMR1	30 , 3
Sample_186	FMR1	21 , 32
Sample_187	FMR1	29 , 3
Sample_188	FMR1	21 , 3
Sample_189	FMR1	29 , 3
Sample_190	FMR1	30 , 39
Sample_191	FMR1	24 , 3
Sample_192	FMR1	29 , 4
Sample_193	FMR1	30 , 32
Sample_194	FMR1	21 , 3
Sample_195	FMR1	19 , 50
Sample_196	FMR1	21 , 30
Sample_197	FMR1	29 , 29
Sample_198	FMR1	29 , 3
Sample_199	FMR1	30 , 31
Sample_200	FMR1	30 , 32
Sample_201	FMR1	20 , 48
Sample_202	FMR1	31 , 39
Sample_203	FMR1	30 , 31
Sample_204	FMR1	30 , 31
Sample_205	FMR1	30 , 30
Sample_206	FMR1	30 , 32
Sample_207	FMR1	32 , 39
Sample_208	FMR1	30 , 37
Sample_209	FMR1	30 , 30
Sample_210	FMR1	30 , 33
Sample_211	FMR1	31 , 32
Sample_212	FMR1	30 , 30
Sample_213	FMR1	26 , 34
Sample_214	FMR1	22 , 31
Sample_215	FMR1	29 , 33
Sample_216	FMR1	32 , 33
Sample_217	FMR1	30 , 3
Sample_218	FMR1	30 , 32
Sample_219	FMR1	26 , 31
Sample_220	FMR1	22 , 35
Sample_221	FMR1	30 , 30
Sample_222	FMR1	22 , 34
Sample_223	FMR1	24 , 3
Sample_224	FMR1	31 , 33
Sample_225	FMR1	31 , 33
Sample_226	FMR1	30 , 31
Sample_227	FMR1	30 , 30
Sample_228	FMR1	31 , 4
Sample_229	FMR1	23 , 23
Sample_230	FMR1	30 , 30
Sample_231	FMR1	29 , 47
Sample_232	FMR1	22 , 31
Sample_233	FMR1	30 , 30
Sample_234	FMR1	30 , 31
Sample_235	FMR1	30 , 31
Sample_236	FMR1	30 , 3
Sample_237	FMR1	29 , 31
Sample_238	FMR1	30 , 30
Sample_239	FMR1	21 , 31
Sample_240	FMR1	24 , 41
Sample_241	FMR1	30 , 30
Sample_242	FMR1	21 , 31
Sample_243	FMR1	30 , 39
Sample_244	FMR1	21 , 42
Sample_245	FMR1	32 , 40
Sample_246	FMR1	22 , 24
Sample_247	FMR1	21 , 21
Sample_248	FMR1	31 , 41
Sample_249	FMR1	30 , 31
Sample_250	FMR1	21 , 32
Sample_251	FMR1	30 , 30
Sample_252	FMR1	21 , 30
Sample_253	FMR1	30 , 30
Sample_254	FMR1	30 , 30
Sample_255	FMR1	21 , 30
Sample_256	FMR1	33 , 35
Sample_257	FMR1	31 , 32
Sample_258	FMR1	21 , 3
Sample_259	FMR1	30 , 31
Sample_260	FMR1	22 , 31
Sample_261	FMR1	30 , 30
Sample_262	FMR1	30 , 31
Sample_263	FMR1	21 , 27
Sample_264	FMR1	29 , 29
Sample_265	FMR1	25 , 30
Sample_266	FMR1	30 , 32
Sample_267	FMR1	30 , 31
Sample_268	FMR1	29 , 30
Sample_269	FMR1	31 , 41
Sample_270	FMR1	31 , 33
Sample_271	FMR1	31 , 33
Sample_272	FMR1	25 , 30
Sample_273	FMR1	21 , 31
Sample_274	FMR1	30 , 31
Sample_275	FMR1	36 , 37
Sample_276	FMR1	30 , 33
Sample_277	FMR1	30 , 30
Sample_278	FMR1	26 , 31
Sample_279	FMR1	30 , 30
Sample_280	FMR1	30 , 30
Sample_281	FMR1	29 , 33
Sample_282	FMR1	21 , 31
Sample_283	FMR1	23 , 34
Sample_284	FMR1	31 , 34
Sample_285	FMR1	22 , 31
Sample_286	FMR1	30 , 32
Sample_287	FMR1	30 , 32
Sample_288	FMR1	30 , 32
Sample_289	FMR1	21 , 29
Sample_290	FMR1	30 , 31
Sample_291	FMR1	27 , 31
Sample_292	FMR1	27 , 30
Sample_293	FMR1	20 , 31
Sample_294	FMR1	25 , 30
Sample_295	FMR1	30 , 31
Sample_296	FMR1	20 , 3
Sample_297	FMR1	31 , 32
Sample_298	FMR1	29 , 30
Sample_299	FMR1	27 , 29
Sample_300	FMR1	29 , 30
Sample_301	FMR1	30 , 30
Sample_302	FMR1	21 , 30
Sample_303	FMR1	30 , 32
Sample_304	FMR1	30 , 37
Sample_305	FMR1	22 , 30
Sample_306	FMR1	29 , 30
Sample_307	FMR1	30 , 30
Sample_308	FMR1	23 , 29
Sample_309	FMR1	31 , 38
Sample_310	FMR1	23 , 30
Sample_311	FMR1	30 , 31
Sample_312	FMR1	29 , 29
Sample_313	FMR1	30 , 31
Sample_314	FMR1	29 , 30
Sample_315	FMR1	27 , 29
Sample_316	FMR1	21 , 30
Sample_317	FMR1	29 , 29
Sample_318	FMR1	29 , 30
Sample_319	FMR1	29 , 3
Sample_320	FMR1	30 , 35
Sample_321	FMR1	28 , 32
Sample_322	FMR1	30 , 34
Sample_323	FMR1	20 , 47
Sample_324	FMR1	21 , 29
Sample_325	FMR1	23 , 38
Sample_326	FMR1	30 , 34
Sample_327	FMR1	32 , 42
Sample_328	FMR1	21 , 30
Sample_329	FMR1	26 , 30
Sample_330	FMR1	21 , 30
Sample_331	FMR1	23 , 29
Sample_332	FMR1	21 , 32
Sample_333	FMR1	29 , 30
Sample_334	FMR1	20 , 30
Sample_335	FMR1	29 , 29
Sample_336	FMR1	30 , 32
Sample_337	FMR1	30 , 30
Sample_338	FMR1	30 , 31
Sample_339	FMR1	20 , 30
Sample_340	FMR1	29 , 29
Sample_341	FMR1	29 , 31
Sample_342	FMR1	29 , 39
Sample_343	FMR1	30 , 30
Sample_344	FMR1	30 , 30
Sample_345	FMR1	21 , 29
Sample_346	FMR1	21 , 30
Sample_347	FMR1	30 , 39
Sample_348	FMR1	30 , 46
Sample_349	FMR1	22 , 32
Sample_350	FMR1	20 , 30
Sample_351	FMR1	20 , 30
Sample_352	FMR1	30 , 33
Sample_353	FMR1	30 , 35
Sample_354	FMR1	29 , 32
Sample_355	FMR1	30 , 31
Sample_356	FMR1	21 , 23
Sample_357	FMR1	30 , 30
Sample_358	FMR1	29 , 29
Sample_359	FMR1	18 , 30
Sample_360	FMR1	29 , 29
Sample_361	FMR1	30 , 31
Sample_362	FMR1	23 , 31
Sample_363	FMR1	21 , 24
Sample_364	FMR1	29 , 30
Sample_365	FMR1	29 , 38
Sample_366	FMR1	30 , 32
Sample_367	FMR1	20 , 30
Sample_368	FMR1	29 , 30
Sample_369	FMR1	21 , 31
Sample_370	FMR1	30 , 37
Sample_371	FMR1	30 , 36
Sample_372	FMR1	30 , 30
Sample_373	FMR1	30 , 31
Sample_374	FMR1	29 , 37
Sample_375	FMR1	30 , 3
Sample_376	FMR1	32 , 38
Sample_377	FMR1	21 , 3
Sample_378	FMR1	29 , 31
Sample_379	FMR1	21 , 28
Sample_380	FMR1	21 , 3
Sample_381	FMR1	30 , 30
Sample_382	FMR1	29 , 32
Sample_383	FMR1	33 , 38
Sample_384	FMR1	21 , 3
Sample_385	FMR1	30 , 3
Sample_386	FMR1	30 , 3
Sample_387	FMR1	30 , 3
Sample_388	FMR1	29 , 30
Sample_389	FMR1	30 , 3
Sample_390	FMR1	19 , 3
Sample_391	FMR1	30 , 31
Sample_392	FMR1	21 , 3
Sample_393	FMR1	23 , 3
Sample_394	FMR1	30 , 3
Sample_395	FMR1	29 , 3
Sample_396	FMR1	30 , 31
Sample_397	FMR1	22 , 3
Sample_398	FMR1	29 , 31
Sample_399	FMR1	30 , 3
Sample_400	FMR1	21 , 31
Sample_401	FMR1	30 , 31
Sample_402	FMR1	26 , 29
Sample_403	FMR1	23 , 23
Sample_404	FMR1	30 , 3
Sample_405	FMR1	21 , 31
Sample_406	FMR1	21 , 31
Sample_407	FMR1	29 , 3
Sample_408	FMR1	30 , 34
Sample_409	FMR1	30 , 32
Sample_410	FMR1	32 , 38
Sample_411	FMR1	31 , 32
Sample_412	FMR1	24 , 37
Sample_413	FMR1	21 , 3
Sample_414	FMR1	29 , 30
Sample_415	FMR1	20 , 35
Sample_416	FMR1	29 , 38
Sample_417	FMR1	20 , 30
Sample_418	FMR1	28 , 31
Sample_419	FMR1	23 , 28
Sample_420	FMR1	28 , 29
Sample_421	FMR1	20 , 28
Sample_422	FMR1	23 , 36
Sample_423	FMR1	29 , 30
Sample_424	FMR1	20 , 34
Sample_425	FMR1	29 , 34
Sample_426	FMR1	30 , 30
Sample_427	FMR1	25 , 26
Sample_428	FMR1	21 , 30
Sample_429	FMR1	24 , 25
Sample_430	FMR1	31 , 31
Sample_431	FMR1	30 , 39
Sample_432	FMR1	28 , 29
Sample_433	FMR1	20 , 29
Sample_434	FMR1	30 , 30
Sample_435	FMR1	31 , 32
Sample_436	FMR1	20 , 21
Sample_437	FMR1	28 , 31
Sample_438	FMR1	30 , 30
Sample_439	FMR1	29 , 30
Sample_440	FMR1	29 , 30
Sample_441	FMR1	32 , 39
Sample_442	FMR1	30 , 3
Sample_443	FMR1	30 , 30
Sample_444	FMR1	20 , 30
Sample_445	FMR1	23 , 27
Sample_446	FMR1	20 , 24
Sample_447	FMR1	31 , 31
Sample_448	FMR1	21 , 23
Sample_449	FMR1	30 , 30
Sample_450	FMR1	23 , 25
Sample_451	FMR1	30 , 30
Sample_452	FMR1	21 , 29
Sample_453	FMR1	30 , 30
Sample_454	FMR1	24 , 29
Sample_455	FMR1	22 , 31
Sample_456	FMR1	30 , 30
Sample_457	FMR1	30 , 32
Sample_458	FMR1	30 , 30
Sample_459	FMR1	23 , 30
Sample_460	FMR1	30 , 32
Sample_461	FMR1	21 , 29
Sample_462	FMR1	30 , 30
Sample_463	FMR1	30 , 32
Sample_464	FMR1	29 , 30
Sample_465	FMR1	29 , 30
Sample_466	FMR1	21 , 32
Sample_467	FMR1	21 , 30
Sample_468	FMR1	30 , 3
Sample_469	FMR1	15 , 29
Sample_470	FMR1	44 , 45
Sample_471	FMR1	21 , 31
Sample_472	FMR1	17 , 26
Sample_473	FMR1	30 , 36
Sample_474	FMR1	16 , 30
Sample_475	FMR1	22 , 22
Sample_476	FMR1	21 , 23
Sample_477	FMR1	30 , 30
Sample_478	FMR1	23 , 31
Sample_479	FMR1	23 , 29
Sample_480	FMR1	24 , 30
Sample_481	FMR1	30 , 32
Sample_482	FMR1	30 , 30
Sample_483	FMR1	21 , 30
Sample_484	FMR1	24 , 29
Sample_485	FMR1	29 , 36
Sample_486	FMR1	29 , 30
Sample_487	FMR1	21 , 32
Sample_488	FMR1	27 , 29
Sample_489	FMR1	32 , 43
Sample_490	FMR1	30 , 31
Sample_491	FMR1	23 , 37
Sample_492	FMR1	31 , 48
Sample_493	FMR1	21 , 24
Sample_494	FMR1	21 , 23
Sample_495	FMR1	22 , 30
Sample_496	FMR1	30 , 43
Sample_497	FMR1	29 , 30
Sample_498	FMR1	30 , 40
Sample_499	FMR1	21 , 32
Sample_500	FMR1	20 , 29
Sample_501	FMR1	29 , 31
Sample_502	FMR1	29 , 30
Sample_503	FMR1	29 , 47
Sample_504	FMR1	24 , 35
Sample_505	FMR1	29 , 31
Sample_506	FMR1	31 , 42
Sample_507	FMR1	30 , 3
Sample_508	FMR1	30 , 3
Sample_509	FMR1	21 , 30
Sample_510	FMR1	29 , 30
Sample_511	FMR1	24 , 30
Sample_512	FMR1	20 , 23
Sample_513	FMR1	21 , 29
Sample_514	FMR1	29 , 30
Sample_515	FMR1	26 , 31
Sample_516	FMR1	22 , 28
Sample_517	FMR1	32 , 32
Sample_518	FMR1	21 , 30
Sample_519	FMR1	29 , 30
Sample_520	FMR1	21 , 21
Sample_521	FMR1	29 , 31
Sample_522	FMR1	29 , 30
Sample_523	FMR1	23 , 31
Sample_524	FMR1	29 , 29
Sample_525	FMR1	21 , 30
Sample_526	FMR1	30 , 31
Sample_527	FMR1	23 , 30
Sample_528	FMR1	29 , 30
Sample_529	FMR1	23 , 30
Sample_530	FMR1	24 , 32
Sample_531	FMR1	29 , 31
Sample_532	FMR1	30 , 33
Sample_533	FMR1	29 , 35
Sample_534	FMR1	29 , 30
Sample_535	FMR1	30 , 43
Sample_536	FMR1	23 , 30
Sample_537	FMR1	21 , 30
Sample_538	FMR1	30 , 30
Sample_539	FMR1	23 , 30
Sample_540	FMR1	21 , 30
Sample_541	FMR1	20 , 29
Sample_542	FMR1	29 , 30
Sample_543	FMR1	30 , 37
Sample_544	FMR1	28 , 29
Sample_545	FMR1	30 , 30
Sample_546	FMR1	23 , 31
Sample_547	FMR1	30 , 31
Sample_548	FMR1	20 , 30
Sample_549	FMR1	30 , 30
Sample_550	FMR1	21 , 29
Sample_551	FMR1	29 , 31
Sample_552	FMR1	23 , 29
Sample_553	FMR1	29 , 30
Sample_554	FMR1	21 , 30
Sample_555	FMR1	29 , 36
Sample_556	FMR1	30 , 38
Sample_557	FMR1	30 , 32
Sample_558	FMR1	29 , 31
Sample_559	FMR1	20 , 29
Sample_560	FMR1	31 , 39
Sample_561	FMR1	21 , 31
Sample_562	FMR1	30 , 31
Sample_563	FMR1	21 , 30
Sample_564	FMR1	22 , 30
Sample_565	FMR1	29 , 29
Sample_566	FMR1	30 , 30
Sample_567	FMR1	27 , 29
Sample_568	FMR1	30 , 30
Sample_569	FMR1	30 , 31
Sample_570	FMR1	21 , 21
Sample_571	FMR1	30 , 31
Sample_572	FMR1	29 , 29
Sample_573	FMR1	29 , 33
Sample_574	FMR1	29 , 30
Sample_575	FMR1	30 , 30
Sample_576	FMR1	30 , 30
Sample_577	FMR1	23 , 29
Sample_578	FMR1	29 , 34
Sample_579	FMR1	20 , 27
Sample_580	FMR1	27 , 29
Sample_581	FMR1	22 , 29
Sample_582	FMR1	44 , 48
Sample_583	FMR1	20 , 29
Sample_584	FMR1	30 , 30
Sample_585	FMR1	30 , 30
Sample_586	FMR1	28 , 33
Sample_587	FMR1	30 , 36
Sample_588	FMR1	20 , 30
Sample_589	FMR1	20 , 29
Sample_590	FMR1	30 , 32
Sample_591	FMR1	23 , 29
Sample_592	FMR1	29 , 36
Sample_593	FMR1	30 , 30
Sample_594	FMR1	22 , 29
Sample_595	FMR1	29 , 31
Sample_596	FMR1	20 , 29
Sample_597	FMR1	28 , 29
Sample_598	FMR1	21 , 21
Sample_599	FMR1	30 , 43
Sample_600	FMR1	30 , 30
Sample_601	FMR1	30 , 30
Sample_602	FMR1	24 , 24
Sample_603	FMR1	23 , 29
Sample_604	FMR1	27 , 29
Sample_605	FMR1	30 , 30
Sample_606	FMR1	31 , 52
Sample_607	FMR1	23 , 29
Sample_608	FMR1	21 , 35
Sample_609	FMR1	30 , 30
Sample_610	FMR1	30 , 30
Sample_611	FMR1	23 , 38
Sample_612	FMR1	29 , 30
Sample_613	FMR1	20 , 29
Sample_614	FMR1	30 , 43
Sample_615	FMR1	30 , 30
Sample_616	FMR1	40 , 40
Sample_617	FMR1	20 , 30
Sample_618	FMR1	21 , 32
Sample_619	FMR1	21 , 33
Sample_620	FMR1	30 , 30
Sample_621	FMR1	23 , 30
Sample_622	FMR1	29 , 30
Sample_623	FMR1	21 , 30
Sample_624	FMR1	23 , 30
Sample_625	FMR1	24 , 30
Sample_626	FMR1	21 , 30
Sample_627	FMR1	30 , 30
Sample_628	FMR1	30 , 30
Sample_629	FMR1	30 , 30
Sample_630	FMR1	30 , 30
Sample_631	FMR1	20 , 21
Sample_632	FMR1	27 , 29
Sample_633	FMR1	29 , 30
Sample_634	FMR1	30 , 30
Sample_635	FMR1	21 , 30
Sample_636	FMR1	30 , 30
Sample_637	FMR1	30 , 32
Sample_638	FMR1	29 , 30
Sample_639	FMR1	29 , 30
Sample_640	FMR1	23 , 31
Sample_641	FMR1	29 , 30
Sample_642	FMR1	12 , 21
Sample_643	FMR1	30 , 30
Sample_644	FMR1	29 , 30
Sample_645	FMR1	21 , 30
Sample_646	FMR1	33 , 33
Sample_647	FMR1	30 , 30
Sample_648	FMR1	35 , 36
Sample_649	FMR1	21 , 29
Sample_650	FMR1	29 , 49
Sample_651	FMR1	22 , 38
Sample_652	FMR1	31 , 44
Sample_653	FMR1	23 , 23
Sample_654	FMR1	30 , 30
Sample_655	FMR1	29 , 31
Sample_656	FMR1	30 , 40
Sample_657	FMR1	19 , 30
Sample_658	FMR1	24 , 30
Sample_659	FMR1	29 , 31
Sample_660	FMR1	30 , 30
Sample_661	FMR1	21 , 30
Sample_662	FMR1	29 , 31
Sample_663	FMR1	30 , 32
Sample_664	FMR1	31 , 38
Sample_665	FMR1	31 , 32
Sample_666	FMR1	29 , 29
Sample_667	FMR1	31 , 38
Sample_668	FMR1	23 , 30
Sample_669	FMR1	28 , 30
Sample_670	FMR1	29 , 36
Sample_671	FMR1	29 , 30
Sample_672	FMR1	30 , 31
Sample_673	FMR1	16 , 30
Sample_674	FMR1	31 , 43
Sample_675	FMR1	23 , 3
Sample_676	FMR1	30 , 31
Sample_677	FMR1	30 , 43
Sample_678	FMR1	30 , 30
Sample_679	FMR1	30 , 40
Sample_680	FMR1	29 , 31
Sample_681	FMR1	30 , 33
Sample_682	FMR1	30 , 31
Sample_683	FMR1	21 , 30
Sample_684	FMR1	30 , 30
Sample_685	FMR1	30 , 30
Sample_686	FMR1	30 , 30
Sample_687	FMR1	30 , 32
Sample_688	FMR1	29 , 3
Sample_689	FMR1	30 , 37
Sample_690	FMR1	29 , 30
Sample_691	FMR1	29 , 30
Sample_692	FMR1	21 , 31
Sample_693	FMR1	30 , 30
Sample_694	FMR1	22 , 30
Sample_695	FMR1	30 , 33
Sample_696	FMR1	31 , 31
Sample_697	FMR1	21 , 32
Sample_698	FMR1	29 , 30
Sample_699	FMR1	21 , 30
Sample_700	FMR1	24 , 30
Sample_701	FMR1	29 , 30
Sample_702	FMR1	32 , 42
Sample_703	FMR1	30 , 32
Sample_704	FMR1	29 , 32
Sample_705	FMR1	29 , 31
Sample_706	FMR1	21 , 30
Sample_707	FMR1	30 , 30
Sample_708	FMR1	29 , 30
Sample_709	FMR1	21 , 24
Sample_710	FMR1	23 , 40
Sample_711	FMR1	31 , 51
Sample_712	FMR1	23 , 29
Sample_713	FMR1	29 , 33
Sample_714	FMR1	31 , 35
Sample_715	FMR1	21 , 44
Sample_716	FMR1	21 , 32
Sample_717	FMR1	30 , 30
Sample_718	FMR1	29 , 29
Sample_719	FMR1	24 , 24
Sample_720	FMR1	30 , 33
Sample_721	FMR1	30 , 30
Sample_722	FMR1	29 , 30
Sample_723	FMR1	29 , 37
Sample_724	FMR1	29 , 30
Sample_725	FMR1	23 , 30
Sample_726	FMR1	24 , 29
Sample_727	FMR1	30 , 50
Sample_728	FMR1	23 , 30
Sample_729	FMR1	23 , 42
Sample_730	FMR1	23 , 29
Sample_731	FMR1	26 , 31
Sample_732	FMR1	30 , 30
Sample_733	FMR1	30 , 40
Sample_734	FMR1	21 , 21
Sample_735	FMR1	29 , 30
Sample_736	FMR1	29 , 30
Sample_737	FMR1	30 , 31
Sample_738	FMR1	28 , 30
Sample_739	FMR1	26 , 30
Sample_740	FMR1	22 , 30
Sample_741	FMR1	30 , 31
Sample_742	FMR1	30 , 31
Sample_743	FMR1	29 , 30
Sample_744	FMR1	27 , 27
Sample_745	FMR1	24 , 30
Sample_746	FMR1	30 , 30
Sample_747	FMR1	29 , 30
Sample_748	FMR1	21 , 28
Sample_749	FMR1	32 , 33
Sample_750	FMR1	21 , 31
Sample_751	FMR1	30 , 37
Sample_752	FMR1	30 , 36
Sample_753	FMR1	30 , 32
Sample_754	FMR1	30 , 42
Sample_755	FMR1	32 , 36
Sample_756	FMR1	23 , 29
Sample_757	FMR1	21 , 30
Sample_758	FMR1	24 , 32
Sample_759	FMR1	25 , 30
Sample_760	FMR1	30 , 30
Sample_761	FMR1	29 , 30
Sample_762	FMR1	29 , 30
Sample_763	FMR1	30 , 33
Sample_764	FMR1	30 , 32
Sample_765	FMR1	29 , 41
Sample_766	FMR1	30 , 30
Sample_767	FMR1	30 , 30
Sample_768	FMR1	21 , 30
Sample_769	FMR1	29 , 30
Sample_770	FMR1	30 , 31
Sample_771	FMR1	29 , 30
Sample_772	FMR1	30 , 30
Sample_773	FMR1	21 , 30
Sample_774	FMR1	31 , 44
Sample_775	FMR1	30 , 30
Sample_776	FMR1	21 , 29
Sample_777	FMR1	30 , 32
Sample_778	FMR1	21 , 24
Sample_779	FMR1	30 , 31
Sample_780	FMR1	24 , 30
Sample_781	FMR1	31 , 40
Sample_782	FMR1	29 , 30
Sample_783	FMR1	30 , 32
Sample_784	FMR1	24 , 31
Sample_785	FMR1	30 , 40
Sample_786	FMR1	31 , 33
Sample_787	FMR1	30 , 30
Sample_788	FMR1	23 , 23
Sample_789	FMR1	29 , 3
Sample_790	FMR1	29 , 39
Sample_791	FMR1	23 , 24
Sample_792	FMR1	23 , 30
Sample_793	FMR1	21 , 29
Sample_794	FMR1	29 , 52
Sample_795	FMR1	30 , 31
Sample_796	FMR1	25 , 29
Sample_797	FMR1	23 , 32
Sample_798	FMR1	30 , 30
Sample_799	FMR1	30 , 32
Sample_800	FMR1	30 , 31
Sample_801	FMR1	29 , 42
Sample_802	FMR1	29 , 3
Sample_803	FMR1	30 , 30
Sample_804	FMR1	30 , 31
Sample_805	FMR1	30 , 30
Sample_806	FMR1	30 , 30
Sample_807	FMR1	23 , 33
Sample_808	FMR1	29 , 30
Sample_809	FMR1	24 , 29
Sample_810	FMR1	30 , 31
Sample_811	FMR1	30 , 32
Sample_812	FMR1	21 , 3
Sample_813	FMR1	30 , 30
Sample_814	FMR1	21 , 3
Sample_815	FMR1	30 , 33
Sample_816	FMR1	30 , 31
Sample_817	FMR1	21 , 23
Sample_818	FMR1	30 , 31
Sample_819	FMR1	21 , 33
Sample_820	FMR1	21 , 3
Sample_821	FMR1	29 , 30
Sample_822	FMR1	21 , 29
Sample_823	FMR1	30 , 30
Sample_824	FMR1	21 , 37
Sample_825	FMR1	29 , 3
Sample_826	FMR1	32 , 33
Sample_827	FMR1	24 , 29
Sample_828	FMR1	30 , 42
Sample_829	FMR1	30 , 3
Sample_830	FMR1	29 , 3
Sample_831	FMR1	30 , 30
Sample_832	FMR1	23 , 39
Sample_833	FMR1	21 , 24
Sample_834	FMR1	43 , 48
Sample_835	FMR1	29 , 31
Sample_836	FMR1	21 , 33
Sample_837	FMR1	21 , 3
Sample_838	FMR1	30 , 30
Sample_839	FMR1	23 , 29
Sample_840	FMR1	29 , 29
Sample_841	FMR1	23 , 28
Sample_842	FMR1	29 , 3
Sample_843	FMR1	30 , 32
Sample_844	FMR1	23 , 33
Sample_845	FMR1	30 , 3
Sample_846	FMR1	24 , 30
Sample_847	FMR1	21 , 30
Sample_848	FMR1	21 , 31
Sample_849	FMR1	30 , 49
Sample_850	FMR1	23 , 30
Sample_851	FMR1	30 , 30
Sample_852	FMR1	23 , 30
Sample_853	FMR1	21 , 38
Sample_854	FMR1	30 , 3
Sample_855	FMR1	30 , 30
Sample_856	FMR1	30 , 44
Sample_857	FMR1	21 , 30
Sample_858	FMR1	30 , 34
Sample_859	FMR1	30 , 32
Sample_860	FMR1	21 , 27
Sample_861	FMR1	21 , 30
Sample_862	FMR1	21 , 29
Sample_863	FMR1	21 , 24
Sample_864	FMR1	23 , 30
Sample_865	FMR1	30 , 32
Sample_866	FMR1	21 , 30
Sample_867	FMR1	29 , 33
Sample_868	FMR1	30 , 37
Sample_869	FMR1	23 , 30
Sample_870	FMR1	30 , 33
Sample_871	FMR1	31 , 32
Sample_872	FMR1	29 , 30
Sample_873	FMR1	29 , 29
Sample_874	FMR1	32 , 33
Sample_875	FMR1	29 , 30
Sample_876	FMR1	21 , 27
Sample_877	FMR1	30 , 30
Sample_878	FMR1	23 , 30
Sample_879	FMR1	23 , 32
Sample_880	FMR1	30 , 41
Sample_881	FMR1	21 , 30
Sample_882	FMR1	30 , 31
Sample_883	FMR1	29 , 30
Sample_884	FMR1	21 , 30
Sample_885	FMR1	30 , 30
Sample_886	FMR1	21 , 3
Sample_887	FMR1	24 , 26
Sample_888	FMR1	30 , 31
Sample_889	FMR1	21 , 30
Sample_890	FMR1	21 , 30
Sample_891	FMR1	29 , 32
Sample_892	FMR1	23 , 46
Sample_893	FMR1	21 , 30
Sample_894	FMR1	25 , 30
Sample_895	FMR1	29 , 30
Sample_896	FMR1	32 , 32
Sample_897	FMR1	30 , 30
Sample_898	FMR1	30 , 31
Sample_899	FMR1	21 , 30
Sample_900	FMR1	20 , 50
Sample_901	FMR1	24 , 30
Sample_902	FMR1	21 , 35
Sample_903	FMR1	21 , 36
Sample_904	FMR1	29 , 30
Sample_905	FMR1	17 , 30
Sample_906	FMR1	30 , 44
Sample_907	FMR1	23 , 30
Sample_908	FMR1	30 , 37
Sample_909	FMR1	24 , 30
Sample_910	FMR1	25 , 42
Sample_911	FMR1	30 , 42
Sample_912	FMR1	30 , 30
Sample_913	FMR1	29 , 30
Sample_914	FMR1	21 , 24
Sample_915	FMR1	21 , 24
Sample_916	FMR1	21 , 34
Sample_917	FMR1	30 , 33
Sample_918	FMR1	30 , 30
Sample_919	FMR1	21 , 21
Sample_920	FMR1	30 , 31
Sample_921	FMR1	29 , 31
Sample_922	FMR1	30 , 32
Sample_923	FMR1	30 , 30
Sample_924	FMR1	29 , 30
Sample_925	FMR1	29 , 31
Sample_926	FMR1	30 , 30
Sample_927	FMR1	31 , 32
Sample_928	FMR1	23 , 30
Sample_929	FMR1	24 , 30
Sample_930	FMR1	24 , 30
Sample_931	FMR1	29 , 30
Sample_932	FMR1	21 , 23
Sample_933	FMR1	23 , 29
Sample_934	FMR1	30 , 30
Sample_935	FMR1	23 , 29
Sample_936	FMR1	29 , 30
Sample_937	FMR1	20 , 20
Sample_938	FMR1	30 , 30
Sample_939	FMR1	23 , 30
Sample_940	FMR1	29 , 3
Sample_941	FMR1	18 , 30
Sample_942	FMR1	30 , 30
Sample_943	FMR1	23 , 29
Sample_944	FMR1	29 , 3
Sample_945	FMR1	29 , 3
Sample_946	FMR1	30 , 30
Sample_947	FMR1	29 , 31
Sample_948	FMR1	20 , 31
Sample_949	FMR1	20 , 30
Sample_950	FMR1	30 , 31
Sample_951	FMR1	24 , 29
Sample_952	FMR1	30 , 32
Sample_953	FMR1	30 , 33
Sample_954	FMR1	21 , 23
Sample_955	FMR1	29 , 35
Sample_956	FMR1	29 , 31
Sample_957	FMR1	29 , 31
Sample_958	FMR1	22 , 31
Sample_959	FMR1	21 , 31
Sample_960	FMR1	30 , 30
Sample_961	FMR1	21 , 30
Sample_962	FMR1	23 , 31
Sample_963	FMR1	23 , 30
Sample_964	FMR1	21 , 29
Sample_965	FMR1	21 , 30
Sample_966	FMR1	29 , 31
Sample_967	FMR1	30 , 32
Sample_968	FMR1	30 , 30
Sample_969	FMR1	25 , 31
Sample_970	FMR1	21 , 30
Sample_971	FMR1	30 , 30
Sample_972	FMR1	23 , 31
Sample_973	FMR1	29 , 30
Sample_974	FMR1	30 , 30
Sample_975	FMR1	25 , 30
Sample_976	FMR1	21 , 29
Sample_977	FMR1	21 , 30
Sample_978	FMR1	30 , 30
Sample_979	FMR1	29 , 30
Sample_980	FMR1	31 , 41
Sample_981	FMR1	30 , 31
Sample_982	FMR1	21 , 32
Sample_983	FMR1	29 , 30
Sample_984	FMR1	32 , 36
Sample_985	FMR1	32 , 43
Sample_986	FMR1	23 , 30
Sample_987	FMR1	21 , 24
Sample_988	FMR1	32 , 43
Sample_989	FMR1	21 , 30
Sample_990	FMR1	21 , 32
Sample_991	FMR1	21 , 38
Sample_992	FMR1	21 , 30
Sample_993	FMR1	23 30 ,
Sample_994	FMR1	23 , 30
Sample_995	FMR1	21 , 29
Sample_996	FMR1	21 , 22
Sample_997	FMR1	23 , 30
Sample_998	FMR1	20 , 20
Sample_999	FMR1	23 , 30
Sample_1000	FMR1	29 , 29
Sample_1001	FMR1	29 , 40
Sample_1002	FMR1	21 , 23
Sample_1003	FMR1	29 , 32
Sample_1004	FMR1	29 , 33
Sample_1005	FMR1	30 , 31
Sample_1006	FMR1	24 , 3
Sample_1007	FMR1	24 , 28
Sample_1008	FMR1	29 , 30
Sample_1009	FMR1	21 , 24
Sample_1010	FMR1	29 , 31
Sample_1011	FMR1	30 , 33
Sample_1012	FMR1	22 , 24
Sample_1013	FMR1	30 , 36
Sample_1014	FMR1	29 , 31
Sample_1015	FMR1	35 , 36
Sample_1016	FMR1	29 , 30
Sample_1017	FMR1	30 , 32
Sample_1018	FMR1	29 , 33
Sample_1019	FMR1	30 , 3
Sample_1020	FMR1	20 , 2
Sample_1021	FMR1	29 , 30
Sample_1022	FMR1	22 , 36
Sample_1023	FMR1	23 , 3
Sample_1024	FMR1	30 , 36
Sample_1025	FMR1	30 , 3
Sample_1026	FMR1	21 , 23
Sample_1027	FMR1	30 , 3
Sample_1028	FMR1	21 , 24
Sample_1029	FMR1	30 , 3
Sample_1030	FMR1	30 , 35
Sample_1031	FMR1	23 , 30
Sample_1032	FMR1	24 , 30
Sample_1033	FMR1	25 , 30
Sample_1034	FMR1	24 , 24
Sample_1035	FMR1	24 , 30
Sample_1036	FMR1	36 , 41
Sample_1037	FMR1	23 , 32
Sample_1038	FMR1	24 , 24
Sample_1039	FMR1	29 , 30
Sample_1040	FMR1	22 , 30
Sample_1041	FMR1	21 , 23
Sample_1042	FMR1	30 , 38
Sample_1043	FMR1	29 , 30
Sample_1044	FMR1	29 , 30
Sample_1045	FMR1	21 , 31
Sample_1046	FMR1	21 , 29
Sample_1047	FMR1	29 , 29
Sample_1048	FMR1	21 , 31
Sample_1049	FMR1	24 , 31
Sample_1050	FMR1	30 , 3
Sample_1051	FMR1	21 , 29
Sample_1052	FMR1	23 , 28
Sample_1053	FMR1	21 , 3
Sample_1054	FMR1	23 , 28
Sample_1055	FMR1	30 , 3
Sample_1056	FMR1	21 , 3
Sample_1057	FMR1	30 , 3
Sample_1058	FMR1	20 , 2
Sample_1059	FMR1	30 , 31
Sample_1060	FMR1	21 , 30
Sample_1061	FMR1	30 , 3
Sample_1062	FMR1	24 , 30
Sample_1063	FMR1	21 , 29
Sample_1064	FMR1	32 , 35
Sample_1065	FMR1	21 , 30
Sample_1066	FMR1	30 , 3
Sample_1067	FMR1	21 , 30
Sample_1068	FMR1	29 , 29
Sample_1069	FMR1	29 , 37
Sample_1070	FMR1	29 , 3
Sample_1071	FMR1	21 , 29
Sample_1072	FMR1	30 , 46
Sample_1073	FMR1	30 , 30
Sample_1074	FMR1	30 , 31
Sample_1075	FMR1	28 , 32
Sample_1076	FMR1	21 , 31
Sample_1077	FMR1	30 , 46
Sample_1078	FMR1	30 , 32
Sample_1079	FMR1	29 , 37
Sample_1080	FMR1	27 , 29
Sample_1081	FMR1	24 , 35
Sample_1082	FMR1	21 , 30
Sample_1083	FMR1	30 , 31
Sample_1084	FMR1	30 , 30
Sample_1085	FMR1	24 , 30
Sample_1086	FMR1	31 , 39
Sample_1087	FMR1	30 , 30
Sample_1088	FMR1	29 , 30
Sample_1089	FMR1	30 , 32
Sample_1090	FMR1	24 , 30
Sample_1091	FMR1	30 , 32
Sample_1092	FMR1	30 , 30
Sample_1093	FMR1	21 , 29
Sample_1094	FMR1	29 , 30
Sample_1095	FMR1	26 , 30
Sample_1096	FMR1	24 , 30
Sample_1097	FMR1	29 , 31
Sample_1098	FMR1	30 , 38
Sample_1099	FMR1	31 , 33
Sample_1100	FMR1	30 , 30
Sample_1101	FMR1	30 , 54
Sample_1102	FMR1	30 , 30
Sample_1103	FMR1	30 , 30
Sample_1104	FMR1	21 , 29
Sample_1105	FMR1	21 , 30
Sample_1106	FMR1	30 , 31
Sample_1107	FMR1	21 , 29
Sample_1108	FMR1	13 , 3
Sample_1109	FMR1	30 , 31
Sample_1110	FMR1	30 , 30
Sample_1111	FMR1	30 , 32
Sample_1112	FMR1	26 , 3
Sample_1113	FMR1	30 , 31
Sample_1114	FMR1	30 , 30
Sample_1115	FMR1	30 , 40
Sample_1116	FMR1	22 , 30
Sample_1117	FMR1	30 , 30
Sample_1118	FMR1	31 , 32
Sample_1119	FMR1	22 , 34
Sample_1120	FMR1	30 , 3
Sample_1121	FMR1	30 , 35
Sample_1122	FMR1	30 , 30
Sample_1123	FMR1	32 , 48
Sample_1124	FMR1	30 , 30
Sample_1125	FMR1	30 , 30
Sample_1126	FMR1	22 , 31
Sample_1127	FMR1	23 , 30
Sample_1128	FMR1	30 , 3
Sample_1129	FMR1	21 , 30
Sample_1130	FMR1	21 , 31
Sample_1131	FMR1	20 , 29
Sample_1132	FMR1	23 , 3
Sample_1133	FMR1	29 , 31
Sample_1134	FMR1	29 , 32
Sample_1135	FMR1	29 , 32
Sample_1136	FMR1	29 , 29
Sample_1137	FMR1	21 , 29
Sample_1138	FMR1	29 , 31
Sample_1139	FMR1	29 , 29
Sample_1140	FMR1	30 , 30
Sample_1141	FMR1	23 , 30
Sample_1142	FMR1	13 , 30
Sample_1143	FMR1	31 , 40
Sample_1144	FMR1	30 , 30
Sample_1145	FMR1	29 , 33
Sample_1146	FMR1	28 , 29
Sample_1147	FMR1	20 , 28
Sample_1148	FMR1	31 , 32
Sample_1149	FMR1	20 , 3
Sample_1150	FMR1	20 , 29
Sample_1151	FMR1	28 , 31
Sample_1152	FMR1	31 , 39
Sample_1153	FMR1	23 , 30
Sample_1154	FMR1	30 , 30
Sample_1155	FMR1	23 , 3
Sample_1156	FMR1	24 , 3
Sample_1157	FMR1	24 , 3
Sample_1158	FMR1	29 , 3
Sample_1159	FMR1	29 , 31
Sample_1160	FMR1	24 , 30
Sample_1161	FMR1	24 , 30
Sample_1162	FMR1	20 , 30
Sample_1163	FMR1	31 , 32
Sample_1164	FMR1	24 , 30
Sample_1165	FMR1	29 , 30
Sample_1166	FMR1	30 , 36
Sample_1167	FMR1	29 , 32
Sample_1168	FMR1	29 , 31
Sample_1169	FMR1	21 , 35
Sample_1170	FMR1	30 , 34
Sample_1171	FMR1	30 , 30
Sample_1172	FMR1	30 , 36
Sample_1173	FMR1	29 , 30
Sample_1174	FMR1	23 , 29
Sample_1175	FMR1	28 , 29
Sample_1176	FMR1	28 , 29
Sample_1177	FMR1	30 , 41
Sample_1178	FMR1	24 , 30
Sample_1179	FMR1	30 , 30
Sample_1180	FMR1	23 , 30
Sample_1181	FMR1	24 , 3
Sample_1182	FMR1	43 , 43
Sample_1183	FMR1	30 , 35
Sample_1184	FMR1	29 , 32
Sample_1185	FMR1	30 , 31
Sample_1186	FMR1	21 , 30
Sample_1187	FMR1	23 , 32
Sample_1188	FMR1	21 , 24
Sample_1189	FMR1	30 , 31
Sample_1190	FMR1	23 , 3
Sample_1191	FMR1	23 , 3
Sample_1192	FMR1	30 , 3
Sample_1193	FMR1	30 , 31
Sample_1194	FMR1	21 , 3
Sample_1195	FMR1	31 , 31
Sample_1196	FMR1	30 , 39
Sample_1197	FMR1	29 , 3
Sample_1198	FMR1	20 , 31
Sample_1199	FMR1	30 , 3
Sample_1200	FMR1	30 , 3
Sample_1201	FMR1	29 , 3
Sample_1202	FMR1	29 , 31
Sample_1203	FMR1	30 , 3
Sample_1204	FMR1	31 , 31
Sample_1205	FMR1	26 , 29
Sample_1206	FMR1	32 , 32
Sample_1207	FMR1	24 , 29
Sample_1208	FMR1	30 , 3
Sample_1209	FMR1	30 , 3
Sample_1210	FMR1	30 , 3
Sample_1211	FMR1	29 , 3
Sample_1212	FMR1	27 , 3
Sample_1213	FMR1	30 , 36
Sample_1214	FMR1	21 , 3
Sample_1215	FMR1	31 , 36
Sample_1216	FMR1	23 , 29
Sample_1217	FMR1	21 , 42
Sample_1218	FMR1	30 , 33
Sample_1219	FMR1	30 , 32
Sample_1220	FMR1	23 , 31
Sample_1221	FMR1	19 , 21
Sample_1222	FMR1	30 , 3
Sample_1223	FMR1	30 , 3
Sample_1224	FMR1	17 , 3
Sample_1225	FMR1	30 , 43
Sample_1226	FMR1	24 , 29
Sample_1227	FMR1	30 , 31
Sample_1228	FMR1	30 , 31
Sample_1229	FMR1	27 , 3
Sample_1230	FMR1	29 , 31
Sample_1231	FMR1	29 , 3
Sample_1232	FMR1	20 , 2
Sample_1233	FMR1	23 , 3
Sample_1234	FMR1	30 , 38
Sample_1235	FMR1	29 , 37
Sample_1236	FMR1	24 , 32
Sample_1237	FMR1	29 , 41
Sample_1238	FMR1	29 , 39
Sample_1239	FMR1	30 , 3
Sample_1240	FMR1	30 , 3
Sample_1241	FMR1	29 , 3
Sample_1242	FMR1	29 , 3
Sample_1243	FMR1	30 , 3
Sample_1244	FMR1	21 , 3
Sample_1245	FMR1	24 , 3
Sample_1246	FMR1	21 , 29
Sample_1247	FMR1	42 , 45
Sample_1248	FMR1	22 , 29
Sample_1249	FMR1	30 , 3
Sample_1250	FMR1	30 , 3
Sample_1251	FMR1	25 , 3
Sample_1252	FMR1	30 , 3
Sample_1253	FMR1	29 , 3
Sample_1254	FMR1	30 , 3
Sample_1255	FMR1	22 , 37
Sample_1256	FMR1	29 , 3
Sample_1257	FMR1	22 , 3
Sample_1258	FMR1	30 , 3
Sample_1259	FMR1	21 , 21
Sample_1260	FMR1	29 , 3
Sample_1261	FMR1	21 , 3
Sample_1262	FMR1	21 , 3
Sample_1263	FMR1	30 , 39
Sample_1264	FMR1	24 , 3
Sample_1265	FMR1	30 , 3
Sample_1266	FMR1	30 , 3
Sample_1267	FMR1	30 , 47
Sample_1268	FMR1	29 , 3
Sample_1269	FMR1	31 , 35
Sample_1270	FMR1	30 , 3
Sample_1271	FMR1	18 , 29
Sample_1272	FMR1	30 , 31
Sample_1273	FMR1	30 , 3
Sample_1274	FMR1	30 , 3
Sample_1275	FMR1	30 , 31
Sample_1276	FMR1	29 , 34
Sample_1277	FMR1	29 , 3
Sample_1278	FMR1	29 , 32
Sample_1279	FMR1	29 , 3
Sample_1280	FMR1	30 , 32
Sample_1281	FMR1	29 , 3
Sample_1282	FMR1	29 , 38
Sample_1283	FMR1	30 , 31
Sample_1284	FMR1	29 , 31
Sample_1285	FMR1	30 , 31
Sample_1286	FMR1	30 , 34
Sample_1287	FMR1	21 , 23
Sample_1288	FMR1	21 , 3
Sample_1289	FMR1	22 , 3
Sample_1290	FMR1	30 , 3
Sample_1291	FMR1	21 , 3
Sample_1292	FMR1	32 , 32
Sample_1293	FMR1	18 , 3
Sample_1294	FMR1	30 , 33
Sample_1295	FMR1	32 , 35
Sample_1296	FMR1	21 , 21
Sample_1297	FMR1	30 , 3
Sample_1298	FMR1	31 , 32
Sample_1299	FMR1	29 , 3
Sample_1300	FMR1	21 , 3
Sample_1301	FMR1	30 , 42
Sample_1302	FMR1	30 , 3
Sample_1303	FMR1	28 , 29
Sample_1304	FMR1	29 , 3
Sample_1305	FMR1	21 , 3
Sample_1306	FMR1	21 , 36
Sample_1307	FMR1	21 , 3
Sample_1308	FMR1	30 , 34
Sample_1309	FMR1	29 , 38
Sample_1310	FMR1	29 , 38
Sample_1311	FMR1	30 , 3
Sample_1312	FMR1	26 , 31
Sample_1313	FMR1	29 , 3
Sample_1314	FMR1	21 , 29
Sample_1315	FMR1	29 , 32
Sample_1316	FMR1	30 , 3
Sample_1317	FMR1	24 , 3
Sample_1318	FMR1	32 , 35
Sample_1319	FMR1	30 , 32
Sample_1320	FMR1	30 , 3
Sample_1321	FMR1	30 , 31
Sample_1322	FMR1	20 , 3
Sample_1323	FMR1	21 , 3
Sample_1324	FMR1	30 , 32
Sample_1325	FMR1	30 , 31
Sample_1326	FMR1	30 , 3
Sample_1327	FMR1	30 , 3
Sample_1328	FMR1	29 , 3
Sample_1329	FMR1	29 , 3
Sample_1330	FMR1	23 , 3
Sample_1331	FMR1	23 , 36
Sample_1332	FMR1	30 , 3
Sample_1333	FMR1	30 , 32
Sample_1334	FMR1	30 , 3
Sample_1335	FMR1	26 , 29
Sample_1336	FMR1	30 , 31
Sample_1337	FMR1	30 , 3
Sample_1338	FMR1	29 , 3
Sample_1339	FMR1	29 , 3
Sample_1340	FMR1	32 , 34
Sample_1341	FMR1	29 , 3
Sample_1342	FMR1	29 , 29
Sample_1343	FMR1	31 , 38
Sample_1344	FMR1	17 , 32
Sample_1345	FMR1	30 , 3
Sample_1346	FMR1	30 , 3
Sample_1347	FMR1	29 , 3
Sample_1348	FMR1	21 , 43
Sample_1349	FMR1	30 , 31
Sample_1350	FMR1	30 , 31
Sample_1351	FMR1	29 , 32
Sample_1352	FMR1	30 , 3
Sample_1353	FMR1	30 , 32
Sample_1354	FMR1	24 , 29
Sample_1355	FMR1	23 , 3
Sample_1356	FMR1	29 , 3
Sample_1357	FMR1	24 , 3
Sample_1358	FMR1	29 , 3
Sample_1359	FMR1	29 , 32
Sample_1360	FMR1	30 , 3
Sample_1361	FMR1	30 , 3
Sample_1362	FMR1	24 , 3
Sample_1363	FMR1	29 , 31
Sample_1364	FMR1	29 , 29
Sample_1365	FMR1	34 , 46
Sample_1366	FMR1	30 , 3
Sample_1367	FMR1	30 , 31
Sample_1368	FMR1	29 , 3
Sample_1369	FMR1	30 , 3
Sample_1370	FMR1	29 , 3
Sample_1371	FMR1	21 , 21
Sample_1372	FMR1	23 , 3
Sample_1373	FMR1	30 , 31
Sample_1374	FMR1	24 , 3
Sample_1375	FMR1	21 , 3
Sample_1376	FMR1	21 , 3
Sample_1377	FMR1	29 , 3
Sample_1378	FMR1	30 , 3
Sample_1379	FMR1	30 , 3
Sample_1380	FMR1	32 , 44
Sample_1381	FMR1	30 , 31
Sample_1382	FMR1	30 , 3
Sample_1383	FMR1	30 , 37
Sample_1384	FMR1	21 , 3
Sample_1385	FMR1	27 , 29
Sample_1386	FMR1	21 , 3
Sample_1387	FMR1	24 , 3
Sample_1388	FMR1	30 , 3
Sample_1389	FMR1	29 , 31
Sample_1390	FMR1	35 , 35
Sample_1391	FMR1	29 , 32
Sample_1392	FMR1	29 , 3
Sample_1393	FMR1	30 , 33
Sample_1394	FMR1	30 , 32
Sample_1395	FMR1	24 , 29
Sample_1396	FMR1	32 , 42
Sample_1397	FMR1	29 , 32
Sample_1398	FMR1	30 , 33
Sample_1399	FMR1	29 , 31
Sample_1400	FMR1	24 , 29
Sample_1401	FMR1	21 , 4
Sample_1402	FMR1	21 , 3
Sample_1403	FMR1	24 , 3
Sample_1404	FMR1	30 , 3
Sample_1405	FMR1	30 , 33
Sample_1406	FMR1	31 , 36
Sample_1407	FMR1	30 , 41
Sample_1408	FMR1	24 , 31
Sample_1409	FMR1	30 , 31
Sample_1410	FMR1	29 , 3
Sample_1411	FMR1	13 , 24
Sample_1412	FMR1	24 , 3
Sample_1413	FMR1	30 , 32
Sample_1414	FMR1	30 , 32
Sample_1415	FMR1	29 , 3
Sample_1416	FMR1	31 , 32
Sample_1417	FMR1	23 , 3
Sample_1418	FMR1	30 , 3
Sample_1419	FMR1	27 , 3
Sample_1420	FMR1	21 , 3
Sample_1421	FMR1	29 , 3
Sample_1422	FMR1	30 , 3
Sample_1423	FMR1	30 , 3
Sample_1424	FMR1	29 , 3
Sample_1425	FMR1	30 , 4
Sample_1426	FMR1	30 , 31
Sample_1427	FMR1	18 , 23
Sample_1428	FMR1	21 , 34
Sample_1429	FMR1	23 , 29
Sample_1430	FMR1	26 , 3
Sample_1431	FMR1	29 , 3
Sample_1432	FMR1	21 , 32
Sample_1433	FMR1	30 , 3
Sample_1434	FMR1	21 , 32
Sample_1435	FMR1	23 , 29
Sample_1436	FMR1	30 , 43
Sample_1437	FMR1	21 , 3
Sample_1438	FMR1	30 , 3
Sample_1439	FMR1	29 , 3
Sample_1440	FMR1	28 , 3
Sample_1441	FMR1	30 , 31
Sample_1442	FMR1	30 , 3
Sample_1443	FMR1	30 , 3
Sample_1444	FMR1	30 , 32
Sample_1445	FMR1	29 , 31
Sample_1446	FMR1	23 , 3
Sample_1447	FMR1	30 , 3
Sample_1448	FMR1	31 , 4
Sample_1449	FMR1	30 , 3
Sample_1450	FMR1	28 , 3
Sample_1451	FMR1	30 , 38
Sample_1452	FMR1	30 , 3
Sample_1453	FMR1	30 , 3
Sample_1454	FMR1	30 , 3
Sample_1455	FMR1	25 , 35
Sample_1456	FMR1	29 , 31
Sample_1457	FMR1	30 , 32
Sample_1458	FMR1	21 , 35
Sample_1459	FMR1	29 , 3
Sample_1460	FMR1	29 , 29
Sample_1461	FMR1	32 , 33
Sample_1462	FMR1	28 , 29
Sample_1463	FMR1	30 , 42
Sample_1464	FMR1	21 , 3
Sample_1465	FMR1	23 , 34
Sample_1466	FMR1	30 , 3
Sample_1467	FMR1	28 , 29
Sample_1468	FMR1	21 , 3
Sample_1469	FMR1	24 , 37
Sample_1470	FMR1	30 , 41
Sample_1471	FMR1	29 , 3
Sample_1472	FMR1	29 , 32
Sample_1473	FMR1	20 , 42
Sample_1474	FMR1	30 , 43
Sample_1475	FMR1	29 , 31
Sample_1476	FMR1	30 , 32
Sample_1477	FMR1	29 , 3
Sample_1478	FMR1	30 , 3
Sample_1479	FMR1	30 , 3
Sample_1480	FMR1	30 , 34
Sample_1481	FMR1	30 , 3
Sample_1482	FMR1	29 , 31
Sample_1483	FMR1	26 , 3
Sample_1484	FMR1	21 , 3
Sample_1485	FMR1	30 , 3
Sample_1486	FMR1	21 , 29
Sample_1487	FMR1	30 , 3
Sample_1488	FMR1	30 , 3
Sample_1489	FMR1	25 , 3
Sample_1490	FMR1	25 , 28
Sample_1491	FMR1	30 , 3
Sample_1492	FMR1	21 , 24
Sample_1493	FMR1	25 , 31
Sample_1494	FMR1	24 , 29
Sample_1495	FMR1	20 , 39
Sample_1496	FMR1	29 , 3
Sample_1497	FMR1	30 , 3
Sample_1498	FMR1	29 , 3
Sample_1499	FMR1	30 , 3
Sample_1500	FMR1	29 , 3
Sample_1501	FMR1	30 , 3
Sample_1502	FMR1	30 , 3
Sample_1503	FMR1	21 , 24
Sample_1504	FMR1	30 , 3
Sample_1505	FMR1	24 , 3
Sample_1506	FMR1	30 , 3
Sample_1507	FMR1	31 , 32
Sample_1508	FMR1	14 , 21
Sample_1509	FMR1	29 , 29
Sample_1510	FMR1	30 , 32
Sample_1511	FMR1	30 , 39
Sample_1512	FMR1	29 , 32
Sample_1513	FMR1	29 , 39
Sample_1514	FMR1	30 , 3
Sample_1515	FMR1	30 , 3
Sample_1516	FMR1	29 , 32
Sample_1517	FMR1	21 , 29
Sample_1518	FMR1	30 , 3
Sample_1519	FMR1	24 , 29
Sample_1520	FMR1	30 , 3
Sample_1521	FMR1	29 , 3
Sample_1522	FMR1	21 , 24
Sample_1523	FMR1	27 , 33
Sample_1524	FMR1	30 , 32
Sample_1525	FMR1	29 , 3
Sample_1526	FMR1	30 , 3
Sample_1527	FMR1	29 , 31
Sample_1528	FMR1	21 , 31
Sample_1529	FMR1	20 , 3
Sample_1530	FMR1	30 , 33
Sample_1531	FMR1	21 , 3
Sample_1532	FMR1	31 , 5
Sample_1533	FMR1	30 , 3
Sample_1534	FMR1	30 , 3
Sample_1535	FMR1	16 , 29
Sample_1536	FMR1	29 , 31
Sample_1537	FMR1	24 , 31
Sample_1538	FMR1	21 , 3
Sample_1539	FMR1	24 , 29
Sample_1540	FMR1	29 , 39
Sample_1541	FMR1	25 , 3
Sample_1542	FMR1	30 , 38
Sample_1543	FMR1	30 , 31
Sample_1544	FMR1	30 , 3
Sample_1545	FMR1	24 , 29
Sample_1546	FMR1	30 , 3
Sample_1547	FMR1	24 , 3
Sample_1548	FMR1	30 , 3
Sample_1549	FMR1	25 , 3
Sample_1550	FMR1	29 , 3
Sample_1551	FMR1	30 , 32
Sample_1552	FMR1	21 , 32
Sample_1553	FMR1	21 , 24
Sample_1554	FMR1	29 , 33
Sample_1555	FMR1	23 , 3
Sample_1556	FMR1	30 , 3
Sample_1557	FMR1	30 , 36
Sample_1558	FMR1	29 , 32
Sample_1559	FMR1	29 , 3
Sample_1560	FMR1	31 , 34
Sample_1561	FMR1	21 , 32
Sample_1562	FMR1	30 , 34
Sample_1563	FMR1	33 , 42
Sample_1564	FMR1	21 , 23
Sample_1565	FMR1	23 , 28
Sample_1566	FMR1	21 , 3
Sample_1567	FMR1	21 , 3
Sample_1568	FMR1	21 , 31
Sample_1569	FMR1	24 , 3
Sample_1570	FMR1	21 , 3
Sample_1571	FMR1	30 , 36
Sample_1572	FMR1	30 , 3
Sample_1573	FMR1	30 , 3
Sample_1574	FMR1	21 , 3
Sample_1575	FMR1	29 , 29
Sample_1576	FMR1	29 , 32
Sample_1577	FMR1	30 , 3
Sample_1578	FMR1	12 , 4
Sample_1579	FMR1	21 , 29
Sample_1580	FMR1	30 , 31
Sample_1581	FMR1	30 , 31
Sample_1582	FMR1	21 , 3
Sample_1583	FMR1	31 , 37
Sample_1584	FMR1	29 , 31
Sample_1585	FMR1	26 , 29
Sample_1586	FMR1	30 , 4
Sample_1587	FMR1	22 , 29
Sample_1588	FMR1	21 , 3
Sample_1589	FMR1	29 , 37
Sample_1590	FMR1	21 , 24
Sample_1591	FMR1	24 , 3
Sample_1592	FMR1	29 , 29
Sample_1593	FMR1	30 , 32
Sample_1594	FMR1	29 , 29
Sample_1595	FMR1	30 , 3
Sample_1596	FMR1	21 , 3
Sample_1597	FMR1	30 , 32
Sample_1598	FMR1	30 , 3
Sample_1599	FMR1	28 , 3
Sample_1600	FMR1	23 , 29
Sample_1601	FMR1	31 , 39
Sample_1602	FMR1	29 , 42
Sample_1603	FMR1	23 , 3
Sample_1604	FMR1	29 , 3
Sample_1605	FMR1	21 , 3
Sample_1606	FMR1	29 , 31
Sample_1607	FMR1	31 , 32
Sample_1608	FMR1	21 , 23
Sample_1609	FMR1	24 , 31
Sample_1610	FMR1	21 , 4
Sample_1611	FMR1	30 , 4
Sample_1612	FMR1	30 , 3
Sample_1613	FMR1	20 , 3
Sample_1614	FMR1	41 , 41
Sample_1615	FMR1	21 , 21
Sample_1616	FMR1	30 , 31
Sample_1617	FMR1	30 , 3
Sample_1618	FMR1	30 , 31
Sample_1619	FMR1	30 , 3
Sample_1620	FMR1	21 , 3
Sample_1621	FMR1	29 , 33
Sample_1622	FMR1	21 , 23
Sample_1623	FMR1	30 , 31
Sample_1624	FMR1	20 , 2
Sample_1625	FMR1	29 , 38
Sample_1626	FMR1	30 , 3
Sample_1627	FMR1	24 , 24
Sample_1628	FMR1	28 , 33
Sample_1629	FMR1	30 , 3
Sample_1630	FMR1	21 , 33
Sample_1631	FMR1	24 , 31
Sample_1632	FMR1	29 , 3
Sample_1633	FMR1	23 , 31
Sample_1634	FMR1	31 , 32
Sample_1635	FMR1	30 , 31
Sample_1636	FMR1	31 , 41
Sample_1637	FMR1	31 , 3
Sample_1638	FMR1	34 , 37
Sample_1639	FMR1	24 , 3
Sample_1640	FMR1	30 , 32
Sample_1641	FMR1	31 , 32
Sample_1642	FMR1	31 , 31
Sample_1643	FMR1	31 , 32
Sample_1644	FMR1	31 , 39
Sample_1645	FMR1	23 , 29
Sample_1646	FMR1	30 , 3
Sample_1647	FMR1	29 , 3
Sample_1648	FMR1	21 , 29
Sample_1649	FMR1	30 , 3
Sample_1650	FMR1	21 , 22
Sample_1651	FMR1	29 , 3
Sample_1652	FMR1	28 , 29
Sample_1653	FMR1	30 , 3
Sample_1654	FMR1	29 , 29
Sample_1655	FMR1	20 , 3
Sample_1656	FMR1	31 , 36
Sample_1657	FMR1	30 , 42
Sample_1658	FMR1	20 , 29
Sample_1659	FMR1	21 , 4
Sample_1660	FMR1	30 , 3
Sample_1661	FMR1	30 , 3
Sample_1662	FMR1	30 , 31
Sample_1663	FMR1	30 , 3
Sample_1664	FMR1	30 , 3
Sample_1665	FMR1	29 , 3
Sample_1666	FMR1	29 , 3
Sample_1667	FMR1	30 , 3
Sample_1668	FMR1	21 , 3
Sample_1669	FMR1	21 , 23
Sample_1670	FMR1	21 , 3
Sample_1671	FMR1	30 , 3
Sample_1672	FMR1	20 , 32
Sample_1673	FMR1	23 , 23
Sample_1674	FMR1	29 , 35
Sample_1675	FMR1	29 , 29
Sample_1676	FMR1	23 , 3
Sample_1677	FMR1	29 , 3
Sample_1678	FMR1	30 , 33
Sample_1679	FMR1	30 , 34
Sample_1680	FMR1	24 , 37
Sample_1681	FMR1	23 , 4
Sample_1682	FMR1	30 , 3
Sample_1683	FMR1	24 , 3
Sample_1684	FMR1	20 , 3
Sample_1685	FMR1	29 , 31
Sample_1686	FMR1	23 , 32
Sample_1687	FMR1	30 , 31
Sample_1688	FMR1	26 , 42
Sample_1689	FMR1	30 , 31
Sample_1690	FMR1	23 , 3
Sample_1691	FMR1	29 , 3
Sample_1692	FMR1	30 , 44
Sample_1693	FMR1	30 , 3
Sample_1694	FMR1	30 , 3
Sample_1695	FMR1	30 , 4
Sample_1696	FMR1	30 , 3
Sample_1697	FMR1	30 , 3
Sample_1698	FMR1	30 , 3
Sample_1699	FMR1	30 , 31
Sample_1700	FMR1	30 , 3
Sample_1701	FMR1	30 , 3
Sample_1702	FMR1	21 , 29
Sample_1703	FMR1	29 , 35
Sample_1704	FMR1	30 , 41
Sample_1705	FMR1	30 , 33
Sample_1706	FMR1	30 , 37
Sample_1707	FMR1	23 , 32
Sample_1708	FMR1	30 , 31
Sample_1709	FMR1	30 , 34
Sample_1710	FMR1	30 , 4
Sample_1711	FMR1	21 , 32
Sample_1712	FMR1	29 , 31
Sample_1713	FMR1	28 , 29
Sample_1714	FMR1	30 , 3
Sample_1715	FMR1	29 , 3
Sample_1716	FMR1	25 , 3
Sample_1717	FMR1	30 , 3
Sample_1718	FMR1	21 , 3
Sample_1719	FMR1	29 , 3
Sample_1720	FMR1	24 , 29
Sample_1721	FMR1	30 , 3
Sample_1722	FMR1	20 , 3
Sample_1723	FMR1	21 , 3
Sample_1724	FMR1	30 , 3
Sample_1725	FMR1	21 , 29
Sample_1726	FMR1	30 , 31
Sample_1727	FMR1	19 , 3
Sample_1728	FMR1	30 , 31
Sample_1729	FMR1	23 , 31
Sample_1730	FMR1	29 , 3
Sample_1731	FMR1	21 , 3
Sample_1732	FMR1	29 , 3
Sample_1733	FMR1	29 , 29
Sample_1734	FMR1	30 , 32
Sample_1735	FMR1	22 , 29
Sample_1736	FMR1	23 , 23
Sample_1737	FMR1	29 , 42
Sample_1738	FMR1	24 , 3
Sample_1739	FMR1	25 , 3
Sample_1740	FMR1	24 , 31
Sample_1741	FMR1	29 , 29
Sample_1742	FMR1	29 , 36
Sample_1743	FMR1	29 , 29
Sample_1744	FMR1	30 , 3
Sample_1745	FMR1	23 , 3
Sample_1746	FMR1	30 , 31
Sample_1747	FMR1	30 , 3
Sample_1748	FMR1	30 , 36
Sample_1749	FMR1	29 , 4
Sample_1750	FMR1	20 , 29
Sample_1751	FMR1	29 , 31
Sample_1752	FMR1	29 , 32
Sample_1753	FMR1	21 , 21
Sample_1754	FMR1	21 , 32
Sample_1755	FMR1	29 , 3
Sample_1756	FMR1	23 , 3
Sample_1757	FMR1	24 , 3
Sample_1758	FMR1	30 , 3
Sample_1759	FMR1	21 , 23
Sample_1760	FMR1	30 , 3
Sample_1761	FMR1	18 , 28
Sample_1762	FMR1	21 , 29
Sample_1763	FMR1	29 , 3
Sample_1764	FMR1	28 , 36
Sample_1765	FMR1	30 , 3
Sample_1766	FMR1	29 , 3
Sample_1767	FMR1	30 , 31
Sample_1768	FMR1	29 , 3
Sample_1769	FMR1	30 , 3
Sample_1770	FMR1	29 , 29
Sample_1771	FMR1	28 , 3
Sample_1772	FMR1	29 , 3
Sample_1773	FMR1	30 , 32
Sample_1774	FMR1	30 , 31
Sample_1775	FMR1	30 , 31
Sample_1776	FMR1	29 , 3
Sample_1777	FMR1	30 , 36
Sample_1778	FMR1	22 , 3
Sample_1779	FMR1	29 , 33
Sample_1780	FMR1	29 , 3
Sample_1781	FMR1	21 , 28
Sample_1782	FMR1	28 , 29
Sample_1783	FMR1	29 , 37
Sample_1784	FMR1	23 , 3
Sample_1785	FMR1	28 , 29
Sample_1786	FMR1	30 , 3
Sample_1787	FMR1	23 , 29
Sample_1788	FMR1	31 , 34
Sample_1789	FMR1	29 , 38
Sample_1790	FMR1	21 , 28
Sample_1791	FMR1	21 , 3
Sample_1792	FMR1	21 , 3
Sample_1793	FMR1	30 , 44
Sample_1794	FMR1	21 , 31
Sample_1795	FMR1	30 , 3
Sample_1796	FMR1	29 , 3
Sample_1797	FMR1	32 , 35
Sample_1798	FMR1	21 , 41
Sample_1799	FMR1	30 , 4
Sample_1800	FMR1	14 , 29
Sample_1801	FMR1	20 , 3
Sample_1802	FMR1	24 , 31
Sample_1803	FMR1	24 , 29
Sample_1804	FMR1	29 , 29
Sample_1805	FMR1	29 , 29
Sample_1806	FMR1	20 , 3
Sample_1807	FMR1	20 , 23
Sample_1808	FMR1	29 , 31
Sample_1809	FMR1	29 , 39
Sample_1810	FMR1	24 , 29
Sample_1811	FMR1	30 , 35
Sample_1812	FMR1	29 , 3
Sample_1813	FMR1	19 , 28
Sample_1814	FMR1	19 , 28
Sample_1815	FMR1	20 , 2
Sample_1816	FMR1	27 , 35
Sample_1817	FMR1	29 , 29
Sample_1818	FMR1	22 , 3
Sample_1819	FMR1	29 , 33
Sample_1820	FMR1	28 , 29
Sample_1821	FMR1	22 , 29
Sample_1822	FMR1	30 , 31
Sample_1823	FMR1	29 , 3
Sample_1824	FMR1	31 , 42
Sample_1825	FMR1	28 , 28
Sample_1826	FMR1	20 , 2
Sample_1827	FMR1	29 , 31
Sample_1828	FMR1	29 , 3
Sample_1829	FMR1	20 , 24
Sample_1830	FMR1	20 , 3
Sample_1831	FMR1	23 , 3
Sample_1832	FMR1	24 , 31
Sample_1833	FMR1	21 , 29
Sample_1834	FMR1	29 , 29
Sample_1835	FMR1	19 , 44
Sample_1836	FMR1	23 , 3
Sample_1837	FMR1	25 , 29
Sample_1838	FMR1	23 , 24
Sample_1839	FMR1	23 , 3
Sample_1840	FMR1	30 , 3
Sample_1841	FMR1	21 , 3
Sample_1842	FMR1	23 , 32
Sample_1843	FMR1	23 , 29
Sample_1844	FMR1	21 , 32
Sample_1845	FMR1	21 , 42
Sample_1846	FMR1	21 , 29
Sample_1847	FMR1	22 , 28
Sample_1848	FMR1	23 , 3
Sample_1849	FMR1	30 , 3
Sample_1850	FMR1	21 , 3
Sample_1851	FMR1	29 , 3
Sample_1852	FMR1	21 , 32
Sample_1853	FMR1	29 , 35
Sample_1854	FMR1	28 , 3
Sample_1855	FMR1	25 , 31
Sample_1856	FMR1	30 , 3
Sample_1857	FMR1	30 , 3
Sample_1858	FMR1	31 , 31
Sample_1859	FMR1	28 , 31
Sample_1860	FMR1	24 , 31
Sample_1861	FMR1	29 , 3
Sample_1862	FMR1	23 , 3
Sample_1863	FMR1	29 , 49
Sample_1864	FMR1	21 , 32
Sample_1865	FMR1	29 , 33
Sample_1866	FMR1	31 , 32
Sample_1867	FMR1	29 , 3
Sample_1868	FMR1	30 , 31
Sample_1869	FMR1	21 , 3
Sample_1870	FMR1	29 , 32
Sample_1871	FMR1	29 , 3
Sample_1872	FMR1	30 , 36
Sample_1873	FMR1	21 , 3
Sample_1874	FMR1	20 , 3
Sample_1875	FMR1	33 , 4
Sample_1876	FMR1	21 , 31
Sample_1877	FMR1	36 , 47
Sample_1878	FMR1	30 , 3
Sample_1879	FMR1	30 , 33
Sample_1880	FMR1	20 , 29
Sample_1881	FMR1	28 , 28
Sample_1882	FMR1	29 , 3
Sample_1883	FMR1	29 , 33
Sample_1884	FMR1	28 , 29
Sample_1885	FMR1	29 , 38
Sample_1886	FMR1	30 , 32
Sample_1887	FMR1	29 , 32
Sample_1888	FMR1	29 , 29
Sample_1889	FMR1	29 , 3
Sample_1890	FMR1	29 , 29
Sample_1891	FMR1	23 , 32
Sample_1892	FMR1	30 , 31
Sample_1893	FMR1	31 , 31
Sample_1894	FMR1	28 , 29
Sample_1895	FMR1	29 , 3
Sample_1896	FMR1	29 , 29
Sample_1897	FMR1	23 , 3
Sample_1898	FMR1	30 , 3
Sample_1899	FMR1	21 , 3
Sample_1900	FMR1	30 , 3
Sample_1901	FMR1	30 , 3
Sample_1902	FMR1	29 , 3
Sample_1903	FMR1	21 , 25
Sample_1904	FMR1	23 , 32
Sample_1905	FMR1	29 , 44
Sample_1906	FMR1	30 , 3
Sample_1907	FMR1	30 , 3
Sample_1908	FMR1	31 , 33
Sample_1909	FMR1	30 , 3
Sample_1910	FMR1	21 , 29
Sample_1911	FMR1	21 , 3
Sample_1912	FMR1	23 , 29
Sample_1913	FMR1	20 , 3
Sample_1914	FMR1	27 , 29
Sample_1915	FMR1	23 , 31
Sample_1916	FMR1	28 , 3
Sample_1917	FMR1	30 , 31
Sample_1918	FMR1	30 , 31
Sample_1919	FMR1	30 , 42
Sample_1920	FMR1	25 , 3
Sample_1921	FMR1	29 , 3
Sample_1922	FMR1	30 , 3
Sample_1923	FMR1	23 , 29
Sample_1924	FMR1	29 , 31
Sample_1925	FMR1	29 , 29
Sample_1926	FMR1	21 , 31
Sample_1927	FMR1	24 , 31
Sample_1928	FMR1	30 , 3
Sample_1929	FMR1	23 , 43
Sample_1930	FMR1	25 , 29
Sample_1931	FMR1	24 , 31
Sample_1932	FMR1	30 , 32
Sample_1933	FMR1	29 , 3
Sample_1934	FMR1	36 , 37
Sample_1935	FMR1	29 , 29
Sample_1936	FMR1	29 , 3
Sample_1937	FMR1	29 , 3
Sample_1938	FMR1	30 , 3
Sample_1939	FMR1	29 , 41
Sample_1940	FMR1	30 , 31
Sample_1941	FMR1	29 , 3
Sample_1942	FMR1	24 , 29
Sample_1943	FMR1	29 , 3
Sample_1944	FMR1	30 , 3
Sample_1945	FMR1	21 , 29
Sample_1946	FMR1	29 , 3
Sample_1947	FMR1	29 , 3
Sample_1948	FMR1	21 , 3
Sample_1949	FMR1	29 , 29
Sample_1950	FMR1	25 , 32
Sample_1951	FMR1	21 , 21
Sample_1952	FMR1	31 , 37
Sample_1953	FMR1	20 , 3
Sample_1954	FMR1	30 , 3
Sample_1955	FMR1	30 , 36
Sample_1956	FMR1	30 , 3
Sample_1957	FMR1	29 , 39
Sample_1958	FMR1	30 , 52
Sample_1959	FMR1	30 , 31
Sample_1960	FMR1	29 , 3
Sample_1961	FMR1	29 , 3
Sample_1962	FMR1	29 , 3
Sample_1963	FMR1	30 , 3
Sample_1964	FMR1	17 , 29
Sample_1965	FMR1	36 , 38
Sample_1966	FMR1	20 , 29
Sample_1967	FMR1	32 , 49
Sample_1968	FMR1	25 , 32
Sample_1969	FMR1	28 , 29
Sample_1970	FMR1	20 , 31
Sample_1971	FMR1	30 , 3
Sample_1972	FMR1	21 , 29
Sample_1973	FMR1	30 , 3
Sample_1974	FMR1	29 , 31
Sample_1975	FMR1	30 , 3
Sample_1976	FMR1	30 , 31
Sample_1977	FMR1	23 , 3
Sample_1978	FMR1	29 , 3
Sample_1979	FMR1	21 , 24
Sample_1980	FMR1	30 , 3
Sample_1981	FMR1	32 , 36
Sample_1982	FMR1	25 , 31
Sample_1983	FMR1	21 , 21
Sample_1984	FMR1	24 , 39
Sample_1985	FMR1	24 , 33
Sample_1986	FMR1	31 , 49
Sample_1987	FMR1	30 , 3
Sample_1988	FMR1	21 , 31
Sample_1989	FMR1	21 , 24
Sample_1990	FMR1	23 , 3
Sample_1991	FMR1	30 , 3
Sample_1992	FMR1	24 , 3
Sample_1993	FMR1	30 , 37
Sample_1994	FMR1	30 , 31
Sample_1995	FMR1	21 , 3
Sample_1996	FMR1	21 , 3
Sample_1997	FMR1	30 , 3
Sample_1998	FMR1	30 , 3
Sample_1999	FMR1	21 , 3
[truncated: 5,439 more rows]
