# Supplementary material for: Optimizing clinical exome design and parallel gene-testing for recessive genetic conditions in preconception carrier screening: Translational research genomic data from 14,125 exomes
Source: PLoS Genet. 2019 Oct 7;15(10):e1008409. doi: 10.1371/journal.pgen.1008409 (PMC6797235; doi:10.1371/journal.pgen.1008409)
Supplement: S2 Table — The final list of curated gene-condition pairs included in the final panel is reported in the “curated gene” sheet with diseases characteristics, observed carrier rate and modelled fetal disease risk. (XLSX) [file pgen.1008409.s002.xlsx]

## Sheet: Curated genes
Gene	Pathology	MIM phenotype	MIM gene	Chromosome	Mutated Allele Frequency	Inheritance	Gene-disease association	Penetrance	Age of Onset	Severity (according to Lazarin et al 2014)	Carrier Rate	Carrier Rate	FDR
CFTR	Cystic fibrosis	219700	602421	7	0.0176991	AR	Definitive	HIGH	Early Onset	Severe	0.0353982	1/ 28	0.000313259
ABCA4	Stargardt disease	604116	601691	1	0.0176283	AR	Definitive	HIGH	Early Onset	Moderate	0.0352566	1/ 28	0.000310758
DMD-D	Duchenne muscular dystrophy	310200	300377	X	/	XLR	Definitive	HIGH	Early Onset	Severe	0.0010159	1/ 984	0.000253975
AR	Androgen insensitivity/Spinal and bulbar muscular atrophy of Kennedy	300068	313700	X	0.000401929	XLR	Definitive	HIGH	Early Onset	Moderate	0.000803859	1/ 1244	0.000200965
F8	Hemophilia A	306700	300841	X	0.000364386	XLR	Definitive	HIGH	Early Onset	Severe	0.000728772	1/ 1372	0.000182193
FMR1	X-Fragile Syndrome	300624	309550	X	/	XLR	Definitive	HIGH	Early Onset	Severe	0.00686	1/ 146	0.000176459
PAH	Phenylketonuria	261600	612349	12	0.0121416	AR	Definitive	HIGH	Early Onset	Severe	0.0242832	1/ 41	0.000147418
SMN1	Spinal muscular atrophy	253300 253550 253400 271150	600354	5	/	AR	Definitive	HIGH	Early Onset	Severe	0.0237857	1/ 42	0.00014144
ABCC6	Pseudoxanthoma elasticum	264800	603234	16	0.0117522	AR	Definitive	HIGH	Early Onset	Moderate	0.0235044	1/ 43	0.000138114
DMD-B	Becker muscular dystrophy	300376	300377	X	/	XLR	Definitive	HIGH	Early Onset	Severe	0.000435	1/ 2299	0.00010875
OTC	Ornithine transcarbamylase deficiency	311250	300461	X	0.000133976	XLR	Definitive	HIGH	Early Onset	Severe	0.000267953	1/ 3732	6.69882e-05
TYR	Albinism, oculocutaneous 1	203100	606933	11	0.00750442	AR	Definitive	HIGH	Early Onset	Moderate	0.0150088	1/ 67	5.63164e-05
DHCR7	Smith-Lemli-Opitz syndrome	270400	602858	11	0.00679646	AR	Definitive	HIGH	Early Onset	Profound	0.0135929	1/ 74	4.61919e-05
PMM2	Congenital disorder of glycosylation, type Ia	212065	601785	16	0.0059115	AR	Definitive	HIGH	Early Onset	Profound	0.011823	1/ 85	3.49459e-05
GJB2	Deafness	220290	121011	13	0.00587611	AR	Definitive	HIGH	Early Onset	Moderate	0.0117522	1/ 85	3.45286e-05
ABCD1	Adrenoleukodystrophy	300100	300371	X	6.69882e-05	XLR	Definitive	HIGH	Early Onset	Severe	0.000133976	1/ 7464	3.34941e-05
CLCN5	Dent disease	300009	300008	X	6.69882e-05	XLR	Definitive	HIGH	Early Onset	Moderate	0.000133976	1/ 7464	3.34941e-05
DCX	Subcortical laminal heterotopia, X-linked	300067	300121	X	6.69882e-05	XLR	Definitive	HIGH	Early Onset	Moderate	0.000133976	1/ 7464	3.34941e-05
EMD	Muscular dystrophy, Emery-Dreifuss	310300	300384	X	6.69882e-05	XLR	Definitive	HIGH	Early Onset	Severe	0.000133976	1/ 7464	3.34941e-05
FGD1	Aarskog-Scott syndrome	305400	300546	X	6.69882e-05	XLR	Definitive	HIGH	Early Onset	Moderate	0.000133976	1/ 7464	3.34941e-05
FLNA	Otopalatodigital spectrum disorder	300048	300017	X	6.69882e-05	XLR	Definitive	HIGH	Early Onset	Severe	0.000133976	1/ 7464	3.34941e-05
KDM5C	Mental retardation, X-linked, syndromic, Claes-Jensen type	300534	314690	X	6.69882e-05	XLR	Definitive	HIGH	Early Onset	Severe	0.000133976	1/ 7464	3.34941e-05
TMPRSS3	Deafness, autosomal recessive	601072	605511	21	0.00513274	AR	Strong	HIGH	Early Onset	Moderate	0.0102655	1/ 97	2.63451e-05
USH2A	Usher syndrome 2	276901	608400	1	0.00495575	AR	Definitive	HIGH	Early Onset	Moderate	0.0099115	1/ 101	2.45595e-05
PYGM	GLYCOGEN STORAGE DISEASE V	232600	608455	11	0.00481416	AR	Strong	HIGH	Early Onset	Moderate	0.00962832	1/ 104	2.31761e-05
PLG	Plasminogen deficiency	217090	173350	6	0.00467257	AR	Strong	HIGH	Early Onset	Moderate	0.00934513	1/ 107	2.18329e-05
MMACHC	Methylmalonic aciduria and homocystinuria, cblC type	277400	609831	1	0.00453097	AR	Definitive	HIGH	Early Onset	Severe	0.00906195	1/ 110	2.05297e-05
GNRHR	Hypogonadotropic hypogonadism 7 without anosmia	146110	138850	4	0.00428319	AR	Strong	HIGH	Puberty onset	Moderate	0.00856637	1/ 117	1.83457e-05
MEFV	Mediterranean fever, familial	249100	608107	16	0.0040708	AR	Definitive	HIGH	Early Onset	Moderate	0.00814159	1/ 123	1.65714e-05
ACADM	Medium chain acyl CoA dehydrogenase deficiency	201450	607008	1	0.0040354	AR	Definitive	HIGH	Early Onset	Profound	0.0080708	1/ 124	1.62844e-05
HBB	Beta-thalassemia	613985	141900	11	0.004	AR	Definitive	HIGH	Early Onset	Severe	0.008	1/ 125	1.6e-05
ATP7B	Wilson disease	277900	606882	13	0.004	AR	Definitive	HIGH	Early Onset	Severe	0.008	1/ 125	1.6e-05
RNASEH2B	Aicardi-Goutieres syndrome	610181	610326	13	0.00382301	AR	Strong	HIGH	Early Onset	Severe	0.00764602	1/ 131	1.46154e-05
SBDS	Shwachman-Bodian-Diamond syndrome	260400	607444	7	0.00371681	AR	Strong	HIGH	Early Onset	Moderate	0.00743363	1/ 135	1.38147e-05
SLC26A2	Achondrogenesis 1B	600972	606718	5	0.00339823	AR	Strong	HIGH	Early Onset	Severe	0.00679646	1/ 147	1.1548e-05
XPC	Xeroderma pigmentosum	278720	613208	3	0.00339823	AR	Strong	HIGH	Early Onset	Severe	0.00679646	1/ 147	1.1548e-05
CBS	Homocystinuria, B6-responsive and nonresponsive types	236200	613381	21	0.00332743	AR	Definitive	HIGH	Early Onset	Severe	0.00665487	1/ 150	1.10718e-05
PKHD1	Polycystic kidney and hepatic disease	263200	606702	6	0.00329204	AR	Definitive	HIGH	Early Onset	Severe	0.00658407	1/ 152	1.08375e-05
CPT2	Carnitine palmitoyltransferase 2 deficiency	600649 255110 608836	600650	1	0.00315044	AR	Definitive	HIGH	Early Onset	Profound	0.00630088	1/ 159	9.92529e-06
SLC26A4	Pendred syndrome	600791	605646	7	0.00311504	AR	Definitive	HIGH	Early Onset	Moderate	0.00623009	1/ 161	9.7035e-06
C7	C7 deficiency	610102	217070	5	0.00300885	AR	Strong	HIGH	Puberty onset	Moderate	0.0060177	1/ 166	9.05318e-06
ABCA3	Surfactant metabolism dysfunction, pulmonary, 3	610921	601615	16	0.00283186	AR	Definitive	HIGH	Early Onset	Severe	0.00566372	1/ 177	8.01942e-06
LRP5	Osteoporosis-pseudoglioma syndrome	259770	603506	11	0.00265487	AR	Definitive	HIGH	Early Onset	Moderate	0.00530973	1/ 188	7.04832e-06
GCDH	Glutaricaciduria, type I	231670	608801	19	0.00251327	AR	Definitive	HIGH	Early Onset	Profound	0.00502655	1/ 199	6.31655e-06
OTOF	Deafness, autosomal recessive	601071	603681	2	0.00251327	AR	Definitive	HIGH	Early Onset	Moderate	0.00502655	1/ 199	6.31655e-06
MVK	Hyperimmunoglobulin D and periodic fever syndrome	610377	251170	12	0.00237168	AR	Strong	HIGH	Early Onset	Severe	0.00474336	1/ 211	5.62487e-06
UPB1	Beta-ureidopropionase deficiency	613161	606673	22	0.00233628	AR	Strong	HIGH	Early and Adult Onset	Profound	0.00467257	1/ 214	5.45822e-06
AGXT	Hyperoxaluria, primary, type 1	259900	604285	2	0.00233628	AR	Definitive	HIGH	Early Onset	Severe	0.00467257	1/ 214	5.45822e-06
NMNAT1	LEBER CONGENITAL AMAUROSIS 9	608553	608700	1	0.00230088	AR	Strong	HIGH	Early Onset	Severe	0.00460177	1/ 217	5.29407e-06
GRIP1	Fraser syndrome 3	617667	604597	12	0.00226549	AR	Strong	HIGH	Early Onset	Severe	0.00453097	1/ 221	5.13243e-06
POLR1C	Leukodystrophy, hypomyelinating, 11/ Treacher Collins syndrome 3	616494 248390	610060	6	0.00226549	AR	Strong	HIGH	Early and Adult Onset	Moderate	0.00453097	1/ 221	5.13243e-06
CAPN3	Muscular dystrophy, limb-girdle, type 2A	253600	114240	15	0.00226549	AR	Definitive	HIGH	Early Onset	Severe	0.00453097	1/ 221	5.13243e-06
LRP2	Donnai-Barrow syndrome	222448	600073	2	0.00223009	AR	Strong	HIGH	Early Onset	Severe	0.00446018	1/ 224	4.97329e-06
POLR3A	Leukodystrophy, hypomyelinating, 7, with or without oligodontia and/or hypogonadotropic hypogonadism	607694	614258	10	0.00223009	AR	Strong	HIGH	Early Onset	Severe	0.00446018	1/ 224	4.97329e-06
BTD	Biotinidase deficiency	253260	609019	3	0.00219469	AR	Definitive	HIGH	Early Onset	Severe	0.00438938	1/ 228	4.81667e-06
ARSA	Metachromatic leukodystrophy	250100	607574	22	0.00215929	AR	Definitive	HIGH	Early Onset	Profound	0.00431858	1/ 232	4.66254e-06
BBS1	Bardet-Biedl syndrome	209900	209901	11	0.00215929	AR	Definitive	HIGH	Early Onset	Severe	0.00431858	1/ 232	4.66254e-06
GALT	Galactosaemia	230400	606999	9	0.00212389	AR	Definitive	HIGH	Early Onset	Profound	0.00424779	1/ 235	4.51092e-06
GAA	Glycogen storage disease II	232300	606800	17	0.0020885	AR	Definitive	HIGH	Early Onset	Profound	0.00417699	1/ 239	4.36181e-06
ATM	Ataxia-telangiectasia	208900	607585	11	0.0020531	AR	Definitive	HIGH	Early Onset	Severe	0.00410619	1/ 244	4.21521e-06
GNPTAB	Mucolipidosis II	252500	607840	12	0.0019823	AR	Definitive	HIGH	Early Onset	Profound	0.0039646	1/ 252	3.92952e-06
IVD	Isovaleric acidemia	243500	607036	15	0.0019469	AR	Definitive	HIGH	Early Onset	Profound	0.00389381	1/ 257	3.79043e-06
SLC34A3	Hypophosphatemic rickets with hypercalciuria	241530	609826	9	0.0019115	AR	Definitive	HIGH	Early Onset	Moderate	0.00382301	1/ 262	3.65385e-06
ASL	Argininosuccinic aciduria	207900	608310	7	0.00187611	AR	Definitive	HIGH	Early Onset	Severe	0.00375221	1/ 267	3.51977e-06
CYP27A1	Cerebrotendinous xanthomatosis	213700	606530	2	0.00187611	AR	Definitive	HIGH	Early Onset	Severe	0.00375221	1/ 267	3.51977e-06
LTBP2	Glaucoma 3, primary congenital D/ Microspherophakia and/or megalocornea, with ectopia lentis and with or without secondary glaucoma	613086 251750	602091	14	0.00187611	AR	Strong	HIGH	Early Onset	Moderate	0.00375221	1/ 267	3.51977e-06
XYLT1	Desbuquois dysplasia 2/ Pseudoxanthoma elasticum	615777 264800	608124	16	0.00187611	AR	Strong	HIGH	Early Onset	Severe	0.00375221	1/ 267	3.51977e-06
NPHS1	Congenital nephrotic syndrome, Finnish type	256300	602716	19	0.00184071	AR	Definitive	HIGH	Early Onset	Severe	0.00368142	1/ 272	3.38821e-06
EYS	RETINITIS PIGMENTOSA 25	602772	612424	6	0.00180531	AR	Strong	HIGH	Early and Adult Onset	Moderate	0.00361062	1/ 277	3.25914e-06
SLC17A5	Sialic acid storage disorder, infantile	269920	604322	6	0.00173451	AR	Strong	HIGH	Early Onset	Profound	0.00346903	1/ 288	3.00854e-06
CC2D2A	Joubert syndrome	216360	612013	4	0.00169912	AR	Strong	HIGH	Early Onset	Severe	0.00339823	1/ 294	2.88699e-06
ACADVL	VLCAD deficiency	201475	609575	17	0.00169912	AR	Definitive	HIGH	Early Onset	Profound	0.00339823	1/ 294	2.88699e-06
CYP11A1	Adrenal insufficiency, congenital, with 46XY sex reversal, partial or complete	613743	118485	15	0.00169912	AR	Strong	HIGH	Early Onset	Moderate	0.00339823	1/ 294	2.88699e-06
ERCC2	Xeroderma pigmentosum	601675	126340	19	0.00169912	AR	Definitive	HIGH	Early Onset	Profound	0.00339823	1/ 294	2.88699e-06
MUT	Methylmalonic aciduria	251000	609058	6	0.00162832	AR	Definitive	HIGH	Early Onset	Severe	0.00325664	1/ 307	2.65142e-06
HBA	Alpha-Thalassemias	604131 617973 613978	141800	16	/	AR	Strong	HIGH	Early Onset	Severe	/	/	2.61e-06
MFRP	Microphthalmia, isolated 5/ Nanophthalmos 2	611040 609549	606227	11	0.00159292	AR	Strong	HIGH	Early and Adult Onset	Moderate	0.00318584	1/ 314	2.5374e-06
MYO7A	Usher syndrome	600060	276903	11	0.00155752	AR	Definitive	HIGH	Early Onset	Severe	0.00311504	1/ 321	2.42588e-06
F11	Factor XI deficiency	612416	264900	4	0.00155752	AR	Definitive	HIGH	Early Onset	Moderate	0.00311504	1/ 321	2.42588e-06
FANCA	Fanconi anaemia	227650	607139	16	0.00155752	AR	Definitive	HIGH	Early Onset	Severe	0.00311504	1/ 321	2.42588e-06
HADHA	Mitochondrial trifunctional protein deficiency/ LONG-CHAIN 3-HYDROXYACYL-CoA DEHYDROGENASE DEFICIENCY	609016	600890	2	0.00155752	AR	Definitive	HIGH	Early Onset	Severe	0.00311504	1/ 321	2.42588e-06
RECQL4	Baller-Gerold syndrome/Rapadilino syndrome	218600	603780	8	0.00148673	AR	Strong	HIGH	Early Onset	Severe	0.00297345	1/ 336	2.21035e-06
UNC80	Hypotonia, infantile, with psychomotor retardation and characteristic facies 2	616801	612636	2	0.00148673	AR	Strong	HIGH	Early Onset	Severe	0.00297345	1/ 336	2.21035e-06
ASS1	Citrullinemia	215700	603470	9	0.00148673	AR	Definitive	HIGH	Early Onset	Profound	0.00297345	1/ 336	2.21035e-06
NR2E3	Enhanced S-cone syndrome	268100 611131	604485	15	0.00148673	AR	Strong	HIGH	Early Onset	Moderate	0.00297345	1/ 336	2.21035e-06
GLB1	Gangliosidosis GM1	230500	611458	3	0.00141593	AR	Definitive	HIGH	Early Onset	Profound	0.00283186	1/ 353	2.00486e-06
DYSF	Miyoshi muscular dystrophy 1/Muscular dystrophy, limb-girdle, type 2B	254130 253601	603009	2	0.00138053	AR	Definitive	HIGH	Early Onset	Moderate	0.00276106	1/ 362	1.90587e-06
CERKL	Retinitis Pigmentosa 26	608380	608381	2	0.00138053	AR	Strong	HIGH	Early Onset	Moderate	0.00276106	1/ 362	1.90587e-06
VPS13B	Cohen syndrome	216550	607817	8	0.00134513	AR	Strong	HIGH	Early Onset	Severe	0.00269027	1/ 372	1.80938e-06
DOK7	Congenital myasthenic syndrome	208150	610285	4	0.00134513	AR	Definitive	HIGH	Early Onset	Severe	0.00269027	1/ 372	1.80938e-06
FAH	Tyrosinemia, type I	276700	613871	15	0.00134513	AR	Definitive	HIGH	Early Onset	Severe	0.00269027	1/ 372	1.80938e-06
EIF2B5	Leukoencephalopathy with vanishing white matter/Ovarioleukodystrophy	603896	603945	3	0.00134513	AR	Definitive	HIGH	Early Onset	Severe	0.00269027	1/ 372	1.80938e-06
IDUA	Mucopolysaccharidosis Ih/s	607015	252800	4	0.00130973	AR	Definitive	HIGH	Early Onset	Severe	0.00261947	1/ 382	1.7154e-06
ZNF469	Brittle cornea syndrome	229200	612078	16	0.00130973	AR	Strong	HIGH	Early Onset	Moderate	0.00261947	1/ 382	1.7154e-06
NFU1	Multiple mitochondrial dysfunctions syndrome 1	605711	608100	2	0.00130973	AR	Strong	HIGH	Early Onset	Profound	0.00261947	1/ 382	1.7154e-06
HEXA	Tay-Sachs disease	272800	606869	15	0.00130973	AR	Definitive	HIGH	Early Onset	Profound	0.00261947	1/ 382	1.7154e-06
CEP290	Joubert syndrome	610188 611755 611134	610142	12	0.00127434	AR	Strong	HIGH	Early Onset	Severe	0.00254867	1/ 392	1.62393e-06
HEXB	Sandhoff disease, infantile, juvenile, and adult forms	268800	606873	5	0.00127434	AR	Definitive	HIGH	Early Onset	Profound	0.00254867	1/ 392	1.62393e-06
SLC22A5	Carnitine deficiency, systemic primary	212140	603377	5	0.00123894	AR	Definitive	HIGH	Early Onset	Severe	0.00247788	1/ 404	1.53497e-06
TGM1	Ichthyosis, congenital, autosomal recessive	242300	190195	14	0.00123894	AR	Strong	HIGH	Early Onset	Severe	0.00247788	1/ 404	1.53497e-06
CLDN19	Hypomagnesemia 5, renal, with ocular involvement	248190	610036	1	0.00123894	AR	Strong	HIGH	Early Onset	Severe	0.00247788	1/ 404	1.53497e-06
NPC1	Niemann-Pick disease type C1	257220	607623	18	0.00120354	AR	Definitive	HIGH	Early Onset	Profound	0.00240708	1/ 415	1.44851e-06
SEC23B	Dyserythropoietic anemia, congenital, type II	224100	610512	20	0.00120354	AR	Strong	HIGH	Early Onset	Moderate	0.00240708	1/ 415	1.44851e-06
SGCA	Muscular dystrophy, limb-girdle, type 2D	608099	600119	17	0.00116814	AR	Definitive	HIGH	Early Onset	Severe	0.00233628	1/ 428	1.36455e-06
LIPA	Wolman syndrome	278000	613497	10	0.00116814	AR	Strong	HIGH	Early Onset	Severe	0.00233628	1/ 428	1.36455e-06
GDAP1	Charcot-Marie-Tooth disease type 4A/recessive intermediate, A/, type 2K	214400 608340 607706 607831	606598	8	0.00116814	AR	Definitive	HIGH	Early Onset	Severe	0.00233628	1/ 428	1.36455e-06
G6PC	Glycogen storage disease Ia	232200	613742	17	0.00113274	AR	Definitive	HIGH	Early Onset	Severe	0.00226549	1/ 441	1.28311e-06
SH3TC2	Charcot-Marie-Tooth disease	601596	608206	5	0.00113274	AR	Strong	HIGH	Early Onset	Severe	0.00226549	1/ 441	1.28311e-06
SMPD1	Niemann-Pick disease, type A/B	257200	607608	11	0.00113274	AR	Definitive	HIGH	Early Onset	Profound	0.00226549	1/ 441	1.28311e-06
CYP4V2	Bietti crystalline corneoretinal dystrophy	210370	608614	4	0.00109735	AR	Strong	HIGH	Early Onset	Moderate	0.00219469	1/ 456	1.20417e-06
POLG	POLG-Related Ataxia Neuropathy Spectrum Disorders	613662	174763	15	0.00109735	AR	Definitive	HIGH	Early Onset	Profound	0.00219469	1/ 456	1.20417e-06
AIPL1	LEBER CONGENITAL AMAUROSIS 4	604393	604392	17	0.00109735	AR	Strong	HIGH	Early Onset	Moderate	0.00219469	1/ 456	1.20417e-06
TSEN54	Pontocerebellar hypoplasia type 2A, 4	277470 225753	608755	17	0.00106195	AR	Strong	HIGH	Early Onset	Severe	0.00212389	1/ 471	1.12773e-06
TK2	Mitochondrial DNA depletion syndrome	609560	188250	16	0.00102655	AR	Strong	HIGH	Early Onset	Severe	0.0020531	1/ 487	1.0538e-06

## Sheet: 6°Filtering Mild_No_Severity
Gene	Pathology	MIM phenotype	MIM gene	Chromosome	Mutated Allele Frequency	Inheritance	Gene-disease association	Penetrance	Age of Onset	Tier (according to Lazarin et al 2014)
ALDOB	Fructose intolerance	229600	612724	9	0.0060531	AR	Definitive	High	Early	Mild
SLC7A9	Cystinuria	220100	604144	19	0.00552212	AR	Definitive	High	Early	Mild
DUOX2	Thyroid dyshormonogenesis	607200	606759	15	0.00559292	AR	Definitive	High	Early	Mild
ANO5	Muscular dystrophy, limb-girdlea, autosomal recessive 12; Miyoshi muscular dystrophy 3	611307 613319	608662	11	0.00368142	AR	Strong	High	Early	Mild
SLC3A1	Cystinuria	220100	104614	2	0.00261947	AR	Definitive	High	Early	Mild
SLC12A3	Gitelman syndrome	263800	600968	16	0.00364602	AR	Definitive	High	Early	Mild
TGM5	Peeling skin syndrome 2	609796	603805	15	0.00219469	AR	Strong	High	Early	Mild
OCA2	Albinism, oculocutaneous	203200	611409	15	0.00226549	AR	Definitive	High	Early	Mild
DNAI1	Ciliary dyskinesia, primary, 1, with or without situs inversus	244400	604366	9	0.00212389	AR	Strong	High	Early	Mild
DNAAF1	Ciliary dyskinesia, primary, 13	613193	613190	16	0.00159292	AR	Strong	High	Early	Mild
TSHR	Hyperthyroidism, familial gestational; Hypothyroidism, congenital, nongoitrous, 1	603373 275200	603372	14	0.00155752	AR	Definitive	High	Early	Mild
FMO3	Trimethylaminuria	602079	136132	1	0.00127434	AR	Definitive	High	Early	Mild
G6PD	Glucose-6-phosphate dehydrogenase deficiency	300908	305900	X	0.00127278	XLR	Definitive	High	Early	Mild
DNAH5	Ciliary dyskinesia, primary, 3, with or without situs inversus	608644	603335	5	0.00145133	AR	Definitive	High	Early	Mild
F9	Hemophilia B	306900	300746	X	6.69882e-05	XLR	Definitive	High	Early	Mild
EDA	Ectodermal dysplasia, hypohidrotic	305100	300451	X	0.000133976	XLR	Definitive	High	Early	Mild

## Sheet: 5°Filtering Age_of_onset
Gene	Pathology	MIM phenotype	MIM gene	Chromosome	Mutated Allele Frequency	Inheritance	Gene-disease association	Penetrance	Age of Onset
CYP24A1	Hypercalcemia, infantile, 1	143880	126065	20	0.00339823	AR	Definitive	High	Adult Onset
MUTYH	MUTYH-associated polyposis	608456	604933	1	0.00315044	AR	Definitive	High	Adult Onset
SPG7	Spastic paraplegia 7, autosomal recessive	607259	602783	16	0.00159292	AR/AD	Definitive	High	Adult Onset

## Sheet: 4°Filtering Low_Mod_Penetrance
Gene	Pathology	MIM phenotype	MIM gene	Chromosome	Mutated Allele Frequency	Inheritance	Gene-disease association	Penetrance
SERPINA1	Antitrypsin alpha 1 deficiency	613490	107400	14	0.00315044	AR	Definitive	Low
ABCC2	Dubin-Johnson syndrome	237500	601107	10	0.00176991	AR	Definitive	Moderate
ACADS	Acyl-CoA dehydrogenase, short-chain, deficiency of	201470	606885	12	0.00113274	AR	Definitive	Moderate
CD46	Haemolytic uraemic syndrome	612922	120920	1	0.00109735	AR	Definitive	Moderate

## Sheet: 3° Filtering Abs_Lim_Dis_Gen_As
Gene	Pathology	MIM phenotype	MIM gene	Chromosome	Mutated Allele Frequency	Inheritance	Gene-disease association
BCHE	Butyrylcholinesterase deficiency	617936	177400	3	0.00456637	/	No evidence
EPHB2	Prostate cancer/brain cancer susceptibility	603688	600997	1	0.00414159	/	No evidence
HOGA1	Hyperoxaluria, primary, type III	613616	613597	10	0.0039646	/	No evidence
SI	Sucrase-isomaltase deficiency, congenital	222900	609845	3	0.0039646	AR	No evidence
MPO	Myeloperoxidase deficiency	254600	606989	17	0.00368142	AR/AD	No evidence
GNRHR2	/	/	612875	1	0.00350442	/	Limited
HBD	Delta-Thalassemia	/	142000	11	0.00350442	/	No evidence
APOC3	Apolipoprotein C-III deficiency	614028	107720	11	0.00336283	/	No evidence
C8B	C8 deficiency, type II	613789	120960	1	0.00325664	AR	No evidence
MMP20	Amelogenesis imperfecta, type IIA2	612529	604629	11	0.00322124	AR	No evidence
ASB10	Glaucoma 1, open angle, F	603383	615054	7	0.00318584	AR/AD	Moderate
NAGA	Kanzaki disease / Schindler disease, type I-III	609242 609241	104170	22	0.00293805	AR	Moderate
CYP1B1	Glaucoma 3A, primary open angle, congenital, juvenile, or adult onset	231300	601771	2	0.00279646	AR	No evidence
CLASP1	/	/	605852	2	0.00269027	/	No evidence
APOC2	Hyperlipoproteinemia, type Ib	207750	608083	19	0.00258407	AR	No evidence
CD3EAP	/	/	107325	19	0.00254867	/	No evidence
SUGCT	Glutaric aciduria III	231690	609187	7	0.00251327	AR	No evidence
NECTIN3	/	/	607147	3	0.00247788	/	Limited
GYG1	Glycogen storage disease XV	613507	603942	3	0.00237168	AR	Moderate
CD207	Birbeck granule deficiency	613393	604862	2	0.00212389	/	No evidence
C6	C6 deficiency	612446	217050	5	0.0019469	/	No evidence
SLC2A9	Hypouricemia, renal, 2	612076	606142	4	0.00184071	AD/AR	No evidence
PRSS56	Microphthalmia, isolated 6	613517	613858	2	0.00180531	AR	No evidence
ABCG8	Sitosterolemia	210250	605460	2	0.00169912	AR	No evidence
GCKR	Fasting plasma glucose level QTL 5	613463	600842	2	0.00169912	/	No evidence
MAD1L1	Prostate cancer, somatic	176807	602686	7	0.00166372	/	No evidence
APOE	Sea-blue histiocyte disease/Alzheimer disease-2	269600 104310	107741	19	0.00159292	AR	Limited
ROS1	/	/	165020	6	0.00159292	/	No evidence
C5orf42	JOUBERT SYNDROME 17	614615	614571	5	0.00155752	AR	Moderate
LIPC	Hepatic lipase deficiency	614025	151670	15	0.00155752	AD/AR	No evidence
RDH5	Fundus albipunctatus	136880	601617	12	0.00145133	AD/AR	No evidence
DBH	Dopamine beta-hydroxylase deficiency	223360	609312	9	0.00141593	AR	Moderate
KCNK18	Migraine, with or without aura, susceptibility to, 13	613656	613655	10	0.00130973	/	No evidence
AMPD1	Myopathy due to myoadenylate deaminase deficiency	615511	102770	1	0.00120354	AR	Moderate
CCDC107	/	/	/	9	0.00109735	/	Limited
DPYS	Dihydropyrimidinuria	222748	613326	8	0.00106195	AR	Limited
SERPINA6	Corticosteroid-binding globulin deficiency	611489	122500	14	0.00102655	AD/AR	No evidence
RAD50	Nijmegen breakage syndrome-like disorder	613078	604040	5	0.00102655	/	Limited
SHROOM4	Stocco dos Santos X-linked mental retardation syndrome	300434	300579	X	0.000133976	XLR/XLD	No evidence
ANOS1	Hypogonadotropic hypogonadism 1 with or without anosmia	308700	300836	X	6.69882e-05	XLR	Moderate
BMP15	Ovarian dysgenesis 2; Premature ovarian failure 4	300510	300247	X	6.69882e-05	XLR/XLD	No evidence
PHKA1	Muscle glycogenosis	300559	311870	X	6.69882e-05	XLR	Moderate
PARK2	Parkinson disease, juvenile, type 2	600116	602544	6	0.00481416	AR	Limited
GPIHBP1	Hyperlipoproteinemia, type 1D	615947	612757	8	0.00286726	AR	Limited
NEB	Nemaline myopathy 2, autosomal recessive	256030	161650	2	0.00286726	AR	Limited
NRG3	/	/	605533	10	0.00269027	/	No Evidence
CLTCL1	/	/	601273	22	0.00254867	/	No Evidence
LAMA5	/	/	601033	20	0.00159292	/	No Evidence
FGG	Afibrinogenemia, congenital	202400	134850	4	0.00148673	AR	Limited
SNIP1	Psychomotor retardation, epilepsy, and craniofacial dysmorphism	614501	608241	1	0.00141593	AR	Limited
C9	C9 deficiency	613825	120940	5	0.00123894	/	No Evidence
CNGA1	Retinitis pigmentosa 49	613756	123825	4	0.00123894	/	Limited
DOCK6	Adams-Oliver syndrome 2	614219	614194	19	0.00113274	AR	Moderate
CENPJ	Microcephaly 6, primary, autosomal recessive	608393	609279	13	0.00113274	AR	Limited
TMLHE	Autism, susceptibility to, X-linked 6	300872	300777	X	6.69882e-05	XLR	No Evidence

## Sheet: 2° Filtering Recessive_(AR_XLR)
Gene	Pathology	MIM phenotype	MIM gene	Chromosome	Mutated Allele Frequency	Inheritance
VWF	von Willebrand disease, type 1	193400	613160	12	0.00573451	AD
FLG	Ichthyosis vulgaris	146700	135940	1	0.00569912	AD
PER3	Advanced sleep phase syndrome, familial, 3	616882	603427	1	0.00474336	AD
KRT8	CIRRHOSIS,FAMILIAL	215600	148060	12	0.00435398	AD
CLCN1	Myotonia congenita, dominant	160800	118425	7	0.00414159	AD
RNASEL	Prostate cancer 1	601518	180435	1	0.00315044	AD
PTGIS	Hypertension, essential	145500	601699	20	0.00265487	MultiFactorial
COL7A1	EPIDERMOLYSIS BULLOSA DYSTROPHICA	226600	120120	3	0.00265487	AD
SH2B3	Erythrocytosis, somatic; Myelofibrosis, somatic	133100 254450	605093	12	0.00247788	AD
TGFBI	Corneal dystrophy, Avellino type	607541	601692	5	0.00247788	AD
MEF2A	Coronary artery disease, autosomal dominant, 1	608320	600660	15	0.00223009	AD
ZEB1	Corneal dystrophy, Fuchs endothelial, 6/posterior polymorphous, 3	613270 609141	189909	10	0.00219469	AD
BRCA2	Fanconi anemia, complementation group D1	605724	600185	13	0.0020177	AD
MAP3K1	46XY sex reversal 6	613762	600982	5	0.0020177	AD
INSL3	Cryptorchidism	219050	146738	19	0.00152212	AD
LRRK2	Parkinson disease 8	607060	609007	12	0.00152212	AD
PDE11A	Pigmented nodular adrenocortical disease, primary, 2	610475	604961	2	0.00134513	AD
TUBB2B	Cortical dysplasia, complex, with other brain malformations 7	610031	612850	6	0.00130973	AD
ABCB6	Dyschromatosis universalis hereditaria 3; Microphthalmia, isolated, with coloboma 7	615402 614497	605452	2	0.00116814	AD
FZD4	Exudative vitreoretinopathy 1; Retinopathy of prematurity	133780	604579	11	0.00113274	AD
SERPIND1	Thrombophilia due to heparin cofactor II deficiency	612356	142360	22	0.00109735	AD
NOBOX	Premature ovarian failure 5	611548	610934	7	0.00106195	AD
GJB1	Charcot-Marie-Tooth neuropathy	302800	304040	X	0.000133976	XLD
ATRX	Alpha-thalassemia/mental retardation syndrome	301040	300032	X	6.69882e-05	XLD
CHM	Choroideremia	303100	300390	X	6.69882e-05	XLD
IKBKG	Incontinentia pigmenti 1	300301	300248	X	6.69882e-05	XLD
SLC9A6	Christianson syndrome	300243	300231	X	6.69882e-05	XLD
FIG4	Charcot-Marie-Tooth disease, type 4J / Amyotrophic lateral sclerosis 11	611228 612577	609390	6	0.00261947	AR/AD
SPTA1	Pyropoikilocytosis / Elliptocytosis-2	266140 / 130600	182860	1	0.00233628	AR/AD
KRT81	Monilethrix	158000	602153	12	0.00226549	AD
SCNN1B	Liddle syndrome 1	177200	600760	16	0.00162832	AD
BLK	Maturity-onset diabetes of the young, type 11	613375	191305	8	0.00152212	AD
TNFRSF13B	Immunodeficiency, common variable, 2	240500	604907	17	0.00145133	AR/AD
COL4A3	Mental retardation, autosomal dominant 34	616351	604677	2	0.00138053	AD
MME	Charcot-Marie-Tooth disease, axonal, type 2T	617017	120520	3	0.00113274	AR/AD
CLCN2	Hyperaldosteronism, familial, type II	605635	600570	3	0.00102655	AD
MAGT1	Immunodeficiency, X-linked, with magnesium defect, Epstein-Barr virus infection and neoplasia	300853	300715	X	0.000267953	XLR/ XLD

## Sheet: 1° Filtering CR<1_500
Gene	Mutated Allele Frequency
BCS1L	0.00099115
NIPAL4	0.00099115
TAC3	0.00099115
UROS	0.00099115
EXOSC3	0.000955752
NDUFB3	0.000955752
PIK3R5	0.000955752
CTRC	0.000955752
RDH12	0.000955752
TPO	0.000955752
BBS12	0.000955752
COLQ	0.000955752
HSD17B3	0.000955752
TPP1	0.000955752
KLHL10	0.000920354
MYOC	0.000920354
NDUFV1	0.000920354
TUBGCP4	0.000920354
CHRNG	0.000920354
CLCNKB	0.000920354
IER3IP1	0.000920354
IGFALS	0.000920354
UCP3	0.000920354
ZFHX3	0.000920354
ADAMTSL4	0.000920354
TG	0.000920354
BCKDHB	0.000920354
CD36	0.000884956
FKBP14	0.000884956
KCNH2	0.000884956
TMPRSS15	0.000884956
CNGA3	0.000884956
SLC19A3	0.000884956
ABCC8	0.000884956
CEL	0.000849558
IYD	0.000849558
WFS1	0.000849558
PLA2G6	0.000849558
CYP4F22	0.000849558
LAMA2	0.000849558
ABCA7	0.000814159
B3GLCT	0.000814159
PRB3	0.000814159
RHD	0.000814159
TNXB	0.000814159
ALPL	0.000814159
LOXHD1	0.000814159
AAAS	0.000814159
SRD5A2	0.000814159
CDH23	0.000814159
POMGNT1	0.000814159
SPG11	0.000814159
C4B	0.000778761
SAG	0.000778761
SLC26A1	0.000778761
ADA	0.000778761
ANGPTL3	0.000778761
BBS10	0.000778761
DOCK8	0.000778761
F7	0.000778761
SCN1A	0.000778761
AIRE	0.000778761
MC4R	0.000778761
BRIP1	0.000778761
MYO15A	0.000778761
LDLR	0.000778761
RYR1	0.000778761
FKRP	0.000743363
NME8	0.000743363
SLC37A4	0.000743363
SLC6A19	0.000743363
TMEM70	0.000743363
TTR	0.000743363
COQ8A	0.000743363
GBE1	0.000743363
TTPA	0.000743363
ALDH7A1	0.000743363
ALMS1	0.000743363
MYBPC3	0.000743363
PALB2	0.000743363
TTN	0.000743363
SPATA16	0.000707965
ALDH5A1	0.000707965
PEX1	0.000707965
STRA6	0.000707965
TTC21B	0.000707965
ARSB	0.000707965
DNAH11	0.000707965
IGHMBP2	0.000707965
BRCA1	0.000707965
DYNC2H1	0.000707965
SGSH	0.000707965
ANO10	0.000672566
ASAH1	0.000672566
CCDC39	0.000672566
F5	0.000672566
HSD17B4	0.000672566
CCDC40	0.000672566
CHRNE	0.000672566
CNGB3	0.000672566
CRB1	0.000672566
LIG4	0.000672566
NPHP3	0.000672566
CYP7B1	0.000637168
GFAP	0.000637168
SEC23A	0.000637168
ALOXE3	0.000637168
CTC1	0.000637168
CTSK	0.000637168
F2	0.000637168
MCCC1	0.000637168
POMT1	0.000637168
ASPM	0.000637168
EVC2	0.000637168
HGD	0.000637168
MPL	0.000637168
TYMP	0.000637168
ATP8A2	0.00060177
CCT5	0.00060177
ACSF3	0.00060177
B3GALT6	0.00060177
BRAT1	0.00060177
MPI	0.00060177
MYH2	0.00060177
PANK2	0.00060177
PEX7	0.00060177
POLR3B	0.00060177
SURF1	0.00060177
WNT10A	0.00060177
GALNS	0.00060177
NHLRC1	0.00060177
PCDH15	0.00060177
AURKC	0.000566372
DHODH	0.000566372
GRM6	0.000566372
GYS2	0.000566372
PLEKHG5	0.000566372
SIX5	0.000566372
SLC2A10	0.000566372
CHEK2	0.000566372
COL4A4	0.000566372
CTNS	0.000566372
ESCO2	0.000566372
FOXRED1	0.000566372
GBA	0.000566372
GLDC	0.000566372
HNF1A	0.000566372
NBN	0.000566372
PCCB	0.000566372
PNKP	0.000566372
PROM1	0.000566372
ACADSB	0.000530973
EPM2A	0.000530973
PKD1L1	0.000530973
PKLR	0.000530973
BCKDHA	0.000530973
COL5A1	0.000530973
CUBN	0.000530973
CYP27B1	0.000530973
DARS2	0.000530973
FBN1	0.000530973
LPL	0.000530973
NBAS	0.000530973
PDE6A	0.000530973
PROP1	0.000530973
RP1	0.000530973
SGCG	0.000530973
APTX	0.000495575
COL18A1	0.000495575
GRHPR	0.000495575
INVS	0.000495575
KCNQ1	0.000495575
LBR	0.000495575
MYH7	0.000495575
MYO3A	0.000495575
NPHS2	0.000495575
PKD1	0.000495575
PMS2	0.000495575
POLH	0.000495575
RAG1	0.000495575
RPE65	0.000495575
TFR2	0.000495575
WDR35	0.000495575
ACE	0.000460177
BBS2	0.000460177
FAM161A	0.000460177
FANCM	0.000460177
FBLN5	0.000460177
GP9	0.000460177
HPSE2	0.000460177
IFT140	0.000460177
ITGB4	0.000460177
MTFMT	0.000460177
ORC6	0.000460177
PRF1	0.000460177
SACS	0.000460177
TARDBP	0.000460177
UGT1A8	0.000460177
ADAMTS13	0.000424779
AHI1	0.000424779
AMT	0.000424779
BLM	0.000424779
C10orf2	0.000424779
DPYD	0.000424779
GNE	0.000424779
HLCS	0.000424779
KLF11	0.000424779
LMBRD1	0.000424779
LRPPRC	0.000424779
NTF4	0.000424779
PROK2	0.000424779
SHH	0.000424779
SPINK5	0.000424779
UROC1	0.000424779
GJB4	0.000424779
AGL	0.000389381
CD247	0.000389381
DLSTP1	0.000389381
DMGDH	0.000389381
ENAM	0.000389381
ERBB3	0.000389381
ERCC6	0.000389381
EVC	0.000389381
HGSNAT	0.000389381
HOXB13	0.000389381
MCPH1	0.000389381
MSH6	0.000389381
NEK8	0.000389381
NPHP3-ACAD11	0.000389381
NPHP4	0.000389381
OBSL1	0.000389381
PEX12	0.000389381
POMT2	0.000389381
PROC	0.000389381
RAD51C	0.000389381
RARS2	0.000389381
SDHA	0.000389381
SERPINC1	0.000389381
SLC34A1	0.000389381
SLC5A1	0.000389381
TMC1	0.000389381
TMEM67	0.000389381
TYRP1	0.000389381
AARS2	0.000353982
ALG1	0.000353982
ALG12	0.000353982
ALG8	0.000353982
B4GALT7	0.000353982
BSND	0.000353982
CA12	0.000353982
CUL7	0.000353982
ELN	0.000353982
ERCC3	0.000353982
FTCD	0.000353982
GLYCTK	0.000353982
HBA2	0.000353982
HESX1	0.000353982
HSPA9	0.000353982
IKBKAP	0.000353982
IL7R	0.000353982
IMPDH1	0.000353982
KCNV2	0.000353982
MFN2	0.000353982
NAGLU	0.000353982
NCF1	0.000353982
NDUFS1	0.000353982
PCBD1	0.000353982
PKP2	0.000353982
RAD51D	0.000353982
SCNN1A	0.000353982
SETX	0.000353982
SLC29A3	0.000353982
TCIRG1	0.000353982
TNC	0.000353982
TSEN2	0.000353982
TULP1	0.000353982
UNC13D	0.000353982
XDH	0.000353982
ACAT1	0.000318584
AGPAT2	0.000318584
ALG6	0.000318584
ASPA	0.000318584
C1S	0.000318584
CNGB1	0.000318584
CNPY3-GNMT	0.000318584
DCLRE1C	0.000318584
ETFDH	0.000318584
FGFR3	0.000318584
GALC	0.000318584
GDF1	0.000318584
GHRHR	0.000318584
GIGYF2	0.000318584
KCNJ1	0.000318584
KRT5	0.000318584
KYNU	0.000318584
LARS2	0.000318584
LRP6	0.000318584
LRRC6	0.000318584
MFSD8	0.000318584
MRE11A	0.000318584
PGAM2	0.000318584
RSPO4	0.000318584
SCN3A	0.000318584
SEPN1	0.000318584
SEPSECS	0.000318584
SLC12A1	0.000318584
SLC4A1	0.000318584
TECTA	0.000318584
TRMU	0.000318584
ABCA12	0.000283186
ACAD8	0.000283186
AHCY	0.000283186
ALOX12B	0.000283186
AP4M1	0.000283186
APOA1	0.000283186
APRT	0.000283186
ATP2A1	0.000283186
BMP4	0.000283186
CFC1	0.000283186
CPOX	0.000283186
DNAI2	0.000283186
DPAGT1	0.000283186
EIF2B4	0.000283186
GCK	0.000283186
GFM1	0.000283186
GNB5	0.000283186
GPR179	0.000283186
IFT122	0.000283186
IL36RN	0.000283186
IQCB1	0.000283186
MC1R	0.000283186
MCCC2	0.000283186
MCEE	0.000283186
NPPA	0.000283186
PDYN	0.000283186
PIGN	0.000283186
PIGV	0.000283186
PITX2	0.000283186
PLA2G7	0.000283186
PRPH2	0.000283186
PSAT1	0.000283186
RSPH4A	0.000283186
SLC7A7	0.000283186
SMARCAL1	0.000283186
SOHLH1	0.000283186
TUBGCP6	0.000283186
USH1C	0.000283186
XPA	0.000283186
AFG3L2	0.000247788
BBS5	0.000247788
BCO1	0.000247788
BEST1	0.000247788
CA4	0.000247788
COL6A3	0.000247788
CTSC	0.000247788
CYB5R3	0.000247788
CYP11B2	0.000247788
CYP17A1	0.000247788
DBT	0.000247788
DGAT1	0.000247788
DGUOK	0.000247788
DNAJB2	0.000247788
DTNA	0.000247788
DTNBP1	0.000247788
EDAR	0.000247788
EIF2B2	0.000247788
ENO3	0.000247788
GIF	0.000247788
GP1BA	0.000247788
GPSM2	0.000247788
HMGCL	0.000247788
HMGCS2	0.000247788
LRTOMT	0.000247788
MAN2B1	0.000247788
MRPS22	0.000247788
MTHFR	0.000247788
MTO1	0.000247788
MYD88	0.000247788
NARS2	0.000247788
NCAPD2	0.000247788
NDUFAF1	0.000247788
NDUFAF2	0.000247788
PCSK9	0.000247788
PKD2	0.000247788
POR	0.000247788
PTPRQ	0.000247788
PYGL	0.000247788
SALL1	0.000247788
SCN5A	0.000247788
SLC25A20	0.000247788
SLC45A2	0.000247788
SLC5A2	0.000247788
ST3GAL5	0.000247788
TNFRSF1A	0.000247788
TREM2	0.000247788
TSC1	0.000247788
TUBB1	0.000247788
VSX1	0.000247788
WDR11	0.000247788
WDR19	0.000247788
WDR72	0.000247788
WRN	0.000247788
ZNF335	0.000247788
ABCG5	0.000212389
ALDH3A2	0.000212389
ATP13A2	0.000212389
CDAN1	0.000212389
CFH	0.000212389
CLN3	0.000212389
CLN6	0.000212389
COG6	0.000212389
CRLF1	0.000212389
CYP11B1	0.000212389
DPY19L2	0.000212389
ERCC8	0.000212389
FANCC	0.000212389
FANCI	0.000212389
FOXE3	0.000212389
FUT2	0.000212389
GARS	0.000212389
HIBCH	0.000212389
HPS1	0.000212389
HSD11B2	0.000212389
HTRA1	0.000212389
IFT80	0.000212389
KARS	0.000212389
KIF7	0.000212389
KISS1R	0.000212389
LAMB3	0.000212389
MKS1	0.000212389
MMAA	0.000212389
MOCS2	0.000212389
MSH2	0.000212389
MTHFD1	0.000212389
MUSK	0.000212389
NOTCH3	0.000212389
OBSCN	0.000212389
OPN1SW	0.000212389
PCCA	0.000212389
PEX6	0.000212389
PHKB	0.000212389
PHKG2	0.000212389
PYCR1	0.000212389
RET	0.000212389
RFT1	0.000212389
RPGRIP1L	0.000212389
SAA1	0.000212389
SLC25A15	0.000212389
SLC26A3	0.000212389
SPR	0.000212389
TLL1	0.000212389
TPI1	0.000212389
TPK1	0.000212389
TRAPPC9	0.000212389
UROD	0.000212389
WDR36	0.000212389
XRCC4	0.000212389
FYCO1	0.000212389
ILDR1	0.000212389
TOR1A	0.000212389
ABCA1	0.000176991
ABCB4	0.000176991
ABHD14A-ACY1	0.000176991
ACAD9	0.000176991
ACP5	0.000176991
ADGRV1	0.000176991
ADSL	0.000176991
AK1	0.000176991
ALAD	0.000176991
AMACR	0.000176991
AP4S1	0.000176991
APOA5	0.000176991
APOB	0.000176991
ASCC1	0.000176991
ATP6V0A4	0.000176991
BARD1	0.000176991
BBS7	0.000176991
BIN1	0.000176991
BMPR2	0.000176991
BSCL2	0.000176991
C19orf12	0.000176991
C1QC	0.000176991
C5	0.000176991
CANT1	0.000176991
CCBE1	0.000176991
CD3G	0.000176991
CDH15	0.000176991
CDK5RAP2	0.000176991
CEP41	0.000176991
CEP63	0.000176991
CETP	0.000176991
COCH	0.000176991
COL17A1	0.000176991
COL1A1	0.000176991
COL6A2	0.000176991
COQ2	0.000176991
CPS1	0.000176991
CRELD1	0.000176991
CRYBB2	0.000176991
DMP1	0.000176991
DNAAF3	0.000176991
DUOXA2	0.000176991
EPB42	0.000176991
FREM1	0.000176991
GDF3	0.000176991
GDF6	0.000176991
GFPT1	0.000176991
GJA5	0.000176991
GNAT2	0.000176991
GPI	0.000176991
GUSB	0.000176991
HNF1B	0.000176991
HPGD	0.000176991
MCOLN1	0.000176991
MERTK	0.000176991
MOCS1	0.000176991
NDUFAF6	0.000176991
NDUFS3	0.000176991
NF1	0.000176991
NLRP7	0.000176991
OAT	0.000176991
OPA1	0.000176991
PCNT	0.000176991
PEPD	0.000176991
PGM1	0.000176991
PIGO	0.000176991
PPARG	0.000176991
PPT1	0.000176991
PTS	0.000176991
RBBP8	0.000176991
RNASEH2A	0.000176991
RNASEH2C	0.000176991
ROM1	0.000176991
RP1L1	0.000176991
RPGRIP1	0.000176991
SCN10A	0.000176991
SCO2	0.000176991
SLC11A2	0.000176991
SLC22A12	0.000176991
SLC39A4	0.000176991
SLURP1	0.000176991
SNCB	0.000176991
STXBP2	0.000176991
SUCLA2	0.000176991
TACR3	0.000176991
TBXAS1	0.000176991
TDGF1	0.000176991
TMCO1	0.000176991
TNNI3	0.000176991
TP53	0.000176991
TSFM	0.000176991
UGT1A1	0.000176991
WWOX	0.000176991
ZNF513	0.000176991
ABAT	0.000141593
ABCB11	0.000141593
ABHD12	0.000141593
ADAMTS10	0.000141593
ADGRG1	0.000141593
AHSG	0.000141593
AMN	0.000141593
AP5Z1	0.000141593
AQP2	0.000141593
ATP6V1B1	0.000141593
BBS4	0.000141593
BBS9	0.000141593
BUB1B	0.000141593
CEP152	0.000141593
CEP57	0.000141593
CFI	0.000141593
CHRNB1	0.000141593
CLDN16	0.000141593
CLN8	0.000141593
COL1A2	0.000141593
CRADD	0.000141593
CRTAP	0.000141593
CRYAB	0.000141593
CSF3R	0.000141593
CSTA	0.000141593
DHDDS	0.000141593
DNAH9	0.000141593
DSG2	0.000141593
EARS2	0.000141593
ECE1	0.000141593
ECM1	0.000141593
EGFR	0.000141593
ETFB	0.000141593
ETHE1	0.000141593
EZH2	0.000141593
F13A1	0.000141593
FBP1	0.000141593
FGA	0.000141593
FKBP10	0.000141593
FOXC1	0.000141593
FOXL2	0.000141593
GJB6	0.000141593
GNB3	0.000141593
HARS2	0.000141593
HYLS1	0.000141593
IRAK4	0.000141593
ISPD	0.000141593
KDR	0.000141593
KNL1	0.000141593
KRT16	0.000141593
MLH1	0.000141593
MMAB	0.000141593
NDUFAF3	0.000141593
NDUFB9	0.000141593
NEK1	0.000141593
NEU1	0.000141593
ORC1	0.000141593
PARK7	0.000141593
PAX2	0.000141593
PCDHB4	0.000141593
PDE6B	0.000141593
PHYH	0.000141593
PIEZO2	0.000141593
PINK1	0.000141593
PLA2G2A	0.000141593
PNPLA6	0.000141593
PNPO	0.000141593
PRKRA	0.000141593
PRMT7	0.000141593
PROKR2	0.000141593
RAB27A	0.000141593
RAD54B	0.000141593
RAG2	0.000141593
RBP3	0.000141593
REN	0.000141593
RNF170	0.000141593
RRM2B	0.000141593
RSPH9	0.000141593
SAR1B	0.000141593
SCN9A	0.000141593
SDHC	0.000141593
SGCB	0.000141593
SLC5A5	0.000141593
SOX10	0.000141593
SPINT2	0.000141593
STAR	0.000141593
SUMF1	0.000141593
TBX20	0.000141593
TCTN2	0.000141593
TEK	0.000141593
TMEM216	0.000141593
TRDN	0.000141593
TREX1	0.000141593
TRIP11	0.000141593
TSHB	0.000141593
VPS33B	0.000141593
WDR62	0.000141593
AIMP1	0.000106195
AMHR2	0.000106195
CLDN14	0.000106195
CSTB	0.000106195
DPM1	0.000106195
DST	0.000106195
EPCAM	0.000106195
ERMAP	0.000106195
EXOC4	0.000106195
FGF3	0.000106195
FTL	0.000106195
GALNT3	0.000106195
GCSH	0.000106195
GLMN	0.000106195
HFE2	0.000106195
HPS6	0.000106195
HR	0.000106195
HRAS	0.000106195
IGLL1	0.000106195
KCNJ2	0.000106195
KRT14	0.000106195
LDLRAP1	0.000106195
LEPR	0.000106195
LMF1	0.000106195
MGAT2	0.000106195
MIR559	0.000106195
MPDZ	0.000106195
MPLKIP	0.000106195
MRAP	0.000106195
MTRR	0.000106195
NCF4	0.000106195
NDRG1	0.000106195
NDST1	0.000106195
NT5E	0.000106195
PEX26	0.000106195
PLCZ1	0.000106195
PMP22	0.000106195
PPIB	0.000106195
PTF1A	0.000106195
RFX6	0.000106195
SCN1B	0.000106195
SCO1	0.000106195
SPAST	0.000106195
STRADA	0.000106195
TDO2	0.000106195
TGIF1	0.000106195
THRA	0.000106195
TMIE	0.000106195
AGRN	0.000106195
AIP	0.000106195
ALDH6A1	0.000106195
CCDC103	0.000106195
CDKN2A	0.000106195
CFHR5	0.000106195
COL2A1	0.000106195
COQ4	0.000106195
CP	0.000106195
CTSA	0.000106195
CTSD	0.000106195
CYBA	0.000106195
DCDC2	0.000106195
ERCC4	0.000106195
FANCD2	0.000106195
FKTN	0.000106195
FLCN	0.000106195
FRAS1	0.000106195
FUS	0.000106195
GALE	0.000106195
GFER	0.000106195
GHR	0.000106195
GJA1	0.000106195
GLRA1	0.000106195
GNAT1	0.000106195
GUCY2D	0.000106195
HADHB	0.000106195
HPD	0.000106195
HSD3B7	0.000106195
IFNGR1	0.000106195
IMPG2	0.000106195
INPP5E	0.000106195
ITGB3	0.000106195
KCNE2	0.000106195
KCNJ11	0.000106195
KERA	0.000106195
KRIT1	0.000106195
L2HGDH	0.000106195
LAMC2	0.000106195
LCAT	0.000106195
MARS2	0.000106195
MCFD2	0.000106195
MED25	0.000106195
MFSD2A	0.000106195
MLC1	0.000106195
MMADHC	0.000106195
MPZ	0.000106195
MSH3	0.000106195
MTTP	0.000106195
MYO6	0.000106195
NAGS	0.000106195
NDE1	0.000106195
NR5A1	0.000106195
NTHL1	0.000106195
NTRK1	0.000106195
OTOA	0.000106195
P3H1	0.000106195
PDX1	0.000106195
PDZD7	0.000106195
PFKM	0.000106195
PLCE1	0.000106195
PLOD1	0.000106195
PLOD2	0.000106195
PNP	0.000106195
PREPL	0.000106195
PRRT2	0.000106195
QDPR	0.000106195
RAB28	0.000106195
RLBP1	0.000106195
RYR2	0.000106195
SDHB	0.000106195
SLC25A13	0.000106195
SLC25A38	0.000106195
SLC27A4	0.000106195
SPATA7	0.000106195
STRC	0.000106195
TBX6	0.000106195
TENM4	0.000106195
TMEM126A	0.000106195
TRAF3IP1	0.000106195
TTC19	0.000106195
VCL	0.000106195
VRK1	0.000106195
WNT10B	0.000106195
YARS2	0.000106195
ZFYVE26	0.000106195
A4GALT	7.07965e-05
AASS	7.07965e-05
ACO2	7.07965e-05
ACTA1	7.07965e-05
ACVRL1	7.07965e-05
ADAR	7.07965e-05
AFP	7.07965e-05
AGA	7.07965e-05
AICDA	7.07965e-05
AK2	7.07965e-05
ALDH18A1	7.07965e-05
ALG3	7.07965e-05
ALX3	7.07965e-05
AP4B1	7.07965e-05
AQP5	7.07965e-05
ARID1A	7.07965e-05
ARL13B	7.07965e-05
ATP6V0A2	7.07965e-05
AUH	7.07965e-05
BAAT	7.07965e-05
BMPER	7.07965e-05
C10orf11	7.07965e-05
C3	7.07965e-05
CACNA1H	7.07965e-05
CACNB2	7.07965e-05
CASQ2	7.07965e-05
CDH1	7.07965e-05
CDT1	7.07965e-05
CHAT	7.07965e-05
CHD1L	7.07965e-05
CHRNA1	7.07965e-05
CLN5	7.07965e-05
CLRN1	7.07965e-05
CNNM4	7.07965e-05
COL9A1	7.07965e-05
COQ6	7.07965e-05
COX10	7.07965e-05
COX15	7.07965e-05
CPA6	7.07965e-05
CYP2R1	7.07965e-05
DDX11	7.07965e-05
DES	7.07965e-05
DFNB59	7.07965e-05
DPM3	7.07965e-05
DSC2	7.07965e-05
DSG4	7.07965e-05
DSP	7.07965e-05
DYM	7.07965e-05
EIF2B3	7.07965e-05
ELANE	7.07965e-05
ETFA	7.07965e-05
EXT2	7.07965e-05
F12	7.07965e-05
FAM126A	7.07965e-05
FAM20A	7.07965e-05
FANCE	7.07965e-05
FANCG	7.07965e-05
FARS2	7.07965e-05
FBXO7	7.07965e-05
FECH	7.07965e-05
FERMT3	7.07965e-05
FGFR1	7.07965e-05
FH	7.07965e-05
FLNB	7.07965e-05
FLNC	7.07965e-05
FOXE1	7.07965e-05
FOXI1	7.07965e-05
FSHB	7.07965e-05
FUCA1	7.07965e-05
GALK1	7.07965e-05
GAMT	7.07965e-05
GCNT2	7.07965e-05
GHSR	7.07965e-05
GIPC3	7.07965e-05
GLE1	7.07965e-05
GNPTG	7.07965e-05
GORAB	7.07965e-05
GRIK4	7.07965e-05
GRK1	7.07965e-05
GUCY2C	7.07965e-05
GYS1	7.07965e-05
H6PD	7.07965e-05
HES7	7.07965e-05
HMBS	7.07965e-05
HOXD13	7.07965e-05
HPS5	7.07965e-05
HTT	7.07965e-05
IGF1R	7.07965e-05
INSR	7.07965e-05
IRAK3	7.07965e-05
IRF8	7.07965e-05
ITGA2B	7.07965e-05
ITGA7	7.07965e-05
JAK2	7.07965e-05
JAK3	7.07965e-05
KCNJ10	7.07965e-05
KCNQ2	7.07965e-05
LAMA1	7.07965e-05
LAMB2	7.07965e-05
LHX4	7.07965e-05
LPAR6	7.07965e-05
LPIN1	7.07965e-05
LRP4	7.07965e-05
LRPAP1	7.07965e-05
MANBA	7.07965e-05
MAT1A	7.07965e-05
MC2R	7.07965e-05
MCM3AP	7.07965e-05
MEGF10	7.07965e-05
MITF	7.07965e-05
MKRN3	7.07965e-05
MMP13	7.07965e-05
MMP9	7.07965e-05
MPDU1	7.07965e-05
MYH9	7.07965e-05
MYL2	7.07965e-05
MYLK	7.07965e-05
MYOCD	7.07965e-05
NCF2	7.07965e-05
NDUFA10	7.07965e-05
NDUFA6	7.07965e-05
NEXN	7.07965e-05
NOTCH1	7.07965e-05
NPC2	7.07965e-05
NPHP1	7.07965e-05
NR1H3	7.07965e-05
NRL	7.07965e-05
OTX2	7.07965e-05
P3H2	7.07965e-05
PAPSS2	7.07965e-05
PAX4	7.07965e-05
PDSS2	7.07965e-05
PEX10	7.07965e-05
PHGDH	7.07965e-05
PIK3CA	7.07965e-05
PLCD1	7.07965e-05
PLN	7.07965e-05
PNPLA1	7.07965e-05
POMC	7.07965e-05
POU1F1	7.07965e-05
PRICKLE1	7.07965e-05
PRICKLE2	7.07965e-05
PRNP	7.07965e-05
PRODH	7.07965e-05
PROKR1	7.07965e-05
PRSS1	7.07965e-05
PRX	7.07965e-05
PSAP	7.07965e-05
PSPH	7.07965e-05
PTPN11	7.07965e-05
PTPRJ	7.07965e-05
RAD54L	7.07965e-05
RAF1	7.07965e-05
RAPSN	7.07965e-05
REV3L	7.07965e-05
RNASET2	7.07965e-05
RTN2	7.07965e-05
SAMHD1	7.07965e-05
SEC63	7.07965e-05
SERPING1	7.07965e-05
SLC19A2	7.07965e-05
SLC24A1	7.07965e-05
SLC6A5	7.07965e-05
SNTA1	7.07965e-05
SPINK1	7.07965e-05
SQSTM1	7.07965e-05
STIL	7.07965e-05
STXBP1	7.07965e-05
TBCE	7.07965e-05
TBX19	7.07965e-05
TF	7.07965e-05
TGFBR1	7.07965e-05
TH	7.07965e-05
TMEM237	7.07965e-05
TNNT2	7.07965e-05
TRMT1	7.07965e-05
TRPM1	7.07965e-05
USB1	7.07965e-05
VHL	7.07965e-05
VPS13A	7.07965e-05
WISP3	7.07965e-05
WRAP53	7.07965e-05
XRCC2	7.07965e-05
AARS	3.53982e-05
ABCD4	3.53982e-05
ACTA2	3.53982e-05
ACTRT3	3.53982e-05
ADAMTSL2	3.53982e-05
ADIPOQ	3.53982e-05
AGK	3.53982e-05
AGTR1	3.53982e-05
AKR1D1	3.53982e-05
ALDOA	3.53982e-05
ALG11	3.53982e-05
ALG9	3.53982e-05
ALS2	3.53982e-05
AMPD3	3.53982e-05
ANG	3.53982e-05
ANK2	3.53982e-05
ANTXR2	3.53982e-05
ANXA11	3.53982e-05
APC	3.53982e-05
AQP1	3.53982e-05
ATF6	3.53982e-05
ATL1	3.53982e-05
ATP2C1	3.53982e-05
ATP5E	3.53982e-05
ATP8B1	3.53982e-05
ATPAF2	3.53982e-05
AXIN2	3.53982e-05
B3GAT3	3.53982e-05
B9D1	3.53982e-05
BANF1	3.53982e-05
BAX	3.53982e-05
BFSP2	3.53982e-05
BMP1	3.53982e-05
BRAF	3.53982e-05
BUB1B-PAK6	3.53982e-05
C2orf71	3.53982e-05
C8orf37	3.53982e-05
CABP4	3.53982e-05
CACNA1A	3.53982e-05
CACNA1E	3.53982e-05
CACNA1G	3.53982e-05
CALHM1	3.53982e-05
CAMTA1	3.53982e-05
CARD9	3.53982e-05
CASP10	3.53982e-05
CASR	3.53982e-05
CAV3	3.53982e-05
CD8A	3.53982e-05
CDC42BPB	3.53982e-05
CDH3	3.53982e-05
CDHR1	3.53982e-05
CDKN1B	3.53982e-05
CDKN2A-AS1	3.53982e-05
CDON	3.53982e-05
CDSN	3.53982e-05
CEP135	3.53982e-05
CFHR3	3.53982e-05
CHRND	3.53982e-05
CHST14	3.53982e-05
CHST3	3.53982e-05
CHST6	3.53982e-05
CIB2	3.53982e-05
CIITA	3.53982e-05
CLMP	3.53982e-05
COG4	3.53982e-05
COG8	3.53982e-05
COL11A2	3.53982e-05
COL4A1	3.53982e-05
COL6A1	3.53982e-05
COL9A2	3.53982e-05
CORO1A	3.53982e-05
CPT1A	3.53982e-05
CR2	3.53982e-05
CSF1R	3.53982e-05
CSRP3	3.53982e-05
CYP19A1	3.53982e-05
D2HGDH	3.53982e-05
DCAF17	3.53982e-05
DCC	3.53982e-05
DDC	3.53982e-05
DDR2	3.53982e-05
DIAPH1	3.53982e-05
DLAT	3.53982e-05
DLD	3.53982e-05
DLL3	3.53982e-05
DNAAF2	3.53982e-05
DNM2	3.53982e-05
DNMT3B	3.53982e-05
DYX1C1	3.53982e-05
EFEMP2	3.53982e-05
EHMT1	3.53982e-05
EIF2B1	3.53982e-05
ELAC2	3.53982e-05
ENG	3.53982e-05
ENPP1	3.53982e-05
EP300	3.53982e-05
EPB41L1	3.53982e-05
EPO	3.53982e-05
ERBB2	3.53982e-05
ERBB4	3.53982e-05
ESPN	3.53982e-05
EXTL3	3.53982e-05
EYA1	3.53982e-05
FA2H	3.53982e-05
FAM20C	3.53982e-05
FANCF	3.53982e-05
FASTKD2	3.53982e-05
FBN2	3.53982e-05
FERMT1	3.53982e-05
FGD4	3.53982e-05
FLVCR2	3.53982e-05
FSHR	3.53982e-05
FTO	3.53982e-05
FUT1	3.53982e-05
FUZ	3.53982e-05
FXN	3.53982e-05
GAN	3.53982e-05
GATA6	3.53982e-05
GCH1	3.53982e-05
GGCX	3.53982e-05
GJB3	3.53982e-05
GNAS	3.53982e-05
GNMT	3.53982e-05
GOSR2	3.53982e-05
GP6	3.53982e-05
GRN	3.53982e-05
GRXCR1	3.53982e-05
GSS	3.53982e-05
HAX1	3.53982e-05
HBA1	3.53982e-05
HCN4	3.53982e-05
HDC	3.53982e-05
HNRNPU	3.53982e-05
HPS3	3.53982e-05
HSD11B1	3.53982e-05
HSD3B2	3.53982e-05
HSF4	3.53982e-05
IFIH1	3.53982e-05
IFT43	3.53982e-05
IL10RA	3.53982e-05
IL12RB1	3.53982e-05
IL17F	3.53982e-05
IMPAD1	3.53982e-05
INF2	3.53982e-05
IRF7	3.53982e-05
IRS1	3.53982e-05
ITGB2	3.53982e-05
JUP	3.53982e-05
KANSL1	3.53982e-05
KCTD7	3.53982e-05
KIAA0196	3.53982e-05
KIAA1279	3.53982e-05
KIF1B	3.53982e-05
KIF5A	3.53982e-05
KLHL3	3.53982e-05
KLHL7	3.53982e-05
KLK4	3.53982e-05
KLKB1	3.53982e-05
KNG1	3.53982e-05
KRT17	3.53982e-05
KRT18	3.53982e-05
KRT6B	3.53982e-05
KRT74	3.53982e-05
LAMA3	3.53982e-05
LCA5	3.53982e-05
LDB3	3.53982e-05
LEMD3	3.53982e-05
LGI1	3.53982e-05
LHB	3.53982e-05
LHCGR	3.53982e-05
LIAS	3.53982e-05
LINS1	3.53982e-05
LMAN1	3.53982e-05
LMNA	3.53982e-05
LPA	3.53982e-05
LRAT	3.53982e-05
LTBP3	3.53982e-05
LTBP4	3.53982e-05
LYST	3.53982e-05
MAK	3.53982e-05
MAN1B1	3.53982e-05
MARVELD2	3.53982e-05
MASP1	3.53982e-05
MBD5	3.53982e-05
MED13L	3.53982e-05
MED17	3.53982e-05
MED23	3.53982e-05
MESP2	3.53982e-05
MKKS	3.53982e-05
MLPH	3.53982e-05
MLYCD	3.53982e-05
MMP2	3.53982e-05
MOCOS	3.53982e-05
MPV17	3.53982e-05
MTR	3.53982e-05
MYH14	3.53982e-05
MYLK2	3.53982e-05
MYO5B	3.53982e-05
MYOM1	3.53982e-05
MYOT	3.53982e-05
NDUFA13	3.53982e-05
NDUFAF7	3.53982e-05
NDUFS4	3.53982e-05
NDUFS6	3.53982e-05
NDUFS8	3.53982e-05
NEUROG3	3.53982e-05
NHEJ1	3.53982e-05
NKX2-5	3.53982e-05
NLRP12	3.53982e-05
NOD2	3.53982e-05
NRXN3	3.53982e-05
OPA3	3.53982e-05
OPTN	3.53982e-05
ORAI1	3.53982e-05
ORC4	3.53982e-05
OSMR	3.53982e-05
OSTM1	3.53982e-05
P2RY12	3.53982e-05
PAX6	3.53982e-05
PAX9	3.53982e-05
PC	3.53982e-05
PCSK1	3.53982e-05
PDE10A	3.53982e-05
PDE6C	3.53982e-05
PDE6H	3.53982e-05
PDHX	3.53982e-05
PEX11B	3.53982e-05
PEX2	3.53982e-05
PEX5	3.53982e-05
PFN1	3.53982e-05
PIGL	3.53982e-05
PIK3R1	3.53982e-05
PLEC	3.53982e-05
PLOD3	3.53982e-05
PNPLA2	3.53982e-05
POLD1	3.53982e-05
PRCD	3.53982e-05
PRDM5	3.53982e-05
PRKAG2	3.53982e-05
PRKAG3	3.53982e-05
PRKAR1A	3.53982e-05
PROS1	3.53982e-05
PSEN2	3.53982e-05
PTCH2	3.53982e-05
PTEN	3.53982e-05
PTH	3.53982e-05
PTOV1-AS2	3.53982e-05
PTRF	3.53982e-05
PUS1	3.53982e-05
PXDN	3.53982e-05
RAB23	3.53982e-05
RAB3GAP1	3.53982e-05
RAD51	3.53982e-05
RANBP2	3.53982e-05
RB1	3.53982e-05
RBM20	3.53982e-05
RBP4	3.53982e-05
RFXAP	3.53982e-05
RGS9	3.53982e-05
RGS9BP	3.53982e-05
RHAG	3.53982e-05
RHO	3.53982e-05
RMRP	3.53982e-05
RNF168	3.53982e-05
RNF213	3.53982e-05
ROBO2	3.53982e-05
ROBO3	3.53982e-05
ROGDI	3.53982e-05
SAMD9	3.53982e-05
SARS2	3.53982e-05
SCN2B	3.53982e-05
SCN4A	3.53982e-05
SCN4B	3.53982e-05
SCN8A	3.53982e-05
SCP2	3.53982e-05
SDHD	3.53982e-05
SECISBP2	3.53982e-05
SEMA4A	3.53982e-05
SGCE	3.53982e-05
SH3PXD2B	3.53982e-05
SKIV2L	3.53982e-05
SLC12A6	3.53982e-05
SLC14A1	3.53982e-05
SLC16A1	3.53982e-05
SLC24A5	3.53982e-05
SLC25A22	3.53982e-05
SLC2A2	3.53982e-05
SLC4A11	3.53982e-05
SLC4A4	3.53982e-05
SLC5A7	3.53982e-05
SLC6A1	3.53982e-05
SLC6A3	3.53982e-05
SLCO1B1	3.53982e-05
SLCO2A1	3.53982e-05
SLX4	3.53982e-05
SNAP29	3.53982e-05
SOS1	3.53982e-05
SOST	3.53982e-05
SOX17	3.53982e-05
SPG20	3.53982e-05
SPTBN2	3.53982e-05
SPTLC2	3.53982e-05
SRD5A3	3.53982e-05
SRP72	3.53982e-05
ST14	3.53982e-05
STAT5B	3.53982e-05
SUFU	3.53982e-05
SYNE1	3.53982e-05
SYNE2	3.53982e-05
TAT	3.53982e-05
TBC1D24	3.53982e-05
TCAP	3.53982e-05
TCN2	3.53982e-05
TCOF1	3.53982e-05
TFAM	3.53982e-05
TGFB1	3.53982e-05
THAP1	3.53982e-05
THRB	3.53982e-05
TINF2	3.53982e-05
TMEM138	3.53982e-05
TMPRSS6	3.53982e-05
TNF	3.53982e-05
TNFRSF11B	3.53982e-05
TOPORS	3.53982e-05
TP63	3.53982e-05
TPRN	3.53982e-05
TRIM32	3.53982e-05
TRPC6	3.53982e-05
TRPV4	3.53982e-05
TUBB2A	3.53982e-05
TUSC3	3.53982e-05
TYK2	3.53982e-05
TYROBP	3.53982e-05
UCHL1	3.53982e-05
UMOD	3.53982e-05
UNC119	3.53982e-05
UQCRB	3.53982e-05
VANGL1	3.53982e-05
VIM	3.53982e-05
VKORC1	3.53982e-05
VLDLR	3.53982e-05
VSX2	3.53982e-05
WHRN	3.53982e-05
WNT4	3.53982e-05
ZAP70	3.53982e-05
ZFP57	3.53982e-05
ZMPSTE24	3.53982e-05
