# Supplementary material for: Optimizing clinical exome design and parallel gene-testing for recessive genetic conditions in preconception carrier screening: Translational research genomic data from 14,125 exomes
Source: PLoS Genet. 2019 Oct 7;15(10):e1008409. doi: 10.1371/journal.pgen.1008409 (PMC6797235; doi:10.1371/journal.pgen.1008409)
Supplement: S3 Table — (XLSX) [file pgen.1008409.s003.xlsx]

## Sheet: Secondary Findings P_LP Variant
Seconday	cHGVS	Gene_Name	pHGVS	Annotation	DB	ID	CHROM	POS	REF	ALT	AF new	CLNSIG	hets_female_patients	hets_female_donors	homs_female_patients	homs_female_donors	hets_male_patients	hets_male_donors	homs_male_patients	homs_male_donors
KCNH2	NM_000238.3:c.1946-2A>C	KCNH2	NA	splice_acceptor_variant&intron_variant	rs794728488	CS139901;200757	7	150648210	T	G	0.000495575	Pathogenic	5	4	0	0	5	0	0	0
TSC1	NM_000368.4:c.2626G>T	TSC1	p.Glu876*	stop_gained&splice_region_variant	.	620094	9	135772997	C	A	0.000247788	Pathogenic	3	1	0	0	3	0	0	0
FBN1	NM_000138.4:c.2926C>T	FBN1	p.Arg976Cys	missense_variant	.	200006	15	48782204	G	A	0.000212389	Pathogenic	2	1	0	0	2	1	0	0
MSH2	NM_000251.2:c.942+1G>T	MSH2	NA	splice_donor_variant&intron_variant	rs587779193	CS092663;91247	2	47641558	G	T	0.000212389	Likely_pathogenic	0	3	0	0	3	0	0	0
PKP2	NM_004572.3:c.1440_1444delTCCCA	PKP2	p.Asn480fs	frameshift_variant	rs775995156	CD148578;419977	12	32996181	CTGGGA	C	0.000212389	Likely_pathogenic	1	1	0	0	4	0	0	0
RET	NM_020975.4:c.2410G>A	RET	NA	structural_interaction_variant	rs79658334	CM981707;37102	10	43614996	G	A	0.000212389	Pathogenic/Likely_pathogenic	1	1	0	0	3	1	0	0
KCNH2	NM_000238.3:c.2843G>A	KCNH2	p.Arg948His	missense_variant	rs199473011	CM107427;67443	7	150644816	C	T	0.000176991	Pathogenic/Likely_pathogenic	1	2	0	0	2	0	0	0
APOB	NM_000384.2:c.10700C>T	APOB	p.Thr3567Met	missense_variant	rs368278927	CM077505;440520	2	21229040	G	A	0.000176991	Pathogenic	1	1	0	0	2	1	0	0
BRCA2	NM_000059.3:c.425G>T	BRCA2	p.Ser142Ile	missense_variant&splice_region_variant	rs397507713	CS119640;51618	13	32899321	G	T	0.000141593	Likely_pathogenic	1	1	0	0	2	0	0	0
FBN1	NM_000138.4:c.6917G>A	FBN1	p.Arg2306His	missense_variant	.	200097	15	48720623	C	T	0.000141593	Likely_pathogenic	0	2	0	0	2	0	0	0
KCNQ1	NM_000218.2:c.1034G>A	KCNQ1	p.Gly345Glu	missense_variant&splice_region_variant	rs120074183	CM960905;3122	11	2606443	G	A	0.000141593	Pathogenic	2	1	0	0	1	0	0	0
MYH7	NM_000257.3:c.2389G>A	MYH7	p.Ala797Thr	missense_variant	rs3218716	CM950825;42901	14	23894525	C	T	0.000141593	Pathogenic/Likely_pathogenic	2	1	0	0	1	0	0	0
RYR1	NM_000540.2:c.325C>T	RYR1	p.Arg109Trp	missense_variant	rs118192173	CM064209;12988	19	38934252	C	T	0.000141593	Pathogenic/Likely_pathogenic	0	1	0	0	3	0	0	0
TP53	NM_000546.5:c.375+2T>G	TP53	NA	splice_donor_variant&intron_variant	.	482210	17	7579310	A	C	0.000141593	Likely_pathogenic	2	1	0	0	1	0	0	0
SDHC	NM_003001.3:c.1A>G	SDHC	p.Met1?	start_lost	rs755235380	CM056400;407060	1	161284196	A	G	0.000141593	Pathogenic	0	2	0	0	2	0	0	0
PCSK9	NM_174936.3:c.426C>G	PCSK9	p.Tyr142*	stop_gained	rs67608943	CM054800;2876	1	55512222	C	G	0.000141593	Pathogenic	0	3	0	0	1	0	0	0
BRCA2	NM_000059.3:c.2376C>A	BRCA2	p.Tyr792*	stop_gained	rs80358503	CM060883;51274	13	32910868	C	A	0.000106195	Pathogenic	1	1	0	0	1	0	0	0
BRCA2	NM_000059.3:c.2808_2811delACAA	BRCA2	p.Ala938fs	frameshift_variant	rs80359351	CD951625;9322	13	32911297	TAAAC	T	0.000106195	Pathogenic	0	0	0	0	3	0	0	0
BRCA2	NM_000059.3:c.3680_3681delTG	BRCA2	p.Leu1227fs	frameshift_variant	rs80359395	CD011120;51504	13	32912171	CTG	C	0.000106195	Pathogenic	0	0	0	0	3	0	0	0
BRCA2	NM_000059.3:c.658_659delGT	BRCA2	p.Val220fs	frameshift_variant	rs80359604	CD984134;9342	13	32903604	CTG	C	0.000106195	Pathogenic	1	1	0	0	1	0	0	0
MYBPC3	NM_000256.3:c.1624G>C	MYBPC3	p.Glu542Gln	missense_variant&splice_region_variant	rs121909374	CM971007;8608	11	47364129	C	G	0.000106195	Pathogenic	0	1	0	0	2	0	0	0
PMS2	NM_000535.6:c.137G>T	PMS2	NA	structural_interaction_variant	rs121434629	CM061907;9245	7	6045549	C	A	0.000106195	Likely_pathogenic	0	1	0	0	2	0	0	0
RYR1	NM_000540.2:c.1840C>T	RYR1	p.Arg614Cys	missense_variant	rs118192172	CM910349;12964	19	38948185	C	T	0.000106195	Pathogenic/Likely_pathogenic,_risk_factor	1	0	0	0	2	0	0	0
BRCA2	NM_000059.3:c.3264dupT	BRCA2	p.Gln1089fs	frameshift_variant	rs777107618	CI020600;37830	13	32911755	C	CT	7.07965e-05	Pathogenic	1	1	0	0	0	0	0	0
BRCA2	NM_000059.3:c.3847_3848delGT	BRCA2	p.Val1283fs	frameshift_variant	rs80359405	CD961852;37859	13	32912337	CTG	C	7.07965e-05	Pathogenic	0	1	0	0	1	0	0	0
BRCA2	NM_000059.3:c.5073dupA	BRCA2	p.Trp1692fs	frameshift_variant	rs80359480	CI011228;37943	13	32913558	C	CA	7.07965e-05	Pathogenic	0	2	0	0	0	0	0	0
BRCA2	NM_000059.3:c.5576_5579delTTAA	BRCA2	p.Ile1859fs	frameshift_variant	rs80359521	CD994004;37975	13	32914065	CAATT	C	7.07965e-05	Pathogenic	0	0	0	0	2	0	0	0
BRCA2	NM_000059.3:c.5946delT	BRCA2	p.Ser1982fs	frameshift_variant	rs80359550	CD961857;9325	13	32914437	GT	G	7.07965e-05	Pathogenic	1	0	0	0	0	1	0	0
FBN1	NM_000138.4:c.6970G>A	FBN1	p.Ala2324Thr	missense_variant	rs148831709	CM1712873;36109	15	48720570	C	T	7.07965e-05	Likely_pathogenic	0	2	0	0	0	0	0	0
MSH6	NM_000179.2:c.2731C>T	MSH6	p.Arg911*	stop_gained	rs63751017	CM031253;89312	2	48027853	C	T	7.07965e-05	Pathogenic	1	1	0	0	0	0	0	0
MSH6	NM_000179.2:c.3226C>T	MSH6	NA	structural_interaction_variant	rs63750617	CM045069;89357	2	48030612	C	T	7.07965e-05	Likely_pathogenic	0	1	0	0	1	0	0	0
KCNH2	NM_000238.3:c.2468G>A	KCNH2	p.Arg823Gln	missense_variant	rs1064793147	CM168446;418246	7	150646068	C	T	7.07965e-05	Likely_pathogenic	0	0	0	0	1	1	0	0
KCNH2	NM_000238.3:c.2842C>T	KCNH2	p.Arg948Cys	missense_variant	rs121912514	CM064066;14441	7	150644817	G	A	7.07965e-05	Pathogenic	0	1	0	0	1	0	0	0
MYBPC3	NM_000256.3:c.1483C>G	MYBPC3	p.Arg495Gly	missense_variant	rs397515905	CM081702;42537	11	47364270	G	C	7.07965e-05	Pathogenic/Likely_pathogenic	0	2	0	0	0	0	0	0
MYBPC3	NM_000256.3:c.1505G>A	MYBPC3	p.Arg502Gln	missense_variant	rs397515907	CM981325;42541	11	47364248	C	T	7.07965e-05	Pathogenic/Likely_pathogenic	0	2	0	0	0	0	0	0
MYH7	NM_000257.3:c.2804A>T	MYH7	p.Glu935Val	missense_variant	rs730880761	CM169155;181207	14	23893234	T	A	7.07965e-05	Likely_pathogenic	0	0	0	0	2	0	0	0
TNNI3	NM_000363.4:c.111dupA	TNNI3	p.Ser38fs	frameshift_variant	.	419596	19	55668006	A	AT	7.07965e-05	Pathogenic	0	1	0	0	1	0	0	0
LDLR	NM_000527.4:c.1529C>T	LDLR	p.Thr510Met	missense_variant	rs755154048	CM061090;251886	19	11224381	C	T	7.07965e-05	Likely_pathogenic	0	2	0	0	0	0	0	0
LDLR	NM_000527.4:c.2079G>A	LDLR	p.Lys693Lys	synonymous_variant	.	430794	19	11231137	G	A	7.07965e-05	Likely_pathogenic	0	1	0	0	1	0	0	0
RYR1	NM_000540.2:c.1589G>A	RYR1	p.Arg530His	missense_variant	rs111888148	CM064221;133101	19	38946103	G	A	7.07965e-05	Pathogenic/Likely_pathogenic	0	0	0	0	2	0	0	0
RYR1	NM_000540.2:c.7373G>A	RYR1	p.Arg2458His	missense_variant	rs121918594	CM981783;12972	19	38991295	G	A	7.07965e-05	Pathogenic	1	1	0	0	0	0	0	0
PKP2	NM_001005242.2:c.1162C>T	PKP2	NA	structural_interaction_variant	rs766209297	CM097906;201979	12	33021869	G	A	7.07965e-05	Pathogenic/Likely_pathogenic	1	1	0	0	0	0	0	0
RYR2	NM_001035.2:c.12283G>A	RYR2	p.Gly4095Ser	missense_variant	.	201326	1	237947295	G	A	7.07965e-05	Likely_pathogenic	0	2	0	0	0	0	0	0
SCN5A	NM_001099404.1:c.1855C>T	SCN5A	p.Leu619Phe	missense_variant	rs199473133	CM030952;67693	3	38645238	G	A	7.07965e-05	Likely_pathogenic	0	1	0	0	1	0	0	0
SCN5A	NM_001099404.1:c.5825_5826delCT	SCN5A	p.Pro1942fs	frameshift_variant	.	546557	3	38592036	CAG	C	7.07965e-05	Likely_pathogenic	1	0	0	0	1	0	0	0
TGFBR1	NM_001306210.1:c.533G>T	TGFBR1	p.Gly178Val	missense_variant	rs121918713	CM080573;12527	9	101894968	G	T	7.07965e-05	Pathogenic	1	1	0	0	0	0	0	0
PMS2	NM_001322014.1:c.1882C>T	PMS2	p.Arg628*	stop_gained	rs63750451	CM061906;9242	7	6026514	G	A	7.07965e-05	Pathogenic	0	1	0	0	1	0	0	0
BRCA1	NM_007300.3:c.1687C>T	BRCA1	p.Gln563*	stop_gained	rs80356898	CM950144;37426	17	41245861	G	A	7.07965e-05	Pathogenic	0	0	0	0	2	0	0	0
BRCA1	NM_007300.3:c.2901_2902dupTC	BRCA1	p.Pro968fs	frameshift_variant	rs398122670	CI134880;91602	17	41244645	G	GGA	7.07965e-05	Pathogenic	1	0	0	0	1	0	0	0
BRCA1	NM_007300.3:c.5329dupC	BRCA1	p.Gln1777fs	frameshift_variant	rs80357906	CI941841;17677	17	41209079	T	TG	7.07965e-05	Pathogenic	0	1	0	0	1	0	0	0
KCNH2	NM_172057.2:c.23C>T	KCNH2	p.Ala8Val	missense_variant	rs972201049	CM088338;379235	7	150652569	G	A	7.07965e-05	Likely_pathogenic	1	0	0	0	1	0	0	0
PCSK9	NM_174936.3:c.1426C>T	PCSK9	NA	structural_interaction_variant	.	440723	1	55524243	C	T	7.07965e-05	Pathogenic	0	0	0	0	2	0	0	0
OTC	NM_000531.5:c.228A>C	OTC	p.Leu76Phe	missense_variant	.	496896	X	38229060	A	C	6.69882e-05	Likely_pathogenic	0	1	0	0	0	0	0	0
OTC	NM_000531.5:c.422G>A	OTC	NA	structural_interaction_variant	rs68026851	CM880056;10987	X	38260563	G	A	6.69882e-05	Pathogenic	1	0	0	0	0	0	0	0
APC	NM_000038.5:c.3202_3205delTCAA	APC	p.Ser1068fs	frameshift_variant	rs587779353	CD930894;88914	5	112174489	ACAAT	A	3.53982e-05	Pathogenic	0	1	0	0	0	0	0	0
BRCA2	NM_000059.3:c.145G>T	BRCA2	p.Glu49*	stop_gained	rs80358435	CM011914;51129	13	32893291	G	T	3.53982e-05	Pathogenic	0	0	0	0	1	0	0	0
BRCA2	NM_000059.3:c.1608dupT	BRCA2	p.Glu537fs	frameshift_variant&stop_gained	rs276174811	CI086614;125949	13	32907222	C	CT	3.53982e-05	Pathogenic	0	1	0	0	0	0	0	0
BRCA2	NM_000059.3:c.1792delA	BRCA2	p.Thr598fs	frameshift_variant	rs886040389	CD156044;266660	13	32907404	GA	G	3.53982e-05	Pathogenic	1	0	0	0	0	0	0	0
BRCA2	NM_000059.3:c.1909+1G>A	BRCA2	NA	splice_donor_variant&intron_variant	rs587781629	CS1515819;141283	13	32907525	G	A	3.53982e-05	Pathogenic/Likely_pathogenic	0	1	0	0	0	0	0	0
BRCA2	NM_000059.3:c.2701delC	BRCA2	p.Ala902fs	frameshift_variant	rs397507637	CD087315;51331	13	32911192	TC	T	3.53982e-05	Pathogenic	0	1	0	0	0	0	0	0
BRCA2	NM_000059.3:c.2830A>T	BRCA2	p.Lys944*	stop_gained	rs80358533	CM970180;51355	13	32911322	A	T	3.53982e-05	Pathogenic	0	0	0	0	1	0	0	0
BRCA2	NM_000059.3:c.3166C>T	BRCA2	p.Gln1056*	stop_gained	rs79728106	CM086602;51412	13	32911658	C	T	3.53982e-05	Pathogenic	0	0	0	0	0	1	0	0
BRCA2	NM_000059.3:c.3870C>A	BRCA2	p.Cys1290*	stop_gained	.	491263	13	32912362	C	A	3.53982e-05	Pathogenic	0	0	0	0	1	0	0	0
BRCA2	NM_000059.3:c.3922G>T	BRCA2	p.Glu1308*	stop_gained	rs80358638	CM030791;37867	13	32912414	G	T	3.53982e-05	Pathogenic	0	0	0	0	1	0	0	0
BRCA2	NM_000059.3:c.425+2T>C	BRCA2	NA	splice_donor_variant&intron_variant	.	234487	13	32899323	T	C	3.53982e-05	Likely_pathogenic	0	1	0	0	0	0	0	0
BRCA2	NM_000059.3:c.4449delA	BRCA2	p.Asp1484fs	frameshift_variant	rs80359448	CD021793;37904	13	32912940	CA	C	3.53982e-05	Pathogenic	0	0	0	0	1	0	0	0
BRCA2	NM_000059.3:c.475G>A	BRCA2	p.Val159Met	missense_variant&splice_region_variant	rs80358702	CM1515547;51711	13	32900287	G	A	3.53982e-05	Pathogenic/Likely_pathogenic	1	0	0	0	0	0	0	0
BRCA2	NM_000059.3:c.5054C>G	BRCA2	p.Ser1685*	stop_gained	.	CM1715309;491288	13	32913546	C	G	3.53982e-05	Pathogenic	0	0	0	0	1	0	0	0
BRCA2	NM_000059.3:c.5351dupA	BRCA2	p.Asn1784fs	frameshift_variant	rs80359508	CI004026;37960	13	32913836	C	CA	3.53982e-05	Pathogenic	0	0	0	0	1	0	0	0
BRCA2	NM_000059.3:c.5655C>A	BRCA2	p.Cys1885*	stop_gained	rs80358789	CM1516809;37985	13	32914147	C	A	3.53982e-05	Pathogenic	0	1	0	0	0	0	0	0
BRCA2	NM_000059.3:c.5980C>T	BRCA2	p.Gln1994*	stop_gained	rs80358831	CM023027;38011	13	32914472	C	T	3.53982e-05	Pathogenic	0	0	0	0	1	0	0	0
BRCA2	NM_000059.3:c.6275_6276delTT	BRCA2	p.Leu2092fs	frameshift_variant	rs11571658	CD951627;9318	13	32914766	CTT	C	3.53982e-05	Pathogenic	0	1	0	0	0	0	0	0
BRCA2	NM_000059.3:c.6468_6469delTC	BRCA2	p.Gln2157fs	frameshift_variant	rs80359596	CD972086;38047	13	32914953	ATC	A	3.53982e-05	Pathogenic	0	0	0	0	1	0	0	0
BRCA2	NM_000059.3:c.6486_6489delACAA	BRCA2	p.Lys2162fs	frameshift_variant	rs80359598	CD982506;38048	13	32914973	GACAA	G	3.53982e-05	Pathogenic	0	1	0	0	0	0	0	0
BRCA2	NM_000059.3:c.6494delT	BRCA2	p.Leu2165fs	frameshift_variant	rs276174874	CD085062;52118	13	32914984	GT	G	3.53982e-05	Pathogenic	0	1	0	0	0	0	0	0
BRCA2	NM_000059.3:c.6591_6592delTG	BRCA2	p.Glu2198fs	frameshift_variant	rs80359605	CD951628;9319	13	32915082	CTG	C	3.53982e-05	Pathogenic	0	0	0	0	1	0	0	0
BRCA2	NM_000059.3:c.6884_6888delGGATA	BRCA2	p.Arg2295fs	frameshift_variant	.	619816	13	32918735	CAGGAT	C	3.53982e-05	Likely_pathogenic	0	1	0	0	0	0	0	0
BRCA2	NM_000059.3:c.7007G>A	BRCA2	p.Arg2336His	missense_variant&splice_region_variant	rs28897743	CM053138;38077	13	32921033	G	A	3.53982e-05	Pathogenic	0	0	0	0	1	0	0	0
BRCA2	NM_000059.3:c.7617+1G>A	BRCA2	NA	splice_donor_variant&intron_variant	rs397507922	CS011976;52362	13	32930747	G	A	3.53982e-05	Pathogenic	0	0	0	0	1	0	0	0
BRCA2	NM_000059.3:c.8488-1G>A	BRCA2	NA	splice_acceptor_variant&intron_variant	rs397507404	CS022090;38164	13	32945092	G	A	3.53982e-05	Pathogenic/Likely_pathogenic	0	1	0	0	0	0	0	0
BRCA2	NM_000059.3:c.9097dupA	BRCA2	p.Thr3033fs	frameshift_variant	rs397507419	CI972563;38208	13	32954022	C	CA	3.53982e-05	Pathogenic	0	0	0	0	1	0	0	0
BRCA2	NM_000059.3:c.9257-1G>A	BRCA2	NA	splice_acceptor_variant&intron_variant	rs81002889	CS075080;52792	13	32968825	G	A	3.53982e-05	Likely_pathogenic	0	1	0	0	0	0	0	0
BRCA2	NM_000059.3:c.9257-2A>G	BRCA2	NA	splice_acceptor_variant&intron_variant	.	267722	13	32968824	A	G	3.53982e-05	Pathogenic/Likely_pathogenic	0	1	0	0	0	0	0	0
BRCA2	NM_000059.3:c.9286G>T	BRCA2	p.Glu3096*	stop_gained	rs80359199	CM021515;52806	13	32968855	G	T	3.53982e-05	Pathogenic	0	0	0	0	0	1	0	0
BRCA2	NM_000059.3:c.956dupA	BRCA2	p.Asn319fs	frameshift_variant	rs80359770	CI033568;52870	13	32906565	C	CA	3.53982e-05	Pathogenic	0	0	0	0	1	0	0	0
BRCA2	NM_000059.3:c.968_971delTAAG	BRCA2	p.Val323fs	frameshift_variant	rs886040847	CD151865;267168	13	32906579	AAAGT	A	3.53982e-05	Pathogenic	0	0	0	0	1	0	0	0
FBN1	NM_000138.4:c.2920C>T	FBN1	p.Arg974Cys	missense_variant	rs397514558	CM074811;39667	15	48782210	G	A	3.53982e-05	Pathogenic/Likely_pathogenic	0	1	0	0	0	0	0	0
FBN1	NM_000138.4:c.2T>G	FBN1	p.Met1?	start_lost	.	280307	15	48936965	A	C	3.53982e-05	Pathogenic	0	0	0	0	1	0	0	0
FBN1	NM_000138.4:c.6724C>T	FBN1	p.Arg2242Cys	missense_variant	rs779749926	CM158316;384344	15	48725078	G	A	3.53982e-05	Likely_pathogenic	0	1	0	0	0	0	0	0
MSH6	NM_000179.2:c.3514_3515insAA	MSH6	p.Arg1172fs	frameshift_variant	.	428320	2	48032123	T	TAA	3.53982e-05	Pathogenic	0	1	0	0	0	0	0	0
MSH6	NM_000179.2:c.3514dupA	MSH6	p.Arg1172fs	frameshift_variant	rs63751327	CI992289;89404	2	48032123	T	TA	3.53982e-05	Pathogenic	0	0	0	0	1	0	0	0
MSH6	NM_000179.2:c.3850dupA	MSH6	p.Thr1284fs	frameshift_variant	.	433926	2	48033638	T	TA	3.53982e-05	Pathogenic/Likely_pathogenic	0	1	0	0	0	0	0	0
MSH6	NM_000179.2:c.3996_3999dupATTT	MSH6	p.Arg1334fs	frameshift_variant&splice_region_variant	.	525790	2	48033782	A	ATTAT	3.53982e-05	Likely_pathogenic	0	1	0	0	0	0	0	0
MSH6	NM_000179.2:c.4002-1G>A	MSH6	NA	splice_acceptor_variant&intron_variant	.	483802	2	48033917	G	A	3.53982e-05	Likely_pathogenic	0	1	0	0	0	0	0	0
MSH6	NM_000179.2:c.651dupT	MSH6	p.Lys218fs	frameshift_variant&stop_gained	rs63750955	CI993098;8932	2	48025772	A	AT	3.53982e-05	Pathogenic	0	0	0	0	1	0	0	0
MSH6	NM_000179.2:c.892C>T	MSH6	p.Arg298*	stop_gained	rs146816935	CM1617756;89574	2	48026014	C	T	3.53982e-05	Pathogenic	0	0	0	0	1	0	0	0
KCNQ1	NM_000218.2:c.1031C>T	KCNQ1	p.Ala344Val	missense_variant&splice_region_variant	rs199472763	CM970828;52936	11	2604774	C	T	3.53982e-05	Pathogenic	0	0	0	0	1	0	0	0
KCNQ1	NM_000218.2:c.1032G>A	KCNQ1	p.Ala344Ala	splice_region_variant&synonymous_variant	rs1800171	CS992245;3135	11	2604775	G	A	3.53982e-05	Pathogenic	0	0	0	0	1	0	0	0
KCNQ1	NM_000218.2:c.1085A>G	KCNQ1	p.Lys362Arg	missense_variant	rs12720458	CM055323;52953	11	2606494	A	G	3.53982e-05	Pathogenic/Likely_pathogenic	0	0	0	0	1	0	0	0
KCNQ1	NM_000218.2:c.1588C>T	KCNQ1	p.Gln530*	stop_gained&splice_region_variant	rs397508097	CM993619;52996	11	2790147	C	T	3.53982e-05	Pathogenic	1	0	0	0	0	0	0	0
KCNQ1	NM_000218.2:c.1768G>A	KCNQ1	p.Ala590Thr	missense_variant	rs199472813	CM040442;53015	11	2799241	G	A	3.53982e-05	Likely_pathogenic	0	0	0	0	1	0	0	0
KCNQ1	NM_000218.2:c.1893dupC	KCNQ1	p.Arg632fs	frameshift_variant	rs777555803	CI992030;53027	11	2869088	G	GC	3.53982e-05	Pathogenic/Likely_pathogenic	0	0	0	0	1	0	0	0
KCNQ1	NM_000218.2:c.521G>A	KCNQ1	p.Arg174His	missense_variant	rs199472697	CM002320;53059	11	2591901	G	A	3.53982e-05	Pathogenic	0	1	0	0	0	0	0	0
KCNQ1	NM_000218.2:c.604G>A	KCNQ1	p.Asp202Asn	missense_variant&splice_region_variant	rs199472702	CM023400;53077	11	2591984	G	A	3.53982e-05	Pathogenic	1	0	0	0	0	0	0	0
KCNQ1	NM_000218.2:c.613G>A	KCNQ1	p.Val205Met	missense_variant	rs151344631	CM082908;37255	11	2592563	G	A	3.53982e-05	Pathogenic	0	1	0	0	0	0	0	0
KCNQ1	NM_000218.2:c.776G>A	KCNQ1	p.Arg259His	missense_variant	rs199472720	CM064074;53101	11	2593335	G	A	3.53982e-05	Pathogenic/Likely_pathogenic	0	0	0	0	1	0	0	0
MLH1	NM_000249.3:c.1459C>T	MLH1	p.Arg487*	stop_gained	rs63749795	CM000177;89744	3	37070324	C	T	3.53982e-05	Pathogenic	0	0	0	0	1	0	0	0
MLH1	NM_000249.3:c.532G>T	MLH1	p.Glu178*	stop_gained	.	CM036099;455443	3	37050383	G	T	3.53982e-05	Pathogenic	0	0	0	0	1	0	0	0
MLH1	NM_000249.3:c.779T>G	MLH1	p.Leu260Arg	missense_variant	rs63751283	CM004724;90350	3	37056024	T	G	3.53982e-05	Pathogenic	0	0	0	0	1	0	0	0
MLH1	NM_000249.3:c.793C>T	MLH1	NA	structural_interaction_variant	rs63751194	CM011411;29654	3	37058999	C	T	3.53982e-05	Pathogenic	0	1	0	0	0	0	0	0
MYBPC3	NM_000256.3:c.1800delA	MYBPC3	p.Lys600fs	frameshift_variant	rs397515926	CD031521;42568	11	47362785	GT	G	3.53982e-05	Pathogenic	0	0	0	0	1	0	0	0
MYBPC3	NM_000256.3:c.1805C>T	MYBPC3	p.Thr602Ile	missense_variant	rs730880551	CM1415252;180950	11	47362781	G	A	3.53982e-05	Likely_pathogenic	0	0	0	0	1	0	0	0
MYBPC3	NM_000256.3:c.2308+1G>A	MYBPC3	NA	splice_donor_variant&intron_variant	rs112738974	CS971816;42610	11	47360070	C	T	3.53982e-05	Pathogenic	0	1	0	0	0	0	0	0
MYBPC3	NM_000256.3:c.2308G>A	MYBPC3	p.Asp770Asn	missense_variant&splice_region_variant	rs36211723	CM043542;36604	11	47360071	C	T	3.53982e-05	Pathogenic/Likely_pathogenic	0	0	0	0	1	0	0	0
MYBPC3	NM_000256.3:c.2309-2A>G	MYBPC3	NA	splice_acceptor_variant&intron_variant	rs111729952	CS043648;42613	11	47359347	T	C	3.53982e-05	Pathogenic	0	0	0	0	1	0	0	0
MYBPC3	NM_000256.3:c.2371C>T	MYBPC3	p.Gln791*	stop_gained	rs863225106	CM1616626;217478	11	47359283	G	A	3.53982e-05	Pathogenic/Likely_pathogenic	1	0	0	0	0	0	0	0
MYBPC3	NM_000256.3:c.2602+2T>G	MYBPC3	NA	splice_donor_variant&intron_variant	.	432413	11	47358940	A	C	3.53982e-05	Likely_pathogenic	0	0	0	0	1	0	0	0
MYBPC3	NM_000256.3:c.2670dupG	MYBPC3	p.Arg891fs	frameshift_variant	rs863225104	CI092571;217476	11	47357494	G	GC	3.53982e-05	Likely_pathogenic	0	1	0	0	0	0	0	0
MYBPC3	NM_000256.3:c.2864_2865delCT	MYBPC3	p.Pro955fs	frameshift_variant	rs397515990	CD982813;42663	11	47356632	CAG	C	3.53982e-05	Pathogenic/Likely_pathogenic	0	0	0	0	1	0	0	0
MYBPC3	NM_000256.3:c.2908C>T	MYBPC3	p.Arg970Trp	missense_variant&splice_region_variant	rs730880138	CM1411041;180411	11	47355559	G	A	3.53982e-05	Likely_pathogenic	0	0	0	0	1	0	0	0
MYBPC3	NM_000256.3:c.3811C>T	MYBPC3	p.Arg1271*	stop_gained	rs397516042	CM086866;42744	11	47353626	G	A	3.53982e-05	Pathogenic/Likely_pathogenic	0	1	0	0	0	0	0	0
MYBPC3	NM_000256.3:c.495G>C	MYBPC3	NA	structural_interaction_variant	rs730880619	CM086864;181039	11	47371575	C	G	3.53982e-05	Likely_pathogenic	0	1	0	0	0	0	0	0
MYBPC3	NM_000256.3:c.655G>T	MYBPC3	p.Val219Phe	missense_variant&splice_region_variant	rs397516068	CM106111;188531	11	47370092	C	A	3.53982e-05	Pathogenic	0	1	0	0	0	0	0	0
MYBPC3	NM_000256.3:c.927-9G>A	MYBPC3	NA	intron_variant	rs397516083	HS090006;42807	11	47367930	C	T	3.53982e-05	Pathogenic	0	0	0	0	1	0	0	0
MYH7	NM_000257.3:c.1816G>A	MYH7	p.Val606Met	missense_variant	rs121913627	CM920492;14091	14	23896866	C	T	3.53982e-05	Pathogenic/Likely_pathogenic	0	0	0	0	1	0	0	0
MYH7	NM_000257.3:c.2347C>T	MYH7	p.Arg783Cys	missense_variant	rs727503258	CM167470;181182	14	23894567	G	A	3.53982e-05	Pathogenic	0	1	0	0	0	0	0	0
MYH7	NM_000257.3:c.2443C>T	MYH7	p.Gln815*	stop_gained	.	425038	14	23894214	G	A	3.53982e-05	Likely_pathogenic	0	0	0	0	1	0	0	0
MYH7	NM_000257.3:c.2572C>T	MYH7	p.Arg858Cys	missense_variant	rs2754158	CM042415;164324	14	23894085	G	A	3.53982e-05	Likely_pathogenic	0	0	0	0	1	0	0	0
MYH7	NM_000257.3:c.4238C>T	MYH7	p.Ser1413Leu	missense_variant	.	181250	14	23886827	G	A	3.53982e-05	Likely_pathogenic	0	1	0	0	0	0	0	0
MYH7	NM_000257.3:c.5186_5188delAGA	MYH7	p.Lys1729del	disruptive_inframe_deletion	rs367543052	CD042612;42096	14	23884684	ATCT	A	3.53982e-05	Pathogenic	1	0	0	0	0	0	0	0
MYH7	NM_000257.3:c.5533C>T	MYH7	p.Arg1845Trp	missense_variant	rs28933098	CM032961;14114	14	23884230	G	A	3.53982e-05	Pathogenic	1	0	0	0	0	0	0	0
MYH7	NM_000257.3:c.788T>C	MYH7	NA	structural_interaction_variant	rs397516269	CM981329;43106	14	23900635	A	G	3.53982e-05	Pathogenic	0	0	0	0	1	0	0	0
PTEN	NM_000314.6:c.821G>T	PTEN	NA	structural_interaction_variant	rs786204875	CM1010008;427600	10	89720670	G	T	3.53982e-05	Pathogenic	0	1	0	0	0	0	0	0
RB1	NM_000321.2:c.1049+3A>G	RB1	NA	sequence_feature	.	CS030551;573573	13	48941742	A	G	3.53982e-05	Likely_pathogenic	0	0	0	0	1	0	0	0
TNNI3	NM_000363.4:c.111A>T	TNNI3	p.Lys37Asn	missense_variant	rs730881066	CM1516433;181573	19	55668007	T	A	3.53982e-05	Likely_pathogenic	0	0	0	0	1	0	0	0
TNNI3	NM_000363.4:c.419G>A	TNNI3	p.Arg140Gln	missense_variant	rs397516347	CM031378;43381	19	55665525	C	T	3.53982e-05	Pathogenic/Likely_pathogenic	1	0	0	0	0	0	0	0
TNNI3	NM_000363.4:c.482G>A	TNNI3	p.Arg161Gln	missense_variant	rs397516354	CM034575;43389	19	55665462	C	T	3.53982e-05	Pathogenic/Likely_pathogenic	1	0	0	0	0	0	0	0
MYL2	NM_000432.3:c.125G>A	MYL2	p.Gly42Asp	missense_variant	.	217490	12	111353563	C	T	3.53982e-05	Likely_pathogenic	0	1	0	0	0	0	0	0
MYL2	NM_000432.3:c.257T>C	MYL2	p.Phe86Ser	missense_variant	rs730880950	CM1616754;181432	12	111352007	A	G	3.53982e-05	Likely_pathogenic	0	1	0	0	0	0	0	0
LDLR	NM_000527.4:c.1186+2T>G	LDLR	NA	splice_donor_variant&intron_variant	rs779921498	CS1816339;496015	19	11222317	T	G	3.53982e-05	Likely_pathogenic	0	1	0	0	0	0	0	0
LDLR	NM_000527.4:c.1216C>T	LDLR	p.Arg406Trp	missense_variant	rs121908043	CM960936;226351	19	11223983	C	T	3.53982e-05	Pathogenic/Likely_pathogenic	1	0	0	0	0	0	0	0
LDLR	NM_000527.4:c.1221C>T	LDLR	p.His407His	synonymous_variant	.	430774	19	11223988	C	T	3.53982e-05	Likely_pathogenic	0	0	0	0	1	0	0	0
LDLR	NM_000527.4:c.1247G>A	LDLR	p.Arg416Gln	missense_variant	rs773658037	CM981191;251752	19	11224014	G	A	3.53982e-05	Pathogenic/Likely_pathogenic	0	0	0	0	1	0	0	0
LDLR	NM_000527.4:c.1361C>A	LDLR	p.Thr454Asn	missense_variant&splice_region_variant	rs879254879	CM042082;251812	19	11224213	C	A	3.53982e-05	Likely_pathogenic	0	1	0	0	0	0	0	0
LDLR	NM_000527.4:c.1567G>A	LDLR	p.Val523Met	missense_variant	rs28942080	CM900156;3696	19	11224419	G	A	3.53982e-05	Pathogenic/Likely_pathogenic	0	0	0	0	1	0	0	0
LDLR	NM_000527.4:c.165C>G	LDLR	p.Gly55Gly	synonymous_variant	.	369857	19	11210996	C	G	3.53982e-05	Likely_pathogenic	0	0	0	0	1	0	0	0
LDLR	NM_000527.4:c.1694G>A	LDLR	p.Gly565Asp	missense_variant	rs28942082	CM1618233;375819	19	11226877	G	A	3.53982e-05	Likely_pathogenic	0	1	0	0	0	0	0	0
LDLR	NM_000527.4:c.1775G>A	LDLR	p.Gly592Glu	missense_variant	rs137929307	CM920464;161271	19	11227604	G	A	3.53982e-05	Pathogenic/Likely_pathogenic	0	1	0	0	0	0	0	0
LDLR	NM_000527.4:c.1897C>T	LDLR	p.Arg633Cys	missense_variant	rs746118995	CM970896;226379	19	11230819	C	T	3.53982e-05	Pathogenic/Likely_pathogenic	0	0	0	0	1	0	0	0
LDLR	NM_000527.4:c.2001T>A	LDLR	p.Cys667*	stop_gained	rs879255109	CM950769;252167	19	11231059	T	A	3.53982e-05	Pathogenic	0	0	0	0	1	0	0	0
LDLR	NM_000527.4:c.2100C>G	LDLR	p.Asp700Glu	missense_variant	rs759858813	CM970898;252221	19	11231158	C	G	3.53982e-05	Likely_pathogenic	0	1	0	0	0	0	0	0
LDLR	NM_000527.4:c.313+1G>C	LDLR	NA	splice_donor_variant&intron_variant	rs112029328	CS971791;228358	19	11213463	G	C	3.53982e-05	Pathogenic/Likely_pathogenic	0	0	0	0	1	0	0	0
LDLR	NM_000527.4:c.643C>A	LDLR	p.Arg215Ser	missense_variant	rs764042910	CM1010085;251342	19	11216225	C	A	3.53982e-05	Likely_pathogenic	0	0	0	0	1	0	0	0
LDLR	NM_000527.4:c.694+2T>C	LDLR	NA	splice_donor_variant&intron_variant	rs200238879	CS971792;3738	19	11216278	T	C	3.53982e-05	Pathogenic/Likely_pathogenic	1	0	0	0	0	0	0	0
LDLR	NM_000527.4:c.859G>A	LDLR	p.Gly287Ser	missense_variant	rs375495026	CM136056;161280	19	11218109	G	A	3.53982e-05	Likely_pathogenic	0	0	0	0	1	0	0	0
LDLR	NM_000527.4:c.91G>A	LDLR	p.Glu31Lys	missense_variant	rs776421777	CM127580;251013	19	11210922	G	A	3.53982e-05	Likely_pathogenic	0	0	0	0	1	0	0	0
LDLR	NM_000527.4:c.949G>A	LDLR	p.Glu317Lys	missense_variant	rs746834464	CM100932;251567	19	11221336	G	A	3.53982e-05	Pathogenic/Likely_pathogenic	0	0	0	0	1	0	0	0
RYR1	NM_000540.2:c.10347+1G>A	RYR1	NA	splice_donor_variant&intron_variant	rs111436401	CS157285;224998	19	39013756	G	A	3.53982e-05	Pathogenic/Likely_pathogenic	1	0	0	0	0	0	0	0
RYR1	NM_000540.2:c.10937+1G>A	RYR1	NA	splice_donor_variant&intron_variant	.	571396	19	39019059	G	A	3.53982e-05	Likely_pathogenic	0	1	0	0	0	0	0	0
RYR1	NM_000540.2:c.11314C>T	RYR1	p.Arg3772Trp	missense_variant	rs763112609	CM091770;478159	19	39025414	C	T	3.53982e-05	Likely_pathogenic	0	0	0	0	1	0	0	0
RYR1	NM_000540.2:c.1201C>T	RYR1	p.Arg401Cys	missense_variant	rs193922764	CM023444;133029	19	38942482	C	T	3.53982e-05	Pathogenic/Likely_pathogenic	0	0	0	0	1	0	0	0
RYR1	NM_000540.2:c.1202G>A	RYR1	p.Arg401His	missense_variant	rs193922766	CM023445;133030	19	38942483	G	A	3.53982e-05	Pathogenic	0	0	0	0	1	0	0	0
RYR1	NM_000540.2:c.3535C>T	RYR1	p.Arg1179Trp	missense_variant	rs763944786	CM123704;374168	19	38959759	C	T	3.53982e-05	Likely_pathogenic	0	0	0	0	1	0	0	0
RYR1	NM_000540.2:c.6806dupG	RYR1	p.Ser2270fs	frameshift_variant	rs886041380	CI123719;280096	19	38987506	A	AG	3.53982e-05	Pathogenic	0	1	0	0	0	0	0	0
RYR1	NM_000540.2:c.7099G>A	RYR1	p.Ala2367Thr	missense_variant	rs146306934	CM014980;133187	19	38990346	G	A	3.53982e-05	Likely_pathogenic	1	0	0	0	0	0	0	0
RYR1	NM_000540.2:c.7300G>A	RYR1	p.Gly2434Arg	missense_variant	rs121918593	CM941269;12970	19	38990633	G	A	3.53982e-05	Pathogenic	1	0	0	0	0	0	0	0
RYR1	NM_000540.2:c.7836-1G>A	RYR1	NA	splice_acceptor_variant&intron_variant	.	560259	19	38993519	G	A	3.53982e-05	Likely_pathogenic	1	0	0	0	0	0	0	0
RYR1	NM_000540.2:c.9310G>A	RYR1	p.Glu3104Lys	missense_variant	rs193922832	CM064211;133240	19	39002961	G	A	3.53982e-05	Likely_pathogenic	0	0	0	0	0	1	0	0
TP53	NM_000546.5:c.751A>C	TP53	NA	structural_interaction_variant	rs730882007	CM114005;182937	17	7577530	T	G	3.53982e-05	Pathogenic/Likely_pathogenic	0	0	0	0	0	1	0	0
VHL	NM_000551.3:c.242C>T	VHL	p.Pro81Leu	missense_variant	rs193922608	CM114400;36899	3	10183773	C	T	3.53982e-05	Likely_pathogenic	1	0	0	0	0	0	0	0
VHL	NM_000551.3:c.499C>T	VHL	NA	structural_interaction_variant	rs5030820	CM941384;2218	3	10191506	C	T	3.53982e-05	Pathogenic	0	1	0	0	0	0	0	0
RYR2	NM_001035.2:c.9407G>A	RYR2	p.Ser3136Asn	missense_variant	.	190998	1	237865317	G	A	3.53982e-05	Likely_pathogenic	0	0	0	0	1	0	0	0
SCN5A	NM_001099404.1:c.2254G>A	SCN5A	p.Gly752Arg	missense_variant	rs199473153	CM033020;67723	3	38639228	C	T	3.53982e-05	Pathogenic/Likely_pathogenic	0	1	0	0	0	0	0	0
SCN5A	NM_001099404.1:c.3908G>A	SCN5A	p.Arg1303Gln	missense_variant	.	372500	3	38603961	C	T	3.53982e-05	Likely_pathogenic	0	0	0	0	1	0	0	0
SCN5A	NM_001099404.1:c.3925C>T	SCN5A	p.Arg1309Cys	missense_variant	.	265302	3	38603944	G	A	3.53982e-05	Likely_pathogenic	1	0	0	0	0	0	0	0
ACTA2	NM_001141945.2:c.445C>T	ACTA2	p.Arg149Cys	missense_variant	rs121434526	CM075972;18276	10	90701551	G	A	3.53982e-05	Pathogenic	1	0	0	0	0	0	0	0
TNNT2	NM_001276345.1:c.452G>A	TNNT2	p.Arg151Gln	missense_variant	rs730881101	CM087866;181617	1	201333463	C	T	3.53982e-05	Pathogenic	1	0	0	0	0	0	0	0
TNNT2	NM_001276345.1:c.517_519delGAG	TNNT2	p.Glu173del	conservative_inframe_deletion	rs397516470	CD951865;43648	1	201332504	TCTC	T	3.53982e-05	Pathogenic	0	1	0	0	0	0	0	0
PMS2	NM_001322014.1:c.1239dupA	PMS2	p.Asp414fs	frameshift_variant	rs758048239	CI102808;216072	7	6027156	C	CT	3.53982e-05	Pathogenic	1	0	0	0	0	0	0	0
PMS2	NM_001322014.1:c.1261C>T	PMS2	p.Arg421*	stop_gained	rs587778617	CM164326;91299	7	6027135	G	A	3.53982e-05	Pathogenic	0	0	0	0	1	0	0	0
PMS2	NM_001322014.1:c.2123delA	PMS2	p.Asn708fs	frameshift_variant	.	569051	7	6022505	GT	G	3.53982e-05	Pathogenic	1	0	0	0	0	0	0	0
PMS2	NM_001322014.1:c.241G>T	PMS2	p.Glu81*	stop_gained	.	CM1620393;439243	7	6043612	C	A	3.53982e-05	Pathogenic/Likely_pathogenic	1	0	0	0	0	0	0	0
PMS2	NM_001322014.1:c.353+2T>C	PMS2	NA	splice_donor_variant&intron_variant	.	411055	7	6043319	A	G	3.53982e-05	Likely_pathogenic	0	1	0	0	0	0	0	0
PMS2	NM_001322014.1:c.631C>T	PMS2	p.Arg211*	stop_gained	rs760228510	CM1610276;234508	7	6038813	G	A	3.53982e-05	Pathogenic	1	0	0	0	0	0	0	0
PMS2	NM_001322014.1:c.706-2A>T	PMS2	NA	splice_acceptor_variant&intron_variant	.	562474	7	6037056	T	A	3.53982e-05	Likely_pathogenic	0	1	0	0	0	0	0	0
PMS2	NM_001322014.1:c.823C>T	PMS2	p.Gln275*	stop_gained	rs587780062	CM143580;127796	7	6035245	G	A	3.53982e-05	Pathogenic	0	0	0	0	1	0	0	0
PMS2	NM_001322014.1:c.903G>T	PMS2	p.Lys301Asn	missense_variant&splice_region_variant	.	CM1814654;91377	7	6035165	C	A	3.53982e-05	Likely_pathogenic	0	1	0	0	0	0	0	0
DSG2	NM_001943.4:c.3059_3062delAGAG	DSG2	p.Glu1020fs	frameshift_variant	rs794728096	CD107157;199827	18	29126403	AAGAG	A	3.53982e-05	Pathogenic/Likely_pathogenic	0	0	0	0	1	0	0	0
DSG2	NM_001943.4:c.464_465insT	DSG2	p.Glu156fs	frameshift_variant	rs794728091	CI150648;199822	18	29101147	A	AT	3.53982e-05	Pathogenic	0	0	0	0	1	0	0	0
DSG2	NM_001943.4:c.523+2T>C	DSG2	NA	splice_donor_variant&intron_variant	rs397516709	CS102842;44321	18	29101208	T	C	3.53982e-05	Pathogenic/Likely_pathogenic	1	0	0	0	0	0	0	0
DSG2	NM_001943.4:c.690+1G>A	DSG2	NA	splice_donor_variant&intron_variant	rs750176752	CS102843;410373	18	29102213	G	A	3.53982e-05	Likely_pathogenic	0	0	0	0	0	1	0	0
SDHB	NM_003000.2:c.143A>T	SDHB	p.Asp48Val	missense_variant	rs202101384	CM128139;39584	1	17371313	T	A	3.53982e-05	Likely_pathogenic	1	0	0	0	0	0	0	0
SDHB	NM_003000.2:c.166_170delCCTCA	SDHB	p.Pro56fs	frameshift_variant	rs786202100	CD044802;185342	1	17371285	ATGAGG	A	3.53982e-05	Pathogenic	0	0	0	0	1	0	0	0
SDHB	NM_003000.2:c.725G>A	SDHB	p.Arg242His	missense_variant	rs74315368	CM020970;12781	1	17349143	C	T	3.53982e-05	Pathogenic	0	0	0	0	1	0	0	0
SDHD	NM_003002.3:c.129G>A	SDHD	p.Trp43*	stop_gained	rs104894308	CM021678;6913	11	111958657	G	A	3.53982e-05	Pathogenic	1	0	0	0	0	0	0	0
DSP	NM_004415.3:c.2436+2T>C	DSP	NA	splice_donor_variant&intron_variant	.	388661	6	7575030	T	C	3.53982e-05	Likely_pathogenic	0	0	0	0	1	0	0	0
DSP	NM_004415.3:c.4803G>A	DSP	p.Met1601Ile	missense_variant	rs869025392	CM115368;222578	6	7581226	G	A	3.53982e-05	Likely_pathogenic	0	0	0	0	1	0	0	0
PKP2	NM_004572.3:c.1079T>C	PKP2	p.Leu360Pro	missense_variant	.	180473	12	33021952	A	G	3.53982e-05	Likely_pathogenic	0	0	0	0	1	0	0	0
PKP2	NM_004572.3:c.2578-2A>C	PKP2	NA	splice_acceptor_variant&intron_variant	.	406558	12	32945428	T	G	3.53982e-05	Likely_pathogenic	0	0	0	0	1	0	0	0
BRCA1	NM_007300.3:c.1651_1652insC	BRCA1	p.Ser551fs	frameshift_variant	.	266179	17	41245896	C	CG	3.53982e-05	Pathogenic	0	0	0	0	0	1	0	0
BRCA1	NM_007300.3:c.1733_1734delCT	BRCA1	p.Ser578fs	frameshift_variant	rs886037991	CD164384;254397	17	41245813	CAG	C	3.53982e-05	Pathogenic	0	1	0	0	0	0	0	0
BRCA1	NM_007300.3:c.211A>G	BRCA1	p.Arg71Gly	missense_variant&splice_region_variant	rs80357382	CM994455;17693	17	41258474	T	C	3.53982e-05	Pathogenic	1	0	0	0	0	0	0	0
BRCA1	NM_007300.3:c.2217dupA	BRCA1	p.Val740fs	frameshift_variant	rs80357802	CI189128;125548	17	41245330	C	CT	3.53982e-05	Pathogenic	0	1	0	0	0	0	0	0
BRCA1	NM_007300.3:c.329dupA	BRCA1	p.Glu111fs	frameshift_variant	rs80357604	CI993697;54827	17	41256250	C	CT	3.53982e-05	Pathogenic	0	0	0	0	1	0	0	0
BRCA1	NM_007300.3:c.3770_3771delAG	BRCA1	p.Glu1257fs	frameshift_variant	rs80357993	CD961840;37546	17	41243776	CCT	C	3.53982e-05	Pathogenic	0	1	0	0	0	0	0	0
BRCA1	NM_007300.3:c.4117G>T	BRCA1	p.Glu1373*	stop_gained	rs80357259	CM010779;37569	17	41243029	C	A	3.53982e-05	Pathogenic	0	0	0	0	1	0	0	0
BRCA1	NM_007300.3:c.5186C>A	BRCA1	p.Ala1729Glu	missense_variant	rs28897696	CM950153;55407	17	41215920	G	T	3.53982e-05	Pathogenic	0	0	0	0	1	0	0	0
BRCA1	NM_007300.3:c.5215+5G>A	BRCA1	NA	splice_region_variant&intron_variant	rs80358165	CS032686;55427	17	41215886	C	T	3.53982e-05	Pathogenic	0	1	0	0	0	0	0	0
BRCA1	NM_007300.3:c.5217G>A	BRCA1	p.Trp1739*	stop_gained&splice_region_variant	rs80357239	CM973717;55434	17	41215389	C	T	3.53982e-05	Pathogenic	0	0	0	0	1	0	0	0
BRCA1	NM_007300.3:c.5257-2A>G	BRCA1	NA	splice_acceptor_variant&intron_variant	rs80358069	CS043785;37647	17	41209154	T	C	3.53982e-05	Pathogenic/Likely_pathogenic	0	0	0	0	1	0	0	0
BRCA1	NM_007300.3:c.5398C>T	BRCA1	p.Gln1800*	stop_gained&splice_region_variant	rs397509267	CM122310;55540	17	41201209	G	A	3.53982e-05	Pathogenic	0	0	0	0	0	1	0	0
BRCA1	NM_007300.3:c.679G>T	BRCA1	p.Glu227*	stop_gained	rs879255319	CM189124;252435	17	41246869	C	A	3.53982e-05	Pathogenic	0	0	0	0	1	0	0	0
BRCA1	NM_007300.3:c.68_69delAG	BRCA1	p.Glu23fs	frameshift_variant	rs386833395	CD951600;17662	17	41276044	ACT	A	3.53982e-05	Pathogenic	0	0	0	0	1	0	0	0
PRKAG2	NM_016203.3:c.547G>A	PRKAG2	p.Glu183Lys	missense_variant	.	430968	7	151372643	C	T	3.53982e-05	Pathogenic	1	0	0	0	0	0	0	0
DSC2	NM_024422.4:c.2250+2T>C	DSC2	NA	splice_donor_variant&intron_variant	.	419220	18	28650690	A	G	3.53982e-05	Pathogenic	0	0	0	0	1	0	0	0
DSC2	NM_024422.4:c.2463C>A	DSC2	p.Tyr821*	stop_gained	.	575762	18	28648905	G	T	3.53982e-05	Pathogenic	0	1	0	0	0	0	0	0
LMNA	NM_170707.3:c.1580G>A	LMNA	NA	structural_interaction_variant	rs57520892	CM021630;14499	1	156106995	G	A	3.53982e-05	Pathogenic	0	0	0	0	1	0	0	0
PCSK9	NM_174936.3:c.103G>T	PCSK9	p.Asp35Tyr	missense_variant	rs764603059	CM127082;375848	1	55505613	G	T	3.53982e-05	Pathogenic	0	1	0	0	0	0	0	0
