# Supplementary material for: Optimizing clinical exome design and parallel gene-testing for recessive genetic conditions in preconception carrier screening: Translational research genomic data from 14,125 exomes
Source: PLoS Genet. 2019 Oct 7;15(10):e1008409. doi: 10.1371/journal.pgen.1008409 (PMC6797235; doi:10.1371/journal.pgen.1008409)
Supplement: S4 Table — Few frequent severe and moderate conditions are consistently missing by all assessed expanded carrier screening gene-panels. (XLSX) [file pgen.1008409.s004.xlsx]

## Sheet: Foglio1
Partner 1 Pathogenic Variant	Partner 2 Pathogenic Variant	Gene	Pathology	Severity	Sema4	Councyl (Beauchamp et al 2018)	Natera (Horizon 274)	Invitae	CentoGene
Conditions with disease prevalence >1 in a milion
NM_000350.2:c.634C>T	NM_000350.2:c.5882G>A	ABCA4	Stargardt disease	Moderate	✘	✘	✘	✘	✘
NM_000487.5:c.1223_1231delGTGATACCA	NM_000487.5:c.763G>A	ARSA	Metachromatic leukodystrophy	Profound	✓	✓	✓	✓	✓
NM_000492.3:c.3196C>T	NM_000492.3:c.3196C>T	CFTR	Cystic fibrosis	Severe	✓	✓	✓	✓	✓
NM_000492.3:c.3846G>A	NM_000492.3:c.3484C>T	CFTR	Cystic fibrosis	Severe	✓	✓	✓	✓	✓
NM_000492.3:c.2657+5G>A	NM_000492.3:c.1040G>A	CFTR	Cystic fibrosis	Severe	✓	✓	✓	✓	✓
NM_000492.3:c.1624G>T	NM_000492.3:c.1521_1523delCTT	CFTR	Cystic fibrosis	Severe	✓	✓	✓	✓	✓
NM_000492.3:c.1647T>G	NM_000492.3:c.1647T>G	CFTR	Cystic fibrosis	Severe	✓	✓	✓	✓	✓
NM_000151.3:c.1039C>T	NM_000151.3:c.1039C>T	G6PC	Glycogen storage disease Ia	Severe	✓	✓	✓	✓	✓
NM_004004.5:c.101T>G	NM_004004.5:c.269T>C	GJB2	Deafness	Moderate	✓	✘	✓	✓	✓
NM_000372.4:c.325G>A	NM_000372.4:c.1217C>T	TYR	Albinism, oculocutaneous 1	Moderate	✘	✘	✘	✘	✘
NM_024312.4:c.3503_3504delTC	NM_024312.4:c.3503_3504delTC	GNPTAB	Mucolipidosis II	Profound	✓	✓	✓	✓	✓
NM_021150.3:c.160G>A	NM_021150.3:c.160G>A	GRIP1	Fraser syndrome 3	Severe	✘	✘	✘	✘	✘
NM_000518.4:c.20A>T	NM_000518.4:c.20A>T	HBB	Beta-thalassemia	Severe	✓	✓	✓	✓	✓
NM_000518.4:c.27dupG	NM_000518.4:c.27dupG	HBB	Beta-thalassemia	Severe	✓	✓	✓	✓	✓
NM_001002755.2:c.622G>T	NM_001002755.2:c.622G>T	NFU1	Multiple mitochondrial dysfunctions syndrome 1	Profound	✘	✘	✘	✘	✘
NM_000277.1:c.1066-11G>A	NM_000277.1:c.1066-11G>A	PAH	Phenylketonuria	Severe	✓	✓	✓	✓	✓
NM_024570.3:c.529G>A	NM_024570.3:c.529G>A	RNASEH2B	Aicardi-Goutieres syndrome	Severe	✘	✘	✘	✘	✓
NM_016038.2:c.258+2T>C	NM_016038.2:c.258+2T>C	SBDS	Shwachman-Bodian-Diamond syndrome	Moderate	✘	✘	✘	✘	✓
NM_012434.4:c.533delC	NM_012434.4:c.1138_1139delGT	SLC17A5	Sialic acid storage disorder, infantile	Profound	✓	✓	✓	✓	✓
del ex7-8	del ex7-8	SMN1	Spinal muscular atrophy 1	Severe	✓	✓	✓	✓	✓
del ex7-8	del ex7-8	SMN1	Spinal muscular atrophy 1	Severe	✓	✓	✓	✓	✓
del ex7-8	del ex7-8	SMN1	Spinal muscular atrophy 1	Severe	✓	✓	✓	✓	✓
del ex7-8	del ex7-8	SMN1	Spinal muscular atrophy 1	Severe	✓	✓	✓	✓	✓
Common XLR conditions
NM_000531.5:c.422G>A	/	OTC	Ornithine transcarbamylase deficiency	Severe	✓	✘	✓	✓	✓
NM_000044.3:c.2191G>A	/	AR	Androgen insensitivity/Spinal and bulbar muscular atrophy of Kennedy	Moderate	✓	✘	✘	✓	✓
Inv22	/	F8	Hemophilia A	Severe	✘	✘	✘	✘	✓
Inv22	/	F8	Hemophilia A	Severe	✘	✘	✘	✘	✓
Ins Duchenne	/	DMD	Duchenne muscular dystrophy	Severe	✓	✓	✓	✓	✓
Del Duchenne	/	DMD	Duchenne muscular dystrophy	Severe	✓	✓	✓	✓	✓
32.56*	/	FMR1	X-Fragile Sindrome	Severe	✓	✓	✓	✓	✓
22.57*	/	FMR1	X-Fragile Sindrome	Severe	✓	✓	✓	✓	✓
32.63*	/	FMR1	X-Fragile Sindrome	Severe	✓	✓	✓	✓	✓
43.59*	/	FMR1	X-Fragile Sindrome	Severe	✓	✓	✓	✓	✓
24.58*	/	FMR1	X-Fragile Sindrome	Severe	✓	✓	✓	✓	✓
32.57*	/	FMR1	X-Fragile Sindrome	Severe	✓	✓	✓	✓	✓
29.57*	/	FMR1	X-Fragile Sindrome	Severe	✓	✓	✓	✓	✓
28.67*	/	FMR1	X-Fragile Sindrome	Severe	✓	✓	✓	✓	✓
Conditions with disease prevalence < 1 in a milion
NM_016097.4:c.233T>C	NM_016097.4:c.233T>C	IER3IP1	Microcephaly, epilepsy, and diabetes syndrome	Severe	✘	✘	✘	✘	✘
NM_000026.3:c.1277G>A	NM_000026.3:c.1277G>A	ADSL	Adenylosuccinase deficiency	Severe	✘	✘	✘	✘	✘
